# Supplementary material for: Generalization of generative model for neuronal ensemble inference method
Source: PLoS One. 2023 Jun 27;18(6):e0287708. doi: 10.1371/journal.pone.0287708 (PMC10298798; doi:10.1371/journal.pone.0287708)
Supplement: S3 Data — This csv file represents weight sum of synaptic connection and gap junction between neurons as shown in C in Fig 1. Both row and column represent the label of neuron, and the value in each cell represents the magnitude of weight. (CSV) [file pone.0287708.s003.csv]

0	0.3	0	0.3	0.38	0.3	0	0.38	0.3	0.38	0	0.38	0.3	0.3	0.38	0.38	0.3	0.08	0.38	0.3	0	0	0	0	0	0	0	0	0	0	0	0	0	0	0	0	0	0	0	0	0	0	0	0	0	0	0	0	0	0
0.38	0.3	0.3	0.3	0.38	0.3	0.38	0.38	0.3	0.38	0.38	0.38	0.38	0	0.08	0.38	0.3	0	0.08	0.38	0	0	0	0	0	0	0	0	0	0	0	0	0	0	0	0	0	0	0	0	0	0	0	0	0	0	0	0	0	0
0.08	0.3	0.38	0.38	0.3	0.38	0.3	0.38	0.3	0.3	0.08	0.38	0.38	0.38	0	0.3	0.3	0.38	0.08	0.3	0	0	0	0	0	0	0	0	0	0	0	0	0	0	0	0	0	0	0	0	0	0	0	0	0	0	0	0	0	0
0.38	0.3	0.38	0.3	0.3	0.3	0	0.3	0.38	0.38	0.3	0.08	0.38	0.08	0.3	0	0.38	0.08	0.38	0.3	0	0	0	0	0	0	0	0	0	0	0	0	0	0	0	0	0	0	0	0	0	0	0	0	0	0	0	0	0	0
0.38	0.3	0.38	0.38	0	0.3	0.38	0.3	0.38	0.3	0.3	0.08	0.3	0.38	0.3	0.38	0.08	0.38	0.38	0.08	0	0	0	0	0	0	0	0	0	0	0	0	0	0	0	0	0	0	0	0	0	0	0	0	0	0	0	0	0	0
0.3	0.38	0.3	0.38	0.38	0.3	0.38	0.38	0.3	0.3	0.38	0.3	0	0.3	0.38	0	0.3	0.3	0.3	0.38	0	0	0	0	0	0	0	0	0	0	0	0	0	0	0	0	0	0	0	0	0	0	0	0	0	0	0	0	0	0
0	0.3	0.38	0	0.38	0.3	0.38	0	0	0.38	0.38	0.08	0.38	0.3	0.38	0.08	0	0.38	0	0.38	0	0	0	0	0	0	0	0	0	0	0	0	0	0	0	0	0	0	0	0	0	0	0	0	0	0	0	0	0	0
0.38	0.38	0.3	0.3	0.38	0.3	0	0.38	0.38	0.08	0.38	0.3	0.38	0.38	0.3	0.38	0.38	0.08	0.3	0.38	0	0	0	0	0	0	0	0	0	0	0	0	0	0	0	0	0	0	0	0	0	0	0	0	0	0	0	0	0	0
0.38	0.3	0.3	0.38	0.3	0.3	0	0.38	0	0.08	0.3	0.3	0.3	0.08	0.3	0	0.38	0.38	0.3	0.38	0	0	0	0	0	0	0	0	0	0	0	0	0	0	0	0	0	0	0	0	0	0	0	0	0	0	0	0	0	0
0.38	0.38	0.38	0.3	0.3	0.3	0.38	0	0	0.08	0.38	0.38	0.3	0.38	0.3	0.38	0.08	0.38	0.3	0.38	0	0	0	0	0	0	0	0	0	0	0	0	0	0	0	0	0	0	0	0	0	0	0	0	0	0	0	0	0	0
0	0.3	0.08	0.3	0.38	0.3	0.3	0.3	0.38	0.3	0.3	0.38	0.38	0.3	0.3	0.38	0.38	0.3	0.3	0.08	0	0	0	0	0	0	0	0	0	0	0	0	0	0	0	0	0	0	0	0	0	0	0	0	0	0	0	0	0	0
0.38	0.3	0.3	0	0	0.3	0.08	0.3	0.38	0.3	0.38	0.3	0.08	0.3	0.3	0.38	0	0.3	0.3	0.38	0	0	0	0	0	0	0	0	0	0	0	0	0	0	0	0	0	0	0	0	0	0	0	0	0	0	0	0	0	0
0.38	0.3	0.38	0.3	0.3	0.08	0.3	0.38	0.38	0.3	0.3	0	0.3	0.38	0.3	0	0	0.3	0.3	0.38	0	0	0	0	0	0	0	0	0	0	0	0	0	0	0	0	0	0	0	0	0	0	0	0	0	0	0	0	0	0
0.38	0.08	0.38	0.08	0.3	0.38	0.38	0.3	0.08	0.38	0.38	0.38	0.3	0.38	0.3	0.38	0.3	0.3	0	0.38	0	0	0	0	0	0	0	0	0	0	0	0	0	0	0	0	0	0	0	0	0	0	0	0	0	0	0	0	0	0
0.3	0	0.08	0.38	0.3	0.3	0.38	0.3	0.38	0.38	0.3	0.3	0.38	0.3	0.3	0.38	0.38	0.3	0.38	0.38	0	0	0	0	0	0	0	0	0	0	0	0	0	0	0	0	0	0	0	0	0	0	0	0	0	0	0	0	0	0
0.3	0.3	0.3	0.08	0.3	0	0.08	0.38	0	0.3	0.3	0.38	0.08	0.38	0.3	0.3	0.3	0.3	0	0.3	0	0	0	0	0	0	0	0	0	0	0	0	0	0	0	0	0	0	0	0	0	0	0	0	0	0	0	0	0	0
0.38	0.38	0.38	0.3	0	0.38	0.08	0.38	0.3	0	0.3	0	0	0.38	0.3	0.38	0.38	0.08	0.08	0.38	0	0	0	0	0	0	0	0	0	0	0	0	0	0	0	0	0	0	0	0	0	0	0	0	0	0	0	0	0	0
0.08	0	0.38	0.08	0.3	0.38	0.3	0.08	0.38	0.3	0.38	0.38	0.38	0.3	0.3	0.3	0	0.08	0.38	0.38	0	0	0	0	0	0	0	0	0	0	0	0	0	0	0	0	0	0	0	0	0	0	0	0	0	0	0	0	0	0
0.3	0.08	0.08	0.3	0.38	0.3	0	0.3	0.38	0.3	0.38	0.38	0.38	0	0.3	0.08	0.08	0.3	0.38	0.38	0	0	0	0	0	0	0	0	0	0	0	0	0	0	0	0	0	0	0	0	0	0	0	0	0	0	0	0	0	0
0.3	0.38	0.3	0.3	0	0.38	0.38	0.38	0.3	0.38	0.08	0.3	0.3	0.38	0.3	0.3	0.3	0.3	0.38	0.38	0	0	0	0	0	0	0	0	0	0	0	0	0	0	0	0	0	0	0	0	0	0	0	0	0	0	0	0	0	0
0	0	0.08	0.08	0	0.08	0.08	0	0.08	0	0	0	0.08	0.08	0	0.08	0	0	0	0	0.38	0.38	0.38	0	0.38	0.3	0.38	0.3	0.38	0.3	0	0	0	0	0	0	0	0	0	0	0	0	0	0	0	0	0	0	0	0
0	0	0	0.08	0.08	0.08	0	0	0	0	0	0.08	0.08	0.08	0.08	0.08	0.08	0	0	0	0.3	0.3	0.08	0.3	0.38	0.38	0.08	0.3	0.08	0.08	0	0	0	0	0	0	0	0	0	0	0	0	0	0	0	0	0	0	0	0
0	0.08	0	0	0.08	0.08	0.08	0.08	0.08	0	0.08	0.08	0.08	0	0.08	0.08	0	0.08	0.08	0.08	0.3	0	0.08	0	0.3	0	0.3	0.38	0.38	0.38	0	0	0	0	0	0	0	0	0	0	0	0	0	0	0	0	0	0	0	0
0.08	0.08	0.08	0.08	0.08	0	0	0	0	0.08	0	0	0	0.08	0.08	0.08	0.08	0	0.08	0	0	0.38	0.08	0.08	0.3	0.38	0.38	0.38	0.38	0	0	0	0	0	0	0	0	0	0	0	0	0	0	0	0	0	0	0	0	0
0.08	0	0.08	0.08	0	0.08	0	0.08	0.08	0	0	0	0.08	0	0	0	0.08	0	0.08	0.08	0.3	0.3	0.3	0.3	0.3	0.38	0.38	0.3	0.38	0.38	0	0	0	0	0	0	0	0	0	0	0	0	0	0	0	0	0	0	0	0
0.08	0	0	0	0	0	0.08	0.08	0.08	0	0.08	0	0.08	0.08	0	0	0	0.08	0.08	0.08	0.38	0.3	0	0.3	0.38	0.3	0.3	0.38	0.08	0.3	0	0	0	0	0	0	0	0	0	0	0	0	0	0	0	0	0	0	0	0
0	0	0	0.08	0	0.08	0.08	0	0.08	0	0.08	0	0	0.08	0	0.08	0.08	0.08	0	0	0.3	0	0.3	0.38	0.38	0.38	0.38	0.3	0.38	0.38	0	0	0	0	0	0	0	0	0	0	0	0	0	0	0	0	0	0	0	0
0	0	0	0	0	0.08	0.08	0.08	0	0	0	0	0	0	0.08	0.08	0	0	0.08	0.08	0.3	0.3	0.38	0.3	0.3	0.3	0.38	0.3	0.3	0.3	0	0	0	0	0	0	0	0	0	0	0	0	0	0	0	0	0	0	0	0
0.08	0	0	0.08	0.08	0.08	0.08	0	0.08	0.08	0.08	0.08	0.08	0	0.08	0	0	0.08	0.08	0	0.38	0.08	0.3	0.3	0.38	0.08	0.38	0.3	0.38	0.38	0	0	0	0	0	0	0	0	0	0	0	0	0	0	0	0	0	0	0	0
0.08	0	0	0	0	0	0	0	0.08	0.08	0.08	0.08	0.08	0.08	0	0	0.08	0	0	0	0.38	0.08	0.38	0	0.3	0.38	0.3	0.3	0.38	0.38	0	0	0	0	0	0	0	0	0	0	0	0	0	0	0	0	0	0	0	0
0	-0.08	0	0	0	0	-0.08	0	0	0	0	-0.08	-0.08	-0.08	0	-0.08	0	-0.08	-0.08	0	0	0	0	0	0	0	0	0	0	0	0.3	0.3	0.3	0.3	0.3	0.38	0.3	0.38	0.3	0.38	0	0	0	0	0	0	0	0	0	0
-0.08	-0.08	-0.08	0	-0.08	0	0	-0.08	-0.08	-0.08	0	0	-0.08	-0.08	0	0	-0.08	-0.08	-0.08	-0.08	0	0	0	0	0	0	0	0	0	0	0.3	0.08	0.38	0.3	0.3	0	0	0	0.08	0.3	0	0	0	0	0	0	0	0	0	0
0	-0.08	0	-0.08	-0.08	-0.08	-0.08	0	0	0	0	0	-0.08	-0.08	-0.08	-0.08	0	0	0	0	0	0	0	0	0	0	0	0	0	0	0.3	0.3	0.38	0.38	0.38	0.08	0.38	0.3	0.3	0	0	0	0	0	0	0	0	0	0	0
0	0	0	0	0	-0.08	0	0	-0.08	0	0	0	0	-0.08	0	0	-0.08	0	0	-0.08	0	0	0	0	0	0	0	0	0	0	0.3	0.3	0.3	0.3	0.3	0.3	0.3	0.3	0.38	0.08	0	0	0	0	0	0	0	0	0	0
0	0	0	0	0	-0.08	-0.08	0	0	0	0	0	-0.08	0	-0.08	0	0	0	0	-0.08	0	0	0	0	0	0	0	0	0	0	0.3	0.3	0.3	0.3	0.38	0.08	0.38	0.3	0	0.38	0	0	0	0	0	0	0	0	0	0
-0.08	0	-0.08	0	-0.08	-0.08	-0.08	-0.08	-0.08	-0.08	0	-0.08	-0.08	-0.08	-0.08	-0.08	-0.08	-0.08	-0.08	-0.08	0	0	0	0	0	0	0	0	0	0	0.3	0.08	0.08	0.3	0.08	0.3	0	0.3	0	0.3	0	0	0	0	0	0	0	0	0	0
0	-0.08	-0.08	-0.08	0	-0.08	-0.08	-0.08	-0.08	-0.08	0	0	-0.08	0	0	-0.08	0	-0.08	-0.08	0	0	0	0	0	0	0	0	0	0	0	0.38	0.08	0.38	0.3	0.38	0.08	0.08	0.3	0	0.38	0	0	0	0	0	0	0	0	0	0
-0.08	-0.08	-0.08	0	0	-0.08	-0.08	-0.08	-0.08	0	-0.08	-0.08	-0.08	-0.08	-0.08	0	-0.08	-0.08	0	-0.08	0	0	0	0	0	0	0	0	0	0	0.38	0.08	0.3	0.3	0.3	0.3	0.38	0.3	0.38	0.3	0	0	0	0	0	0	0	0	0	0
0	-0.08	0	-0.08	-0.08	-0.08	0	-0.08	-0.08	0	-0.08	-0.08	0	0	0	-0.08	0	-0.08	-0.08	0	0	0	0	0	0	0	0	0	0	0	0.38	0	0.3	0.38	0	0.08	0	0.38	0.38	0.3	0	0	0	0	0	0	0	0	0	0
0	-0.08	0	-0.08	0	0	-0.08	-0.08	-0.08	-0.08	0	0	-0.08	0	-0.08	-0.08	0	0	0	-0.08	0	0	0	0	0	0	0	0	0	0	0.3	0.38	0.08	0	0.3	0.38	0.38	0.38	0.3	0.3	0	0	0	0	0	0	0	0	0	0
0	0	0	0	0	0	0	0	0	0	0	0	0	0	0	0	0	0	0	0	0	0	0	0	0	0	0	0	0	0	0	0	0	0	0	0	0	0	0	0	0.38	0.38	0.3	0.38	0.38	0.38	0.38	0	0.3	0
0	0	0	0	0	0	0	0	0	0	0	0	0	0	0	0	0	0	0	0	0	0	0	0	0	0	0	0	0	0	0	0	0	0	0	0	0	0	0	0	0.3	0.3	0.38	0.38	0.08	0.38	0	0	0.38	0.08
0	0	0	0	0	0	0	0	0	0	0	0	0	0	0	0	0	0	0	0	0	0	0	0	0	0	0	0	0	0	0	0	0	0	0	0	0	0	0	0	0.3	0.3	0.08	0.3	0	0	0.3	0.3	0.38	0.3
0	0	0	0	0	0	0	0	0	0	0	0	0	0	0	0	0	0	0	0	0	0	0	0	0	0	0	0	0	0	0	0	0	0	0	0	0	0	0	0	0.3	0.38	0.38	0.38	0.38	0.3	0.08	0.3	0.38	0.08
0	0	0	0	0	0	0	0	0	0	0	0	0	0	0	0	0	0	0	0	0	0	0	0	0	0	0	0	0	0	0	0	0	0	0	0	0	0	0	0	0.3	0	0.08	0.3	0	0.08	0.3	0.08	0.38	0.3
0	0	0	0	0	0	0	0	0	0	0	0	0	0	0	0	0	0	0	0	0	0	0	0	0	0	0	0	0	0	0	0	0	0	0	0	0	0	0	0	0.38	0.38	0	0.38	0	0.38	0.3	0.3	0.38	0.3
0	0	0	0	0	0	0	0	0	0	0	0	0	0	0	0	0	0	0	0	0	0	0	0	0	0	0	0	0	0	0	0	0	0	0	0	0	0	0	0	0.38	0	0.3	0	0.38	0.3	0	0.38	0	0.3
0	0	0	0	0	0	0	0	0	0	0	0	0	0	0	0	0	0	0	0	0	0	0	0	0	0	0	0	0	0	0	0	0	0	0	0	0	0	0	0	0.08	0	0.3	0.38	0.08	0.3	0.38	0.3	0	0.3
0	0	0	0	0	0	0	0	0	0	0	0	0	0	0	0	0	0	0	0	0	0	0	0	0	0	0	0	0	0	0	0	0	0	0	0	0	0	0	0	0.38	0.38	0.38	0.3	0.3	0.38	0.08	0.08	0.3	0
0	0	0	0	0	0	0	0	0	0	0	0	0	0	0	0	0	0	0	0	0	0	0	0	0	0	0	0	0	0	0	0	0	0	0	0	0	0	0	0	0	0.08	0.38	0.08	0.38	0.38	0.38	0.3	0	0.3
0	0	0	0	0	0	0	0	0	0	0	0	0	0	0	0	0	0	0	0	0	0	0	0	0	0	0	0	0	0	0	0	0	0	0	0	0	0	0	0	0	0	0	0	0	0	0	0	0	0
0	0	0	0	0	0	0	0	0	0	0	0	0	0	0	0	0	0	0	0	0	0	0	0	0	0	0	0	0	0	0	0	0	0	0	0	0	0	0	0	0	0	0	0	0	0	0	0	0	0
0	0	0	0	0	0	0	0	0	0	0	0	0	0	0	0	0	0	0	0	0	0	0	0	0	0	0	0	0	0	0	0	0	0	0	0	0	0	0	0	0	0	0	0	0	0	0	0	0	0
0	0	0	0	0	0	0	0	0	0	0	0	0	0	0	0	0	0	0	0	0	0	0	0	0	0	0	0	0	0	0	0	0	0	0	0	0	0	0	0	0	0	0	0	0	0	0	0	0	0
0	0	0	0	0	0	0	0	0	0	0	0	0	0	0	0	0	0	0	0	0	0	0	0	0	0	0	0	0	0	0	0	0	0	0	0	0	0	0	0	0	0	0	0	0	0	0	0	0	0
0	0	0	0	0	0	0	0	0	0	0	0	0	0	0	0	0	0	0	0	0	0	0	0	0	0	0	0	0	0	0	0	0	0	0	0	0	0	0	0	0	0	0	0	0	0	0	0	0	0
0	0	0	0	0	0	0	0	0	0	0	0	0	0	0	0	0	0	0	0	0	0	0	0	0	0	0	0	0	0	0	0	0	0	0	0	0	0	0	0	0	0	0	0	0	0	0	0	0	0
0	0	0	0	0	0	0	0	0	0	0	0	0	0	0	0	0	0	0	0	0	0	0	0	0	0	0	0	0	0	0	0	0	0	0	0	0	0	0	0	0	0	0	0	0	0	0	0	0	0
0	0	0	0	0	0	0	0	0	0	0	0	0	0	0	0	0	0	0	0	0	0	0	0	0	0	0	0	0	0	0	0	0	0	0	0	0	0	0	0	0	0	0	0	0	0	0	0	0	0
0	0	0	0	0	0	0	0	0	0	0	0	0	0	0	0	0	0	0	0	0	0	0	0	0	0	0	0	0	0	0	0	0	0	0	0	0	0	0	0	0	0	0	0	0	0	0	0	0	0
0	0	0	0	0	0	0	0	0	0	0	0	0	0	0	0	0	0	0	0	0	0	0	0	0	0	0	0	0	0	0	0	0	0	0	0	0	0	0	0	0	0	0	0	0	0	0	0	0	0
0	0	0	0	0	0	0	0	0	0	0	0	0	0	0	0	0	0	0	0	0	0	0	0	0	0	0	0	0	0	0	0	0	0	0	0	0	0	0	0	0	0	0	0	0	0	0	0	0	0
0	0	0	0	0	0	0	0	0	0	0	0	0	0	0	0	0	0	0	0	0	0	0	0	0	0	0	0	0	0	0	0	0	0	0	0	0	0	0	0	0	0	0	0	0	0	0	0	0	0
0	0	0	0	0	0	0	0	0	0	0	0	0	0	0	0	0	0	0	0	0	0	0	0	0	0	0	0	0	0	0	0	0	0	0	0	0	0	0	0	0	0	0	0	0	0	0	0	0	0
0	0	0	0	0	0	0	0	0	0	0	0	0	0	0	0	0	0	0	0	0	0	0	0	0	0	0	0	0	0	0	0	0	0	0	0	0	0	0	0	0	0	0	0	0	0	0	0	0	0
0	0	0	0	0	0	0	0	0	0	0	0	0	0	0	0	0	0	0	0	0	0	0	0	0	0	0	0	0	0	0	0	0	0	0	0	0	0	0	0	0	0	0	0	0	0	0	0	0	0
0	0	0	0	0	0	0	0	0	0	0	0	0	0	0	0	0	0	0	0	0	0	0	0	0	0	0	0	0	0	0	0	0	0	0	0	0	0	0	0	0	0	0	0	0	0	0	0	0	0
0	0	0	0	0	0	0	0	0	0	0	0	0	0	0	0	0	0	0	0	0	0	0	0	0	0	0	0	0	0	0	0	0	0	0	0	0	0	0	0	0	0	0	0	0	0	0	0	0	0
0	0	0	0	0	0	0	0	0	0	0	0	0	0	0	0	0	0	0	0	0	0	0	0	0	0	0	0	0	0	0	0	0	0	0	0	0	0	0	0	0	0	0	0	0	0	0	0	0	0
0	0	0	0	0	0	0	0	0	0	0	0	0	0	0	0	0	0	0	0	0	0	0	0	0	0	0	0	0	0	0	0	0	0	0	0	0	0	0	0	0	0	0	0	0	0	0	0	0	0
0	0	0	0	0	0	0	0	0	0	0	0	0	0	0	0	0	0	0	0	0	0	0	0	0	0	0	0	0	0	0	0	0	0	0	0	0	0	0	0	0	0	0	0	0	0	0	0	0	0
0	0	0	0	0	0	0	0	0	0	0	0	0	0	0	0	0	0	0	0	0	0	0	0	0	0	0	0	0	0	0	0	0	0	0	0	0	0	0	0	0	0	0	0	0	0	0	0	0	0
0	0	0	0	0	0	0	0	0	0	0	0	0	0	0	0	0	0	0	0	0	0	0	0	0	0	0	0	0	0	0	0	0	0	0	0	0	0	0	0	0	0	0	0	0	0	0	0	0	0
0	0	0	0	0	0	0	0	0	0	0	0	0	0	0	0	0	0	0	0	0	0	0	0	0	0	0	0	0	0	0	0	0	0	0	0	0	0	0	0	0	0	0	0	0	0	0	0	0	0
0	0	0	0	0	0	0	0	0	0	0	0	0	0	0	0	0	0	0	0	0	0	0	0	0	0	0	0	0	0	0	0	0	0	0	0	0	0	0	0	0	0	0	0	0	0	0	0	0	0
0	0	0	0	0	0	0	0	0	0	0	0	0	0	0	0	0	0	0	0	0	0	0	0	0	0	0	0	0	0	0	0	0	0	0	0	0	0	0	0	0	0	0	0	0	0	0	0	0	0
0	0	0	0	0	0	0	0	0	0	0	0	0	0	0	0	0	0	0	0	0	0	0	0	0	0	0	0	0	0	0	0	0	0	0	0	0	0	0	0	0	0	0	0	0	0	0	0	0	0
0	0	0	0	0	0	0	0	0	0	0	0	0	0	0	0	0	0	0	0	0	0	0	0	0	0	0	0	0	0	0	0	0	0	0	0	0	0	0	0	0	0	0	0	0	0	0	0	0	0
0	0	0	0	0	0	0	0	0	0	0	0	0	0	0	0	0	0	0	0	0	0	0	0	0	0	0	0	0	0	0	0	0	0	0	0	0	0	0	0	0	0	0	0	0	0	0	0	0	0
0	0	0	0	0	0	0	0	0	0	0	0	0	0	0	0	0	0	0	0	0	0	0	0	0	0	0	0	0	0	0	0	0	0	0	0	0	0	0	0	0	0	0	0	0	0	0	0	0	0
0	0	0	0	0	0	0	0	0	0	0	0	0	0	0	0	0	0	0	0	0	0	0	0	0	0	0	0	0	0	0	0	0	0	0	0	0	0	0	0	0	0	0	0	0	0	0	0	0	0
0	0	0	0	0	0	0	0	0	0	0	0	0	0	0	0	0	0	0	0	0	0	0	0	0	0	0	0	0	0	0	0	0	0	0	0	0	0	0	0	0	0	0	0	0	0	0	0	0	0
0	0	0	0	0	0	0	0	0	0	0	0	0	0	0	0	0	0	0	0	0	0	0	0	0	0	0	0	0	0	0	0	0	0	0	0	0	0	0	0	0	0	0	0	0	0	0	0	0	0
0	0	0	0	0	0	0	0	0	0	0	0	0	0	0	0	0	0	0	0	0	0	0	0	0	0	0	0	0	0	0	0	0	0	0	0	0	0	0	0	0	0	0	0	0	0	0	0	0	0
0	0	0	0	0	0	0	0	0	0	0	0	0	0	0	0	0	0	0	0	0	0	0	0	0	0	0	0	0	0	0	0	0	0	0	0	0	0	0	0	0	0	0	0	0	0	0	0	0	0
0	0	0	0	0	0	0	0	0	0	0	0	0	0	0	0	0	0	0	0	0	0	0	0	0	0	0	0	0	0	0	0	0	0	0	0	0	0	0	0	0	0	0	0	0	0	0	0	0	0
0	0	0	0	0	0	0	0	0	0	0	0	0	0	0	0	0	0	0	0	0	0	0	0	0	0	0	0	0	0	0	0	0	0	0	0	0	0	0	0	0	0	0	0	0	0	0	0	0	0
0	0	0	0	0	0	0	0	0	0	0	0	0	0	0	0	0	0	0	0	0	0	0	0	0	0	0	0	0	0	0	0	0	0	0	0	0	0	0	0	0	0	0	0	0	0	0	0	0	0
0	0	0	0	0	0	0	0	0	0	0	0	0	0	0	0	0	0	0	0	0	0	0	0	0	0	0	0	0	0	0	0	0	0	0	0	0	0	0	0	0	0	0	0	0	0	0	0	0	0
0	0	0	0	0	0	0	0	0	0	0	0	0	0	0	0	0	0	0	0	0	0	0	0	0	0	0	0	0	0	0	0	0	0	0	0	0	0	0	0	0	0	0	0	0	0	0	0	0	0
0	0	0	0	0	0	0	0	0	0	0	0	0	0	0	0	0	0	0	0	0	0	0	0	0	0	0	0	0	0	0	0	0	0	0	0	0	0	0	0	0	0	0	0	0	0	0	0	0	0
0	0	0	0	0	0	0	0	0	0	0	0	0	0	0	0	0	0	0	0	0	0	0	0	0	0	0	0	0	0	0	0	0	0	0	0	0	0	0	0	0	0	0	0	0	0	0	0	0	0
0	0	0	0	0	0	0	0	0	0	0	0	0	0	0	0	0	0	0	0	0	0	0	0	0	0	0	0	0	0	0	0	0	0	0	0	0	0	0	0	0	0	0	0	0	0	0	0	0	0
0	0	0	0	0	0	0	0	0	0	0	0	0	0	0	0	0	0	0	0	0	0	0	0	0	0	0	0	0	0	0	0	0	0	0	0	0	0	0	0	0	0	0	0	0	0	0	0	0	0
0	0	0	0	0	0	0	0	0	0	0	0	0	0	0	0	0	0	0	0	0	0	0	0	0	0	0	0	0	0	0	0	0	0	0	0	0	0	0	0	0	0	0	0	0	0	0	0	0	0
0	0	0	0	0	0	0	0	0	0	0	0	0	0	0	0	0	0	0	0	0	0	0	0	0	0	0	0	0	0	0	0	0	0	0	0	0	0	0	0	0	0	0	0	0	0	0	0	0	0
0	0	0	0	0	0	0	0	0	0	0	0	0	0	0	0	0	0	0	0	0	0	0	0	0	0	0	0	0	0	0	0	0	0	0	0	0	0	0	0	0	0	0	0	0	0	0	0	0	0
0	0	0	0	0	0	0	0	0	0	0	0	0	0	0	0	0	0	0	0	0	0	0	0	0	0	0	0	0	0	0	0	0	0	0	0	0	0	0	0	0	0	0	0	0	0	0	0	0	0
0	0	0	0	0	0	0	0	0	0	0	0	0	0	0	0	0	0	0	0	0	0	0	0	0	0	0	0	0	0	0	0	0	0	0	0	0	0	0	0	0	0	0	0	0	0	0	0	0	0
0	0	0	0	0	0	0	0	0	0	0	0	0	0	0	0	0	0	0	0	0	0	0	0	0	0	0	0	0	0	0	0	0	0	0	0	0	0	0	0	0	0	0	0	0	0	0	0	0	0
[truncated: 50 more columns]
