# Supplementary material for: Generalization of generative model for neuronal ensemble inference method
Source: PLoS One. 2023 Jun 27;18(6):e0287708. doi: 10.1371/journal.pone.0287708 (PMC10298798; doi:10.1371/journal.pone.0287708)
Supplement: S4 Data — This csv file represents membrane potential generated by leaky integrated-and-fire model, as shown in A1 in Fig 2. Here all neurons are given the same and stationary input current. The row represents the label of neuron, the column represents the label of time step, and the value in each cell represents the magnitude of membrane potential. (CSV) [file pone.0287708.s004.csv]

0.013388	0.022397	0.031053	0.039414	0.047682	0.055368	0.062529	0.069598	0.076568	0.083524	0.090371	0.097047	0.103683	0.110169	0.11647	0.122737	0.128975	0.134693	0.140782	0.146841	0.152704	0.158845	0.16492	0.170887	0.17677	0.182753	0.188948	0.195051	0.2	1	0	0.011366	0.022168	0.032135	0.041713	0.051049	0.059751	0.068158	0.076321	0.084162	0.091742	0.098906	0.106106	0.112828	0.119455	0.126126	0.132445	0.138832	0.145292	0.151664
0.013641	0.022991	0.031909	0.040635	0.04895	0.057132	0.064601	0.072032	0.079281	0.086657	0.093559	0.100347	0.107341	0.114123	0.120847	0.127628	0.134128	0.140458	0.14685	0.153428	0.15979	0.166189	0.17267	0.17904	0.185811	0.192345	0.198759	0.2	1	0	0.065218	0.068893	0.072708	0.076861	0.081287	0.086083	0.090669	0.095828	0.10092	0.106051	0.111414	0.116935	0.122489	0.128119	0.133616	0.13928	0.145162	0.151046	0.156978	0.162917
0.045121	0.051295	0.057389	0.063435	0.069354	0.075175	0.080998	0.086904	0.092744	0.098562	0.104512	0.110111	0.115949	0.121851	0.127743	0.133652	0.139499	0.145254	0.151238	0.157006	0.162987	0.169095	0.174968	0.180963	0.187311	0.193485	0.199601	0.2	1	0	0.052234	0.05824	0.064293	0.070446	0.076374	0.082199	0.087843	0.093646	0.099228	0.10492	0.110522	0.116171	0.121891	0.127574	0.133257	0.139298	0.145143	0.150718	0.156614	0.162635
0.002102	0.012338	0.022308	0.031733	0.040698	0.04916	0.05748	0.065584	0.07336	0.080922	0.088209	0.095453	0.102837	0.10986	0.116533	0.123273	0.12968	0.136179	0.142551	0.148709	0.154892	0.161574	0.167916	0.174351	0.180854	0.187185	0.193534	0.2	1	0	0.049893	0.055637	0.061503	0.066985	0.072679	0.078216	0.084145	0.089848	0.095577	0.101519	0.107324	0.112894	0.118672	0.1245	0.130203	0.136072	0.141605	0.147475	0.153544	0.159616
0.03509	0.042264	0.049289	0.056225	0.063074	0.069702	0.076364	0.082778	0.088959	0.09538	0.101702	0.107801	0.113817	0.120161	0.126416	0.13259	0.138547	0.144693	0.151002	0.157061	0.163163	0.169115	0.17536	0.181797	0.188174	0.194537	0.2	1	0	0.051742	0.097848	0.098651	0.100001	0.101717	0.104236	0.106802	0.109767	0.113073	0.116507	0.120372	0.124375	0.128782	0.133035	0.137812	0.142639	0.147715	0.152722	0.157539	0.162958	0.168489
0.091136	0.090495	0.090566	0.091321	0.092962	0.094843	0.097222	0.100239	0.103612	0.107033	0.111018	0.115416	0.119859	0.124568	0.129384	0.134047	0.138994	0.143857	0.148984	0.154302	0.159531	0.165216	0.170721	0.176528	0.182109	0.187762	0.193357	0.19937	0.2	1	0	0.012674	0.024203	0.035024	0.045121	0.054525	0.063838	0.072341	0.080252	0.08806	0.095355	0.102529	0.109573	0.116492	0.122924	0.129331	0.135904	0.14222	0.148512	0.154787
0.047075	0.053464	0.059536	0.065653	0.071711	0.077897	0.083658	0.089457	0.095358	0.101172	0.106947	0.11284	0.118615	0.124183	0.130091	0.135867	0.141505	0.147252	0.153216	0.159088	0.164892	0.170539	0.176452	0.182661	0.188754	0.194956	0.2	1	0	0.034435	0.071119	0.075821	0.080415	0.085446	0.090171	0.095207	0.100089	0.104937	0.110042	0.115042	0.12034	0.125286	0.130537	0.135848	0.141127	0.146498	0.151971	0.157426	0.162971	0.168537
0.007443	0.017686	0.027212	0.036553	0.045201	0.053554	0.061844	0.069985	0.07783	0.085439	0.092817	0.100073	0.10701	0.114032	0.120695	0.12748	0.134155	0.141171	0.147805	0.154467	0.161188	0.167744	0.17426	0.181214	0.187927	0.19478	0.2	1	0	0.057807	0.116006	0.112956	0.111664	0.11135	0.111713	0.11271	0.114496	0.116429	0.119027	0.122168	0.125554	0.129664	0.134142	0.138513	0.143184	0.147946	0.153082	0.158166	0.163472	0.168758
0.056985	0.061038	0.065286	0.069587	0.074282	0.078843	0.083483	0.088322	0.093294	0.098202	0.103255	0.108488	0.113778	0.118958	0.124319	0.129643	0.13503	0.140316	0.145816	0.151377	0.156778	0.162334	0.168009	0.17375	0.179688	0.185242	0.191299	0.197355	0.2	1	0	0.011295	0.02166	0.031653	0.041003	0.049911	0.058586	0.066954	0.074811	0.082562	0.090039	0.097266	0.104219	0.111165	0.117795	0.124383	0.131028	0.137493	0.144099	0.150411
0.063523	0.067185	0.071248	0.075499	0.079907	0.084521	0.089347	0.094343	0.099314	0.104316	0.109507	0.114819	0.120127	0.125815	0.131316	0.136797	0.142711	0.148204	0.153955	0.15961	0.165282	0.171171	0.177163	0.183111	0.189132	0.19526	0.2	1	0	0.051742	0.103138	0.102588	0.102843	0.103849	0.105253	0.107174	0.109776	0.112636	0.115907	0.119641	0.123524	0.127736	0.132099	0.136724	0.141523	0.146377	0.151551	0.156673	0.162199	0.167742
0.008945	0.019137	0.028521	0.037404	0.045997	0.054466	0.06242	0.070031	0.07742	0.084474	0.091243	0.097947	0.1045	0.110931	0.117115	0.123152	0.129532	0.135495	0.141461	0.147643	0.153821	0.160104	0.166127	0.172165	0.178008	0.184238	0.190338	0.1964	0.2	1	0	0.012035	0.02353	0.033933	0.043851	0.053066	0.061765	0.069845	0.077729	0.085701	0.093108	0.100335	0.107334	0.114028	0.120666	0.127389	0.134087	0.140504	0.146575	0.152807
0.055618	0.060026	0.064257	0.068821	0.07348	0.078157	0.082894	0.087685	0.092634	0.097563	0.102514	0.107906	0.113082	0.118067	0.123343	0.128688	0.133749	0.139068	0.144219	0.149712	0.155308	0.160828	0.166584	0.172102	0.177627	0.18303	0.188634	0.194112	0.2	1	0	0.01078	0.020662	0.03	0.039206	0.047728	0.056255	0.064362	0.072255	0.079788	0.087062	0.094197	0.101366	0.108322	0.114981	0.12165	0.128037	0.134345	0.140449	0.146748
0.078965	0.080272	0.082221	0.084634	0.087111	0.089985	0.093163	0.096974	0.100898	0.104655	0.108907	0.113283	0.117879	0.122448	0.127293	0.132345	0.137286	0.142198	0.147397	0.152615	0.157885	0.163285	0.168475	0.173767	0.179246	0.18488	0.190609	0.196245	0.2	1	0	0.012079	0.023421	0.033867	0.043573	0.052811	0.061472	0.069901	0.077776	0.085609	0.092969	0.100027	0.106887	0.113524	0.120015	0.126718	0.132761	0.139051	0.145128	0.151297
0.022163	0.031033	0.039449	0.047591	0.055402	0.063231	0.070624	0.077898	0.084962	0.091949	0.098942	0.105829	0.112712	0.119072	0.125565	0.131874	0.138433	0.144703	0.151219	0.157422	0.163848	0.170106	0.176592	0.183077	0.18949	0.196175	0.2	1	0	0.040496	0.097215	0.098221	0.099414	0.10124	0.103434	0.106148	0.10923	0.112443	0.116139	0.120133	0.124051	0.128335	0.133004	0.137669	0.142584	0.147744	0.152958	0.158495	0.163786	0.169308
0.041867	0.048249	0.054336	0.06039	0.066534	0.072323	0.078323	0.08412	0.089972	0.0957	0.101494	0.107661	0.113552	0.119269	0.124969	0.13062	0.136296	0.14214	0.14826	0.154034	0.160123	0.165997	0.172088	0.177997	0.184003	0.19007	0.19586	0.2	1	0	0.062591	0.06663	0.070965	0.075283	0.079845	0.08455	0.089386	0.094379	0.099553	0.104881	0.110223	0.115459	0.120924	0.126227	0.131645	0.137143	0.142677	0.148681	0.154261	0.15984
0.024978	0.031935	0.038752	0.045118	0.051849	0.058411	0.064755	0.071108	0.077417	0.08351	0.089703	0.095749	0.101734	0.107675	0.113527	0.119613	0.125638	0.13165	0.137498	0.143215	0.148847	0.154546	0.160366	0.166288	0.171955	0.177994	0.184038	0.189827	0.2	1	0	0.011386	0.021731	0.031699	0.040975	0.050022	0.058502	0.066589	0.074249	0.081627	0.088924	0.095963	0.102847	0.109438	0.115977	0.122409	0.128552	0.134755	0.140798	0.146926
0.029186	0.036124	0.042703	0.049489	0.05605	0.062679	0.069269	0.075875	0.082518	0.08908	0.095517	0.102089	0.108443	0.11507	0.121761	0.128142	0.134551	0.140918	0.147317	0.153925	0.160158	0.166651	0.173131	0.179578	0.186073	0.192776	0.199428	0.2	1	0	0.049699	0.055363	0.060947	0.066704	0.072225	0.078102	0.084141	0.089987	0.095893	0.101964	0.107996	0.114108	0.120055	0.126043	0.132145	0.138103	0.144263	0.150463	0.156517	0.1629
0.080324	0.083592	0.086746	0.089928	0.093451	0.097315	0.101132	0.105257	0.109531	0.113867	0.1182	0.122777	0.127462	0.132364	0.137691	0.142762	0.147528	0.152491	0.157659	0.16322	0.168612	0.174138	0.180085	0.185915	0.191808	0.197866	0.2	1	0	0.040126	0.096701	0.097061	0.098126	0.099834	0.102037	0.10459	0.107435	0.110648	0.114544	0.118509	0.122587	0.126989	0.131451	0.136317	0.141108	0.146269	0.151705	0.156822	0.162222	0.16739
0.047459	0.053615	0.059478	0.065301	0.071279	0.077092	0.082701	0.088268	0.094064	0.099679	0.105284	0.110836	0.116737	0.122367	0.12826	0.134036	0.139776	0.145582	0.1515	0.157271	0.163086	0.169026	0.174724	0.18095	0.186768	0.192789	0.199051	0.2	1	0	0.059341	0.063941	0.068573	0.073288	0.078243	0.08304	0.088177	0.093494	0.098698	0.104174	0.109678	0.115343	0.121098	0.126856	0.132413	0.13804	0.143732	0.149676	0.155447	0.161104
0.026994	0.035034	0.042967	0.050236	0.057297	0.064206	0.071108	0.077445	0.084051	0.090756	0.096934	0.103273	0.109272	0.115569	0.1218	0.127657	0.133822	0.139835	0.145532	0.151134	0.156997	0.162974	0.169103	0.175046	0.181031	0.187088	0.193247	0.19919	0.2	1	0	0.012239	0.023214	0.033793	0.043838	0.053229	0.062103	0.070656	0.078932	0.086783	0.094319	0.101682	0.108858	0.115847	0.122597	0.129363	0.135997	0.142184	0.148442	0.154731
0.028604	0.036399	0.04382	0.051532	0.058778	0.066123	0.073145	0.080237	0.087416	0.094319	0.101337	0.108446	0.115606	0.122581	0.129542	0.136705	0.143886	0.151261	0.158549	0.16591	0.173397	0.180808	0.188259	0.2	1	0	0.020092	0.041692	0.053193	0.064227	0.07655	0.08321	0.089676	0.096174	0.10259	0.108984	0.115738	0.12223	0.128641	0.135322	0.141974	0.148632	0.155292	0.162164	0.169044	0.175781	0.188659	0.193881	0.2	1
0.074899	0.079532	0.084459	0.089126	0.093975	0.098809	0.103874	0.108976	0.114417	0.119868	0.125179	0.130762	0.136427	0.141994	0.147896	0.153859	0.160174	0.16652	0.172818	0.179307	0.185951	0.192569	0.19955	0.2	1	0	0.01441	0.037886	0.049805	0.062234	0.074357	0.080729	0.087269	0.093706	0.100179	0.106419	0.112781	0.119466	0.125921	0.132134	0.138758	0.145297	0.152056	0.158793	0.165615	0.172487	0.180777	0.187694	0.1958	0.2
0.045812	0.052551	0.059351	0.066167	0.073041	0.079857	0.086446	0.093602	0.100442	0.107263	0.114101	0.120899	0.128005	0.135149	0.142254	0.149547	0.156913	0.164156	0.171615	0.179187	0.1867	0.194365	0.2	1	0	0.033952	0.051871	0.069475	0.084252	0.096025	0.111476	0.116286	0.121244	0.126551	0.132066	0.13733	0.142734	0.148242	0.15374	0.159324	0.164981	0.171002	0.177093	0.183298	0.189427	0.195879	0.2	1	0	0.017281
0.030619	0.038018	0.045684	0.0529	0.060286	0.067446	0.074985	0.08239	0.089684	0.096946	0.10428	0.111867	0.119339	0.12678	0.134351	0.141823	0.14949	0.157222	0.16507	0.17284	0.180939	0.189141	0.197415	0.2	1	0	0.021866	0.047736	0.061311	0.077248	0.086291	0.092852	0.099041	0.105522	0.112232	0.118788	0.125355	0.131841	0.138357	0.145008	0.151981	0.158749	0.165541	0.172446	0.179528	0.186743	0.199761	0.2	1	0
0.032176	0.03942	0.046929	0.053962	0.061017	0.067953	0.074838	0.081955	0.088726	0.095602	0.102583	0.10952	0.116505	0.12328	0.130419	0.137443	0.144533	0.151795	0.158742	0.165908	0.173182	0.180637	0.188044	0.2	1	0	0.02135	0.044998	0.05596	0.069929	0.083418	0.0892	0.095203	0.101187	0.107092	0.112796	0.118815	0.124775	0.130806	0.136814	0.143129	0.149437	0.155596	0.161904	0.168423	0.174873	0.18739	0.192474	0.2	1
0.011317	0.019653	0.028059	0.035917	0.044112	0.05191	0.059737	0.0675	0.075145	0.082656	0.090169	0.097727	0.105081	0.112736	0.119856	0.127248	0.134551	0.142028	0.149554	0.157203	0.164856	0.172558	0.180327	0.189292	0.196682	0.2	1	0	0.016946	0.028489	0.044504	0.052853	0.061036	0.069054	0.076902	0.084803	0.092601	0.100123	0.107689	0.115059	0.122429	0.129979	0.137473	0.144858	0.152215	0.15964	0.168079	0.175507	0.182759	0.194913
0.011935	0.020677	0.029167	0.037735	0.046004	0.05417	0.062255	0.070171	0.077893	0.085962	0.093731	0.101303	0.108888	0.116438	0.124032	0.131592	0.139275	0.146885	0.154607	0.162215	0.170229	0.177945	0.18575	0.199639	0.2	1	0	0.025174	0.039439	0.05141	0.064822	0.072271	0.079653	0.087108	0.094333	0.101775	0.10897	0.116137	0.123262	0.130263	0.137281	0.144555	0.151597	0.159043	0.166118	0.173179	0.186203	0.191611	0.2	1
0.006912	0.01552	0.023943	0.032278	0.040347	0.04822	0.056196	0.063629	0.071013	0.078669	0.086008	0.0937	0.100701	0.107712	0.114678	0.121884	0.12894	0.135748	0.142645	0.149619	0.156552	0.163805	0.17069	0.182677	0.193935	0.2	1	0	0.013956	0.026843	0.040185	0.048915	0.057485	0.065886	0.073928	0.081903	0.0897	0.097361	0.104734	0.111941	0.119365	0.126212	0.133193	0.140182	0.147099	0.153776	0.165326	0.170736	0.182073	0.190526
0.069476	0.074778	0.080364	0.086208	0.091839	0.097629	0.10361	0.109618	0.115532	0.121756	0.127979	0.134506	0.140965	0.147556	0.154332	0.161265	0.168254	0.175314	0.182494	0.189931	0.197682	0.2	1	0	0.026278	0.069399	0.086048	0.101093	0.113347	0.122991	0.135264	0.138668	0.142509	0.146546	0.150983	0.155172	0.159825	0.164554	0.16941	0.174383	0.179511	0.185222	0.19081	0.196417	0.2	1	0	0.019917	0.043495	0.064933
0.06478	0.069794	0.074534	0.079694	0.084934	0.090015	0.095416	0.100927	0.106433	0.111898	0.117739	0.123409	0.12962	0.135797	0.14191	0.147913	0.154178	0.160475	0.166832	0.173719	0.180447	0.187162	0.194147	0.2	1	0	0.019118	0.04247	0.053947	0.063472	0.07764	0.083873	0.090073	0.096522	0.102858	0.10926	0.115439	0.121944	0.128185	0.134587	0.141129	0.147557	0.154111	0.160627	0.167507	0.174378	0.187576	0.192859	0.2	1
0.079021	0.080769	0.082747	0.084541	0.086628	0.088502	0.090393	0.092235	0.094238	0.096218	0.098184	0.100161	0.10224	0.104226	0.106175	0.107805	0.109507	0.111194	0.112384	0.113656	0.114981	0.116155	0.117368	0.118151	0.118607	0.119272	0.119758	0.119999	0.116824	0.11548	0.113815	0.116166	0.118648	0.120994	0.123418	0.125867	0.12826	0.130259	0.132355	0.134621	0.136568	0.138703	0.140539	0.142426	0.144264	0.1458	0.147234	0.148441	0.149907	0.15084
0.039252	0.043429	0.047285	0.051216	0.05496	0.058559	0.061908	0.065115	0.068206	0.071512	0.074349	0.077162	0.079707	0.082049	0.084275	0.086509	0.08863	0.090266	0.091773	0.093073	0.094408	0.095555	0.09638	0.097272	0.09744	0.097637	0.097791	0.097742	0.091718	0.088835	0.087224	0.091365	0.095113	0.098671	0.102034	0.105452	0.108548	0.111516	0.114424	0.116891	0.119288	0.121485	0.123911	0.125852	0.127695	0.129264	0.13082	0.132084	0.133065	0.133688
0.052994	0.057251	0.061413	0.06534	0.068999	0.072675	0.076471	0.080077	0.083468	0.086557	0.089646	0.092964	0.095833	0.098514	0.101372	0.10377	0.105939	0.108226	0.110263	0.112155	0.113726	0.115217	0.116526	0.117827	0.118782	0.1196	0.120288	0.120979	0.118353	0.116531	0.115621	0.11873	0.121812	0.124861	0.127776	0.130693	0.133225	0.135836	0.138573	0.141021	0.143128	0.145373	0.147696	0.149737	0.151503	0.153285	0.154817	0.156095	0.157404	0.158626
0.039837	0.045049	0.050009	0.054833	0.059681	0.064002	0.068523	0.072611	0.07646	0.080393	0.083998	0.087328	0.090865	0.094324	0.097572	0.100657	0.103405	0.10606	0.108809	0.111187	0.113234	0.115305	0.11724	0.118786	0.120607	0.122056	0.123393	0.124473	0.124353	0.12439	0.121994	0.124318	0.126738	0.128938	0.131207	0.133482	0.135751	0.138054	0.140177	0.14233	0.144167	0.14606	0.147916	0.14988	0.151586	0.15331	0.154862	0.156263	0.157647	0.158851
0.019036	0.025904	0.032404	0.038585	0.044731	0.050553	0.056278	0.061638	0.066948	0.07181	0.076546	0.080957	0.085345	0.089538	0.093549	0.097175	0.100863	0.104556	0.107733	0.110896	0.113639	0.116117	0.118931	0.121384	0.123499	0.125433	0.127263	0.128889	0.129101	0.129569	0.127953	0.130599	0.133469	0.136221	0.138885	0.14131	0.143705	0.145945	0.148434	0.150663	0.153004	0.155082	0.156957	0.159032	0.161057	0.162893	0.165008	0.1668	0.16852	0.170048
0.059699	0.062429	0.065092	0.067619	0.06989	0.072256	0.074457	0.076543	0.078685	0.080633	0.082435	0.084121	0.085519	0.086675	0.087838	0.088418	0.089228	0.089902	0.090217	0.090381	0.090379	0.090124	0.089714	0.089164	0.088457	0.087547	0.086232	0.084884	0.076257	0.072209	0.065926	0.069955	0.073848	0.077528	0.081094	0.084361	0.087503	0.090519	0.093213	0.095839	0.0982	0.100439	0.102211	0.104194	0.105722	0.106974	0.108123	0.109099	0.109682	0.110135
0.088842	0.090907	0.093001	0.095066	0.097084	0.098893	0.1009	0.102731	0.104636	0.106836	0.108587	0.110413	0.111941	0.113614	0.115191	0.116854	0.118089	0.119226	0.120141	0.120915	0.121727	0.122425	0.122971	0.123511	0.123616	0.123824	0.123735	0.12359	0.118604	0.115154	0.112938	0.116392	0.119738	0.123154	0.126671	0.129639	0.132431	0.135318	0.138014	0.140568	0.142947	0.145346	0.147494	0.14954	0.151587	0.153264	0.154656	0.15612	0.157073	0.157962
0.037061	0.041582	0.045965	0.050169	0.054154	0.057904	0.061659	0.064982	0.06822	0.071292	0.074251	0.077153	0.079727	0.082117	0.084401	0.086445	0.088286	0.089858	0.091456	0.092715	0.093561	0.09422	0.094748	0.095366	0.095558	0.095667	0.095073	0.094793	0.089574	0.08587	0.080156	0.084765	0.089275	0.09353	0.097415	0.101122	0.104806	0.1083	0.111197	0.114087	0.11682	0.119458	0.121857	0.124127	0.12619	0.127768	0.129078	0.130359	0.131333	0.132198
0.003844	0.010504	0.016707	0.022651	0.028788	0.034548	0.039926	0.04518	0.050093	0.054779	0.059301	0.063635	0.067508	0.071443	0.075127	0.078587	0.081896	0.084903	0.087621	0.090274	0.092663	0.094701	0.097006	0.098585	0.099907	0.100978	0.102132	0.102819	0.099984	0.09792	0.094759	0.098859	0.102786	0.10628	0.110001	0.113524	0.116833	0.119875	0.123066	0.12611	0.128726	0.131242	0.133546	0.135739	0.137921	0.139844	0.141639	0.143472	0.145038	0.146525
0.028326	0.033953	0.039325	0.044782	0.049959	0.054674	0.059102	0.06362	0.067736	0.071968	0.075503	0.079447	0.083046	0.086234	0.089244	0.092496	0.095144	0.097461	0.09973	0.101589	0.103698	0.105308	0.107003	0.108331	0.109474	0.11056	0.111195	0.111315	0.108168	0.105952	0.103655	0.107139	0.110441	0.113546	0.116495	0.119397	0.122353	0.125233	0.127944	0.130455	0.132972	0.135109	0.137144	0.139483	0.141566	0.143467	0.145069	0.146556	0.147805	0.149194
0.08853	0.092131	0.095729	0.099412	0.103261	0.106897	0.110526	0.114434	0.118104	0.122088	0.126204	0.130263	0.134416	0.138536	0.142439	0.146507	0.150363	0.154272	0.158381	0.162478	0.166591	0.170427	0.174422	0.178466	0.182493	0.186648	0.190734	0.194648	0.198758	0.2	1	0	0.013623	0.055543	0.059109	0.062644	0.066275	0.07033	0.074123	0.07816	0.082287	0.086532	0.090661	0.094653	0.098595	0.102819	0.10713	0.111213	0.115322	0.119356
0.026177	0.033633	0.040932	0.047901	0.054901	0.061825	0.06841	0.074871	0.081321	0.087631	0.093475	0.099419	0.105401	0.111362	0.116886	0.122278	0.1276	0.133007	0.138263	0.143456	0.148625	0.153523	0.158758	0.163883	0.16869	0.173526	0.178472	0.183191	0.188007	0.192851	0.197508	0.2	1	0	0.007413	0.014572	0.021511	0.028543	0.035351	0.042079	0.048488	0.055017	0.061312	0.067452	0.073362	0.079369	0.085051	0.090801	0.096329	0.10177
0.052049	0.057225	0.06248	0.067794	0.072772	0.077506	0.082561	0.087491	0.092352	0.097404	0.102115	0.106893	0.111358	0.115958	0.120579	0.124912	0.128908	0.133329	0.137567	0.141625	0.145949	0.149974	0.154037	0.157977	0.162102	0.166042	0.170122	0.174098	0.178056	0.181999	0.185763	0.2	1	0	0.006797	0.013674	0.020301	0.026628	0.03322	0.039277	0.045166	0.051314	0.056832	0.062533	0.068125	0.07361	0.078866	0.084021	0.089134	0.093912
0.001952	0.011509	0.020516	0.029329	0.038136	0.046503	0.054688	0.062621	0.070439	0.07792	0.085187	0.09217	0.098986	0.105636	0.111956	0.118098	0.124306	0.130522	0.136292	0.142044	0.147564	0.152936	0.15836	0.16371	0.169117	0.174456	0.179729	0.18482	0.189889	0.194673	0.199531	0.2	1	0	0.007399	0.014809	0.022161	0.028944	0.035712	0.042396	0.048803	0.054971	0.061189	0.067439	0.073418	0.079344	0.085041	0.090735	0.096512	0.102118
0.050669	0.056396	0.062071	0.067659	0.073146	0.078648	0.083871	0.089142	0.094369	0.099349	0.104378	0.109333	0.114127	0.119123	0.123873	0.128689	0.13328	0.137653	0.142217	0.146757	0.151219	0.155587	0.159958	0.164373	0.168716	0.172697	0.177003	0.181386	0.185802	0.189775	0.194024	0.2	1	0	0.007084	0.013758	0.020626	0.027214	0.033743	0.039962	0.046094	0.052212	0.058248	0.064188	0.069934	0.075528	0.080823	0.086212	0.091589	0.096873
0.099892	0.102755	0.105662	0.108696	0.111906	0.115024	0.117883	0.121082	0.124017	0.127455	0.130926	0.13439	0.137966	0.141551	0.145467	0.149138	0.152628	0.156303	0.159895	0.163686	0.167493	0.171028	0.174644	0.17853	0.182071	0.185812	0.189484	0.193229	0.197197	0.2	1	0	0.013159	0.052044	0.055876	0.059736	0.063854	0.067898	0.071956	0.076244	0.080264	0.084477	0.088659	0.093041	0.097133	0.101192	0.105404	0.109692	0.113741	0.117964
0.06087	0.066542	0.071916	0.077109	0.082275	0.087417	0.092532	0.097473	0.10232	0.106881	0.111545	0.116165	0.120529	0.124713	0.128959	0.133015	0.137183	0.141263	0.14533	0.149529	0.153912	0.157867	0.161768	0.165367	0.169414	0.173123	0.176918	0.180611	0.184473	0.188168	0.192002	0.2	1	0	0.007226	0.01406	0.020523	0.027093	0.033272	0.039503	0.045646	0.05143	0.057194	0.062758	0.068247	0.073914	0.079406	0.084776	0.089919	0.095092
0.093034	0.096311	0.09955	0.103017	0.106391	0.109764	0.113031	0.116503	0.120054	0.123563	0.127175	0.130724	0.13452	0.138221	0.141855	0.145496	0.149137	0.152683	0.156265	0.159822	0.163583	0.167314	0.170918	0.174953	0.178566	0.18213	0.185591	0.18889	0.192444	0.196005	0.199382	0.2	1	0	0.006832	0.013528	0.020097	0.026324	0.032396	0.038508	0.044573	0.050527	0.056077	0.061733	0.067579	0.073093	0.078496	0.083639	0.088933	0.094189
0.087232	0.091155	0.095193	0.099007	0.103122	0.107107	0.111	0.115029	0.119051	0.12309	0.127268	0.131319	0.135164	0.139027	0.142989	0.147157	0.150982	0.155002	0.158877	0.16296	0.167155	0.171181	0.175194	0.179235	0.183366	0.18746	0.191401	0.195364	0.199417	0.2	1	0	0.012739	0.048811	0.05338	0.057703	0.062031	0.066505	0.070724	0.075472	0.079681	0.084231	0.088837	0.093054	0.09748	0.101819	0.106171	0.110569	0.114842	0.11938
0.016207	0.024244	0.032008	0.039511	0.047205	0.054503	0.061379	0.068194	0.07484	0.081314	0.087775	0.094173	0.100257	0.106256	0.112052	0.117538	0.123247	0.12897	0.134514	0.140106	0.145192	0.150376	0.155507	0.160257	0.165483	0.170602	0.175468	0.180347	0.184959	0.189691	0.194358	0.2	1	0	0.006895	0.013651	0.020309	0.026888	0.0331	0.039271	0.045277	0.05133	0.057411	0.063338	0.069028	0.074746	0.080418	0.085781	0.091198	0.096669
0.079571	0.080014	0.080722	0.081436	0.082387	0.083379	0.084546	0.085877	0.087231	0.088778	0.090133	0.091771	0.093526	0.095394	0.097246	0.099146	0.101169	0.103199	0.105256	0.107521	0.10982	0.112019	0.114248	0.116721	0.119139	0.121598	0.124067	0.126461	0.128966	0.131545	0.13411	0.136694	0.139464	0.142127	0.144744	0.147355	0.149987	0.152654	0.155399	0.158065	0.160906	0.163658	0.166497	0.169393	0.172226	0.175072	0.178065	0.181018	0.183908	0.18684
0.049431	0.051562	0.053887	0.056166	0.058465	0.060786	0.063238	0.065707	0.068184	0.070657	0.07315	0.075725	0.07836	0.080996	0.083632	0.086253	0.088897	0.091481	0.09416	0.096729	0.099359	0.102155	0.104843	0.107602	0.110317	0.113114	0.115828	0.118561	0.121407	0.124211	0.127004	0.129782	0.132556	0.135351	0.138072	0.140925	0.14371	0.146548	0.149381	0.152281	0.155148	0.158031	0.160897	0.16377	0.166639	0.169587	0.172532	0.175481	0.178448	0.181488
0.055079	0.057351	0.059544	0.06192	0.064179	0.066563	0.068839	0.071266	0.073747	0.076264	0.078627	0.081147	0.083647	0.086181	0.088731	0.091373	0.094101	0.096697	0.099286	0.101955	0.104622	0.107156	0.109888	0.112566	0.115228	0.117857	0.120604	0.123485	0.126114	0.12886	0.13158	0.134428	0.137243	0.140167	0.142907	0.14578	0.148684	0.151553	0.154422	0.157271	0.160194	0.16308	0.166009	0.168946	0.171928	0.174941	0.177907	0.180966	0.183876	0.186962
0.072884	0.074244	0.075638	0.077152	0.078805	0.08055	0.082233	0.084091	0.085966	0.088043	0.090042	0.09205	0.094255	0.096447	0.098626	0.100787	0.102997	0.105316	0.107779	0.110143	0.112646	0.115097	0.117622	0.120219	0.122721	0.125334	0.128066	0.130845	0.133523	0.136325	0.13899	0.141772	0.144474	0.147168	0.149913	0.152839	0.155662	0.158511	0.161385	0.164215	0.167109	0.170108	0.173233	0.176168	0.179197	0.18216	0.185232	0.188382	0.191575	0.194639
0.001403	0.007258	0.012967	0.018456	0.023841	0.029039	0.034244	0.039128	0.043953	0.048591	0.053295	0.057816	0.06232	0.066787	0.070999	0.075287	0.07938	0.083523	0.087625	0.091598	0.095482	0.099325	0.103119	0.106821	0.110529	0.114207	0.117909	0.121484	0.125104	0.128632	0.132221	0.135817	0.139324	0.142791	0.1463	0.149741	0.153246	0.156673	0.160183	0.163517	0.166924	0.170288	0.17367	0.177022	0.180499	0.183958	0.187478	0.190995	0.194456	0.197942
0.04498	0.047763	0.050508	0.053307	0.056184	0.058983	0.061743	0.064486	0.067368	0.070264	0.073202	0.075988	0.078897	0.081651	0.084527	0.087439	0.090366	0.093209	0.09616	0.099115	0.102011	0.105025	0.107886	0.110803	0.113677	0.116549	0.119286	0.122249	0.125242	0.128075	0.130887	0.133752	0.136655	0.139599	0.142555	0.145476	0.148293	0.151255	0.154155	0.157103	0.160034	0.162977	0.165936	0.168811	0.171747	0.174684	0.177661	0.180638	0.183681	0.186682
0.018325	0.022685	0.026867	0.030976	0.035089	0.03907	0.04306	0.046985	0.050684	0.054527	0.058245	0.061953	0.065527	0.069164	0.072814	0.076375	0.079913	0.083389	0.086775	0.090255	0.093722	0.097112	0.10048	0.103775	0.106946	0.110094	0.113232	0.116512	0.11976	0.122927	0.126002	0.129194	0.132467	0.135559	0.138772	0.141985	0.145134	0.148366	0.151513	0.154714	0.157918	0.160986	0.16411	0.16732	0.170527	0.173744	0.176796	0.180004	0.183234	0.186509
0.005672	0.010968	0.016193	0.021188	0.026077	0.030814	0.035519	0.040148	0.044603	0.048911	0.053076	0.057134	0.061179	0.065203	0.069233	0.073115	0.076869	0.080574	0.08428	0.087805	0.0914	0.094961	0.09854	0.102061	0.105492	0.10878	0.112076	0.115359	0.118673	0.121864	0.12503	0.128271	0.131471	0.134625	0.137791	0.140965	0.144177	0.147255	0.150403	0.153451	0.15648	0.159563	0.162653	0.165755	0.168836	0.171889	0.175013	0.178158	0.181415	0.184546
0.01919	0.023995	0.028557	0.03297	0.037275	0.041544	0.045745	0.049802	0.053721	0.057711	0.061526	0.06528	0.068975	0.072677	0.076394	0.079935	0.083443	0.086851	0.090298	0.093635	0.096886	0.100216	0.103497	0.106697	0.109784	0.112877	0.116103	0.119307	0.122504	0.125583	0.128714	0.131806	0.134844	0.13802	0.141104	0.144224	0.147295	0.150291	0.153448	0.156549	0.159584	0.162837	0.165939	0.169138	0.172129	0.175252	0.178294	0.181395	0.184355	0.187365
0.001225	0.00663	0.011961	0.017096	0.022173	0.027094	0.03173	0.036417	0.040924	0.04543	0.049746	0.054097	0.058173	0.062383	0.066435	0.070446	0.074334	0.078265	0.081924	0.085753	0.089472	0.093093	0.096611	0.100151	0.103625	0.107162	0.110606	0.113943	0.11744	0.120869	0.124219	0.127568	0.130827	0.134243	0.137516	0.140917	0.144149	0.14731	0.15054	0.153847	0.157082	0.160289	0.163486	0.166687	0.169962	0.173186	0.176346	0.179491	0.182765	0.185992
0.008458	0.013994	0.019382	0.024658	0.029814	0.034825	0.039916	0.044692	0.049267	0.053851	0.058166	0.062427	0.066719	0.071013	0.075118	0.079252	0.083334	0.087313	0.091266	0.095112	0.098984	0.10284	0.106566	0.110279	0.113975	0.117638	0.121282	0.124831	0.12827	0.131859	0.135401	0.138996	0.142521	0.146028	0.149488	0.152936	0.156316	0.159765	0.163287	0.166743	0.170168	0.173589	0.176904	0.180323	0.183842	0.187164	0.190701	0.194174	0.197693	0.2
6.1e-05	0.005494	0.010817	0.01584	0.020803	0.025619	0.030296	0.034707	0.039196	0.043502	0.047785	0.051839	0.055973	0.059998	0.063959	0.067811	0.071535	0.075242	0.078873	0.082493	0.086028	0.08943	0.092951	0.096277	0.099641	0.102949	0.106242	0.109531	0.112791	0.116037	0.119168	0.122297	0.125438	0.128633	0.131741	0.134881	0.13802	0.141072	0.144163	0.147274	0.150149	0.153157	0.156179	0.159168	0.162302	0.165277	0.168282	0.171223	0.174257	0.177305
0.013417	0.018252	0.023073	0.027646	0.032208	0.036544	0.041015	0.0453	0.049511	0.053531	0.057533	0.061514	0.065536	0.069405	0.073269	0.076983	0.080739	0.084458	0.088265	0.091849	0.095328	0.09885	0.102351	0.10581	0.10928	0.11268	0.116127	0.119504	0.122803	0.126176	0.1295	0.132787	0.136052	0.139359	0.142603	0.145792	0.149099	0.152261	0.155473	0.158614	0.161871	0.165044	0.168424	0.171603	0.174766	0.177934	0.181092	0.184323	0.18744	0.190737
0.023104	0.026886	0.03082	0.034666	0.038389	0.042118	0.045649	0.049172	0.052661	0.056033	0.05943	0.062826	0.066107	0.069444	0.072602	0.075966	0.079158	0.082254	0.08524	0.088353	0.091451	0.09439	0.097376	0.100374	0.103366	0.106308	0.109277	0.112255	0.115187	0.118094	0.120979	0.123879	0.12667	0.129548	0.132308	0.135277	0.138121	0.14098	0.143795	0.146698	0.14958	0.152347	0.155232	0.158078	0.160819	0.163577	0.166346	0.169064	0.17181	0.174574
0.091126	0.091281	0.09165	0.09205	0.092673	0.093383	0.094247	0.095187	0.096234	0.097336	0.098514	0.099807	0.101175	0.102638	0.104118	0.105731	0.107389	0.109209	0.111041	0.112832	0.114775	0.116716	0.118578	0.120608	0.122754	0.124945	0.127117	0.129258	0.131455	0.133699	0.135982	0.138347	0.140812	0.143226	0.145663	0.147967	0.150516	0.153093	0.155739	0.158444	0.161139	0.163773	0.166413	0.169103	0.171805	0.174586	0.177328	0.180292	0.183213	0.18603
0.057643	0.059573	0.061605	0.06368	0.065746	0.067847	0.069942	0.072184	0.074529	0.076698	0.079036	0.081323	0.083736	0.08617	0.088513	0.091012	0.093386	0.095765	0.098222	0.100738	0.103405	0.105816	0.108346	0.110969	0.113485	0.116085	0.118798	0.121296	0.124027	0.126554	0.129337	0.132039	0.134706	0.137483	0.140176	0.142978	0.145763	0.148466	0.151163	0.15398	0.156723	0.159522	0.16233	0.165184	0.167964	0.170835	0.173722	0.17663	0.179544	0.182536
0.092387	0.092584	0.093025	0.093526	0.094207	0.094937	0.095795	0.096684	0.09773	0.098884	0.100215	0.101574	0.102981	0.104693	0.106321	0.107981	0.109679	0.111335	0.113125	0.115057	0.117158	0.119195	0.12119	0.123291	0.125448	0.127664	0.129892	0.132091	0.134349	0.136701	0.139074	0.14144	0.143831	0.146374	0.148898	0.151393	0.153958	0.156527	0.159121	0.161752	0.164478	0.167163	0.170009	0.172671	0.175465	0.178305	0.181183	0.18404	0.18684	0.189635
0.002439	0.008023	0.013447	0.018657	0.023703	0.028679	0.033375	0.038161	0.042665	0.047208	0.051604	0.055911	0.060148	0.064241	0.06824	0.072234	0.07605	0.079883	0.083809	0.087595	0.091255	0.094857	0.098394	0.101913	0.105309	0.108749	0.112248	0.115675	0.11905	0.122436	0.125798	0.129219	0.132533	0.135825	0.139243	0.142483	0.145598	0.148775	0.151979	0.15527	0.158523	0.161751	0.16506	0.168396	0.171708	0.174936	0.178156	0.181428	0.184711	0.188044
0.076492	0.077315	0.078331	0.0795	0.080762	0.08211	0.083482	0.085054	0.08676	0.088487	0.09025	0.092159	0.09423	0.096288	0.098366	0.100665	0.102991	0.105428	0.107793	0.110193	0.112569	0.115061	0.117576	0.12009	0.122682	0.12528	0.127895	0.130564	0.133406	0.136129	0.138934	0.14171	0.144474	0.147294	0.150112	0.152976	0.155779	0.158657	0.161488	0.164343	0.167291	0.170237	0.173306	0.176342	0.179348	0.18237	0.185402	0.188475	0.191612	0.194786
0.074921	0.075638	0.076467	0.077371	0.078429	0.079837	0.081195	0.082688	0.084284	0.085822	0.087613	0.089438	0.091374	0.093261	0.095133	0.097205	0.09945	0.101639	0.103785	0.106049	0.108359	0.110615	0.112844	0.115271	0.117773	0.120198	0.12277	0.125358	0.128061	0.130637	0.133275	0.135916	0.138704	0.14128	0.143986	0.146689	0.149505	0.15225	0.155042	0.157842	0.160681	0.1634	0.16622	0.169012	0.171856	0.174734	0.177561	0.180432	0.183384	0.186469
0.076356	0.078664	0.081176	0.083516	0.08573	0.088018	0.09033	0.092631	0.094921	0.097147	0.099427	0.101757	0.104048	0.106323	0.1086	0.110846	0.113169	0.115451	0.117623	0.119867	0.12203	0.124265	0.126469	0.128602	0.130903	0.133015	0.135168	0.137394	0.139553	0.141644	0.143745	0.145907	0.148019	0.15015	0.152275	0.15439	0.15652	0.158634	0.160661	0.162762	0.164698	0.166775	0.168731	0.170864	0.172815	0.174947	0.177008	0.179046	0.181108	0.183109
0.09869	0.100157	0.101708	0.103312	0.104891	0.106467	0.107946	0.109663	0.111142	0.112892	0.11444	0.116038	0.117701	0.119321	0.121116	0.12262	0.124304	0.12606	0.127823	0.129535	0.131196	0.132965	0.134673	0.136351	0.138109	0.139861	0.141592	0.143386	0.145143	0.146864	0.148661	0.150315	0.152102	0.153883	0.155754	0.157574	0.159207	0.160914	0.162618	0.164387	0.166176	0.167894	0.169623	0.171307	0.173132	0.174833	0.176484	0.178315	0.17998	0.181793
0.056456	0.059289	0.061996	0.064819	0.067505	0.070203	0.072865	0.075499	0.078171	0.080851	0.083379	0.086016	0.088561	0.091138	0.093778	0.096287	0.09896	0.101521	0.104029	0.106545	0.108963	0.111458	0.113921	0.116325	0.118729	0.121264	0.123709	0.126087	0.128533	0.130996	0.133327	0.135714	0.138089	0.140455	0.142768	0.145053	0.147197	0.14946	0.151783	0.154048	0.156307	0.158593	0.160805	0.162928	0.165147	0.167288	0.169548	0.171679	0.173854	0.176021
0.048556	0.05178	0.054987	0.058012	0.060987	0.06397	0.066921	0.069804	0.072738	0.075634	0.078564	0.081369	0.084136	0.086813	0.089505	0.092278	0.094897	0.097558	0.100217	0.102702	0.105168	0.107825	0.110308	0.112831	0.115308	0.117926	0.120339	0.122638	0.124956	0.127353	0.129664	0.131865	0.134126	0.136419	0.138746	0.140894	0.143111	0.14525	0.147498	0.149554	0.151623	0.15376	0.155852	0.157942	0.159934	0.161983	0.164025	0.166038	0.168201	0.170118
0.024605	0.028823	0.032865	0.036894	0.040717	0.044479	0.0483	0.052001	0.055745	0.059296	0.062712	0.066204	0.069544	0.072788	0.076108	0.079349	0.082571	0.085682	0.088672	0.09172	0.094623	0.097614	0.100545	0.103487	0.106293	0.109133	0.111806	0.114531	0.117194	0.119877	0.122376	0.125004	0.127654	0.129997	0.132452	0.134905	0.137324	0.139728	0.142216	0.144612	0.146959	0.149253	0.151388	0.153748	0.155984	0.158271	0.160423	0.162506	0.164585	0.166741
0.096143	0.097719	0.09934	0.100939	0.102569	0.104271	0.106009	0.107612	0.109215	0.111086	0.112769	0.114586	0.116377	0.118037	0.119879	0.121746	0.123617	0.125515	0.127389	0.129178	0.131173	0.132945	0.134769	0.136604	0.138537	0.14048	0.142412	0.144259	0.146327	0.14819	0.150059	0.151959	0.154002	0.155915	0.157709	0.159679	0.161485	0.163369	0.165199	0.167079	0.169052	0.170934	0.172885	0.174698	0.176489	0.178476	0.180354	0.18227	0.184194	0.186126
0.066095	0.068508	0.070816	0.073291	0.075808	0.078262	0.080683	0.082939	0.085196	0.087589	0.089929	0.092224	0.094621	0.09689	0.099209	0.101497	0.103699	0.106008	0.108165	0.110511	0.11274	0.115021	0.117186	0.119268	0.121378	0.123562	0.125767	0.127939	0.13003	0.132115	0.134188	0.136174	0.138195	0.140186	0.142372	0.144363	0.146282	0.14823	0.150205	0.152197	0.15417	0.156142	0.158105	0.160068	0.161941	0.163859	0.165909	0.167831	0.169775	0.171576
0.054121	0.056891	0.059784	0.062421	0.065122	0.06776	0.070421	0.073039	0.075634	0.078017	0.08056	0.083054	0.085594	0.08802	0.090432	0.092798	0.095142	0.097542	0.099842	0.102144	0.104356	0.106659	0.108846	0.111047	0.113293	0.115538	0.117552	0.119637	0.121858	0.124019	0.126119	0.128237	0.130406	0.13252	0.134519	0.13658	0.138588	0.140495	0.142542	0.144436	0.146235	0.148058	0.14984	0.15171	0.153584	0.155402	0.157098	0.158935	0.160717	0.162469
0.059706	0.062248	0.064867	0.067643	0.070195	0.072844	0.075415	0.077938	0.080358	0.082902	0.085368	0.087823	0.090352	0.092811	0.095232	0.097694	0.100124	0.102519	0.104778	0.106966	0.109182	0.111308	0.113579	0.115777	0.118017	0.120101	0.122366	0.124569	0.126641	0.128814	0.130827	0.132881	0.134949	0.13699	0.138994	0.141103	0.143128	0.145044	0.147105	0.149114	0.151099	0.153077	0.15501	0.157	0.158935	0.16078	0.162713	0.164537	0.166416	0.168471
0.057208	0.060161	0.063265	0.066214	0.069115	0.071958	0.074833	0.077661	0.080435	0.083131	0.085977	0.088749	0.091517	0.094138	0.096862	0.099514	0.102162	0.104762	0.107365	0.110007	0.112546	0.115098	0.117674	0.120094	0.12254	0.125126	0.127502	0.129886	0.132301	0.134794	0.137149	0.139543	0.141922	0.144347	0.14662	0.148924	0.151239	0.153399	0.155699	0.157964	0.160113	0.162381	0.164719	0.166931	0.16925	0.171433	0.17366	0.175828	0.177907	0.180096
0.068817	0.071565	0.074204	0.076921	0.079511	0.082142	0.084717	0.087299	0.089827	0.092254	0.094819	0.097317	0.099679	0.102017	0.104412	0.106873	0.109235	0.111635	0.113921	0.116212	0.118447	0.120746	0.122975	0.125327	0.127562	0.129883	0.132141	0.134378	0.136555	0.138698	0.140929	0.143141	0.145335	0.147556	0.14974	0.151788	0.15393	0.15611	0.158306	0.160452	0.1625	0.164674	0.166762	0.16896	0.170994	0.173203	0.175354	0.177471	0.179486	0.181601
0.072076	0.073983	0.075955	0.077864	0.079941	0.081956	0.084045	0.08598	0.088035	0.090017	0.092068	0.09401	0.095996	0.09795	0.099924	0.101937	0.103929	0.105976	0.107933	0.109884	0.111884	0.113812	0.115777	0.117806	0.119708	0.121594	0.123481	0.125267	0.127303	0.129247	0.131091	0.133018	0.134875	0.136709	0.138496	0.14048	0.142354	0.144245	0.14607	0.147882	0.149681	0.151627	0.153341	0.155238	0.157052	0.158774	0.160679	0.162354	0.164189	0.16601
0.045956	0.048852	0.05166	0.054578	0.057325	0.060033	0.062749	0.065488	0.06812	0.070803	0.073492	0.076169	0.078796	0.081384	0.084039	0.086556	0.088986	0.091466	0.093891	0.096361	0.098821	0.101368	0.103656	0.10601	0.108307	0.110619	0.112901	0.115212	0.117457	0.119761	0.12206	0.124306	0.12651	0.128686	0.130866	0.133081	0.135242	0.137389	0.139512	0.141648	0.143721	0.145734	0.147714	0.149886	0.151966	0.154012	0.156013	0.157887	0.159785	0.161885
0.063603	0.06592	0.068212	0.070479	0.072787	0.075204	0.077439	0.079738	0.081984	0.084295	0.086551	0.088859	0.091068	0.09335	0.095504	0.097611	0.099866	0.102243	0.104367	0.106572	0.108735	0.110951	0.113167	0.115283	0.117478	0.11969	0.121804	0.123911	0.126035	0.128209	0.130298	0.132395	0.134389	0.136638	0.138839	0.140881	0.142867	0.144871	0.147014	0.149086	0.151091	0.153083	0.155126	0.157124	0.159048	0.161057	0.163009	0.165019	0.167126	0.169149
0.077468	0.07921	0.081071	0.082803	0.084664	0.086438	0.088413	0.090322	0.092333	0.094136	0.096133	0.098149	0.100253	0.102114	0.104126	0.10605	0.107993	0.109999	0.111985	0.113848	0.115726	0.117771	0.119811	0.121871	0.123832	0.125833	0.127823	0.129925	0.131915	0.133915	0.135893	0.137947	0.139985	0.14199	0.144043	0.146126	0.148189	0.150161	0.152234	0.154151	0.156084	0.158043	0.160102	0.162105	0.164154	0.16609	0.16819	0.170153	0.1721	0.174079
0.08969	0.091007	0.092298	0.093678	0.095046	0.096487	0.097932	0.099397	0.100832	0.102385	0.103954	0.105442	0.10696	0.108428	0.109936	0.111496	0.113167	0.114723	0.116304	0.118025	0.119671	0.12129	0.12289	0.124553	0.126113	0.127681	0.12932	0.130868	0.132431	0.133985	0.135781	0.137248	0.138991	0.140657	0.14233	0.143993	0.14572	0.147466	0.149139	0.150754	0.152509	0.154279	0.156033	0.15773	0.159358	0.161099	0.162863	0.164456	0.166179	0.167745
0.067312	0.069985	0.07249	0.075095	0.077637	0.080223	0.082685	0.085197	0.087826	0.09028	0.092722	0.095186	0.097687	0.10008	0.102608	0.105136	0.107508	0.109881	0.11227	0.1146	0.117089	0.119434	0.121834	0.124215	0.126754	0.129025	0.131369	0.133702	0.135981	0.138325	0.140723	0.143051	0.145253	0.147503	0.149706	0.151933	0.154098	0.156317	0.158524	0.160542	0.162834	0.165001	0.167317	0.169565	0.171716	0.17393	0.176154	0.178368	0.180473	0.182691
0.036123	0.039553	0.042833	0.046046	0.049254	0.052466	0.055579	0.058757	0.06184	0.064919	0.067867	0.070918	0.074029	0.076977	0.079882	0.082779	0.085634	0.088347	0.09122	0.093951	0.096598	0.099377	0.10208	0.104753	0.107356	0.109893	0.112534	0.115057	0.117646	0.120256	0.122704	0.125145	0.12762	0.130154	0.132561	0.134939	0.137438	0.13987	0.142136	0.144421	0.146722	0.149097	0.15144	0.153716	0.155948	0.158343	0.160595	0.162873	0.165198	0.16747
0.001138	0.005804	0.010471	0.014863	0.019361	0.023678	0.027923	0.032151	0.036306	0.040375	0.044402	0.048246	0.052061	0.055791	0.059444	0.063152	0.066713	0.070405	0.073787	0.077161	0.08043	0.083687	0.08699	0.090094	0.093337	0.096453	0.099538	0.102593	0.105615	0.108542	0.111313	0.114186	0.116957	0.119833	0.122624	0.125392	0.128215	0.130866	0.13353	0.136193	0.138775	0.141455	0.14407	0.146532	0.148962	0.151437	0.153888	0.156321	0.158835	0.161194
0.014302	0.017939	0.021536	0.025075	0.028584	0.032067	0.035371	0.038801	0.0421	0.04552	0.048893	0.051986	0.055201	0.058393	0.061459	0.064523	0.067551	0.070583	0.073626	0.076558	0.079542	0.08242	0.085358	0.088258	0.091159	0.094121	0.09694	0.099678	0.102371	0.105147	0.107783	0.110616	0.113113	0.115832	0.118455	0.121035	0.123527	0.125912	0.128457	0.130951	0.133472	0.136013	0.138476	0.140822	0.143177	0.145584	0.147978	0.15037	0.152647	0.154948
0.049441	0.052539	0.055541	0.058537	0.061509	0.064436	0.067293	0.070139	0.073058	0.075915	0.078656	0.081317	0.083986	0.086609	0.089346	0.092035	0.094746	0.097366	0.099961	0.10255	0.105218	0.10771	0.110301	0.112795	0.115314	0.117926	0.12044	0.122823	0.125239	0.127608	0.130014	0.132332	0.134757	0.136995	0.13932	0.14162	0.143777	0.146047	0.148274	0.150474	0.152783	0.15492	0.157194	0.159428	0.16166	0.163715	0.165851	0.167966	0.170051	0.172222
0.07287	0.075223	0.077487	0.079828	0.082024	0.084353	0.086821	0.089239	0.091598	0.093929	0.096185	0.098506	0.100894	0.103198	0.105567	0.107828	0.110124	0.112384	0.114708	0.117038	0.119326	0.12163	0.123914	0.126091	0.128442	0.13062	0.132788	0.134962	0.137157	0.139454	0.141622	0.143808	0.146001	0.148165	0.150483	0.152806	0.155003	0.157291	0.159515	0.161631	0.163826	0.165901	0.168086	0.170087	0.172353	0.174455	0.176591	0.178725	0.180899	0.18304
0.078064	0.080283	0.082419	0.084569	0.086702	0.088825	0.091025	0.093159	0.095258	0.097375	0.09951	0.101642	0.103748	0.105814	0.108032	0.11028	0.11244	0.114529	0.116649	0.11869	0.120739	0.122848	0.124906	0.126948	0.128963	0.131123	0.133293	0.135434	0.13748	0.139477	0.141524	0.143559	0.145661	0.147776	0.149859	0.151892	0.153958	0.155956	0.158019	0.160043	0.16216	0.164227	0.166218	0.168247	0.170241	0.172314	0.174315	0.176343	0.178452	0.180417
0.027085	0.030811	0.034463	0.038106	0.041547	0.045068	0.048396	0.051786	0.05504	0.05828	0.061419	0.064643	0.067899	0.070868	0.07393	0.077001	0.079966	0.082842	0.085705	0.088513	0.091373	0.094187	0.096873	0.099623	0.102311	0.105098	0.107704	0.11039	0.112912	0.11543	0.117932	0.120272	0.122713	0.12513	0.127586	0.129963	0.132385	0.134814	0.137073	0.139407	0.141655	0.143909	0.145998	0.148287	0.150463	0.152656	0.154788	0.156768	0.158992	0.161078
0.014069	0.018342	0.022577	0.026718	0.030842	0.034887	0.038858	0.042741	0.046594	0.050379	0.054173	0.057935	0.061503	0.064955	0.068496	0.071884	0.075231	0.078586	0.081816	0.085118	0.088323	0.091408	0.09443	0.09749	0.100476	0.10358	0.106533	0.109508	0.112467	0.115401	0.118138	0.120894	0.123684	0.126381	0.128966	0.13162	0.134162	0.136841	0.13946	0.141903	0.144416	0.146983	0.149556	0.152088	0.154608	0.157105	0.159583	0.162012	0.164445	0.16686
0.077321	0.079524	0.081689	0.08382	0.085988	0.08801	0.090043	0.092043	0.094177	0.096265	0.09837	0.100359	0.102397	0.104381	0.10644	0.108516	0.110417	0.11224	0.114319	0.116225	0.118221	0.120127	0.122028	0.123942	0.125781	0.127551	0.129455	0.131436	0.133224	0.135023	0.136841	0.138696	0.140485	0.142262	0.144069	0.145799	0.147464	0.149074	0.150898	0.152627	0.154377	0.156088	0.157932	0.159584	0.16123	0.162995	0.164784	0.166412	0.168059	0.169727
0.047383	0.050588	0.053785	0.056921	0.060053	0.063141	0.066203	0.069235	0.072193	0.075149	0.078087	0.080929	0.08369	0.086634	0.089441	0.092241	0.095003	0.097633	0.100283	0.103002	0.105631	0.108258	0.110835	0.113461	0.116064	0.118543	0.121072	0.123593	0.126127	0.128671	0.131208	0.133638	0.136013	0.138554	0.140894	0.143263	0.145727	0.148192	0.150574	0.152883	0.155085	0.157442	0.15973	0.161949	0.164132	0.166547	0.168795	0.171035	0.173213	0.175351
0.096673	0.098228	0.099814	0.101415	0.103011	0.104695	0.106284	0.108041	0.109808	0.111499	0.113094	0.11479	0.116501	0.118386	0.120153	0.121967	0.123845	0.12575	0.127568	0.129413	0.1312	0.133055	0.134901	0.136565	0.138413	0.140431	0.142228	0.144021	0.145829	0.147553	0.14953	0.151393	0.153225	0.155073	0.156951	0.158815	0.16065	0.162494	0.164342	0.166318	0.168208	0.170115	0.17206	0.173934	0.175894	0.177737	0.179575	0.181385	0.183226	0.18521
0.089217	0.091391	0.093546	0.095664	0.097777	0.099818	0.102036	0.104186	0.106256	0.108369	0.110393	0.112607	0.114648	0.116906	0.119058	0.121162	0.123254	0.125474	0.127668	0.129815	0.132051	0.134053	0.136113	0.138214	0.140447	0.142628	0.144714	0.14684	0.148961	0.151141	0.153283	0.155489	0.157639	0.159821	0.162059	0.164217	0.166348	0.16845	0.17063	0.172793	0.174971	0.177059	0.179272	0.181308	0.183567	0.18588	0.188062	0.19027	0.192468	0.194651
0.068177	0.070769	0.073276	0.075833	0.078227	0.080617	0.08296	0.085413	0.087986	0.090432	0.092786	0.095223	0.097496	0.100014	0.102379	0.10483	0.107079	0.109428	0.111766	0.114159	0.116519	0.118984	0.121381	0.123758	0.126131	0.128538	0.130888	0.133116	0.135448	0.137774	0.140079	0.142261	0.144604	0.146845	0.149199	0.151433	0.153735	0.155925	0.158051	0.160233	0.162472	0.164551	0.166612	0.168712	0.170902	0.172989	0.175221	0.17735	0.179588	0.181816
[truncated: 1,950 more columns]
