# Supplementary material for: Generalization of generative model for neuronal ensemble inference method
Source: PLoS One. 2023 Jun 27;18(6):e0287708. doi: 10.1371/journal.pone.0287708 (PMC10298798; doi:10.1371/journal.pone.0287708)
Supplement: S5 Data — This csv file represents fluorescence intensity generated from S4 data, as shown in B1 in Fig 2. The row represents the label of neuron, the column represents the label of time step, and the value in each cell represents the magnitude of fluorescence intensity. (CSV) [file pone.0287708.s005.csv]

0.000444	0.000444	0.000461	0.000511	0.000619	0.000813	0.001117	0.001555	0.002156	0.002952	0.003979	0.005269	0.006854	0.008768	0.011039	0.013693	0.016761	0.020274	0.024221	0.028662	0.033623	0.039112	0.045184	0.051855	0.059137	0.067037	0.075586	0.084825	0.094756	0.105237	0.15287	0.151341	0.149831	0.148352	0.14693	0.145595	0.144384	0.143332	0.142479	0.141864	0.141525	0.1415	0.141815	0.142515	0.143616	0.145149	0.147156	0.149646	0.152658	0.156231
0.00047	0.00047	0.000488	0.000543	0.000662	0.000871	0.001205	0.001688	0.002353	0.003236	0.00438	0.005809	0.007554	0.009669	0.012181	0.015127	0.01855	0.022467	0.026896	0.031876	0.037456	0.043645	0.050473	0.057976	0.066161	0.075098	0.084777	0.095194	0.10567	0.153299	0.151766	0.150757	0.149848	0.149051	0.148388	0.147879	0.147554	0.147422	0.147526	0.147884	0.148521	0.149472	0.150772	0.152451	0.15454	0.157053	0.160031	0.163519	0.167543	0.172133
0.016954	0.016954	0.017034	0.017211	0.017507	0.017942	0.018537	0.019317	0.02031	0.021542	0.023039	0.024837	0.026944	0.029404	0.03225	0.035511	0.039218	0.043394	0.048057	0.053255	0.058991	0.065311	0.072251	0.079806	0.088007	0.096915	0.106522	0.116833	0.127093	0.174507	0.172762	0.171297	0.169947	0.168735	0.167687	0.166822	0.166161	0.165724	0.165543	0.165634	0.166028	0.166749	0.167826	0.16929	0.171168	0.173485	0.1763	0.179623	0.183454	0.187847
2e-06	2e-06	5e-06	2.6e-05	8.5e-05	0.000208	0.000425	0.00077	0.001279	0.001987	0.00293	0.00414	0.005659	0.007538	0.009803	0.012474	0.015593	0.019174	0.023259	0.027871	0.033021	0.03874	0.045108	0.052117	0.0598	0.068188	0.077277	0.087087	0.097645	0.145354	0.143901	0.14269	0.14158	0.140592	0.139736	0.13904	0.13852	0.138215	0.13814	0.138325	0.138807	0.139608	0.140742	0.142249	0.144162	0.146499	0.149301	0.152566	0.156349	0.160697
0.007988	0.007988	0.008048	0.008188	0.008433	0.008809	0.009341	0.010058	0.010987	0.012147	0.013583	0.015322	0.017386	0.019801	0.022622	0.025876	0.029591	0.033779	0.038485	0.043755	0.049592	0.056025	0.063061	0.070754	0.079148	0.088253	0.098083	0.108531	0.156131	0.15457	0.153279	0.153423	0.153606	0.153856	0.154193	0.154664	0.155276	0.156058	0.157038	0.158234	0.159686	0.161415	0.163466	0.165842	0.168602	0.171769	0.175383	0.179457	0.183987	0.189054
0.136353	0.136353	0.136325	0.136301	0.13631	0.136391	0.136559	0.136839	0.137269	0.137874	0.138668	0.139693	0.140989	0.142577	0.144492	0.14676	0.149387	0.152416	0.155858	0.159755	0.164146	0.16904	0.174506	0.180542	0.187199	0.194467	0.202367	0.210903	0.220139	0.229366	0.275758	0.273	0.270274	0.267598	0.265001	0.262521	0.260194	0.258069	0.25618	0.254557	0.253245	0.252268	0.251665	0.251471	0.251722	0.252423	0.253608	0.255325	0.257586	0.260419
0.019245	0.019245	0.019334	0.019528	0.019851	0.020326	0.020983	0.021835	0.022908	0.024235	0.025839	0.027748	0.029997	0.032607	0.035593	0.039007	0.042866	0.047186	0.052002	0.05736	0.063275	0.069762	0.076824	0.084509	0.092872	0.101914	0.111662	0.121974	0.169439	0.167745	0.166143	0.165139	0.164282	0.163584	0.163077	0.162768	0.162689	0.162853	0.163276	0.163995	0.165024	0.166405	0.168136	0.17026	0.172806	0.175792	0.179249	0.183209	0.187689	0.192721
7.6e-05	7.6e-05	8.6e-05	0.000122	0.000211	0.00038	0.000659	0.001086	0.001702	0.002543	0.003647	0.005048	0.006787	0.00889	0.011404	0.014347	0.017767	0.021693	0.026195	0.031274	0.036966	0.043311	0.050318	0.058008	0.066458	0.075659	0.085646	0.096218	0.143942	0.142502	0.141432	0.142751	0.143857	0.144871	0.145854	0.146851	0.1479	0.149054	0.150325	0.151761	0.153407	0.155287	0.15747	0.159998	0.162879	0.166153	0.169846	0.174012	0.178662	0.183839
0.034034	0.034034	0.034111	0.03428	0.034554	0.034956	0.035498	0.036198	0.03708	0.038169	0.039481	0.041045	0.042893	0.04505	0.047534	0.050381	0.05361	0.057253	0.061321	0.065858	0.070892	0.076428	0.082502	0.089147	0.096389	0.104269	0.112754	0.121922	0.131783	0.141894	0.18916	0.187269	0.185399	0.183563	0.181786	0.180096	0.178524	0.177108	0.175887	0.174892	0.174164	0.173738	0.173649	0.173924	0.174606	0.175714	0.177283	0.179356	0.181953	0.185122
0.047022	0.047022	0.047107	0.047297	0.047608	0.048059	0.048673	0.049473	0.050486	0.051732	0.053232	0.055018	0.057123	0.059568	0.062407	0.065652	0.069325	0.073491	0.078136	0.083308	0.089019	0.095292	0.102172	0.109689	0.117855	0.126695	0.136235	0.146301	0.193523	0.191588	0.189927	0.18998	0.190003	0.190039	0.19013	0.190299	0.190576	0.191006	0.191609	0.192419	0.193477	0.194805	0.19644	0.198409	0.200748	0.203491	0.20666	0.210303	0.214434	0.219113
0.000133	0.000133	0.000144	0.000186	0.000281	0.000457	0.00075	0.001189	0.001805	0.002632	0.003698	0.005029	0.00666	0.008621	0.010941	0.013639	0.016738	0.020296	0.024311	0.028812	0.033849	0.03945	0.045653	0.052454	0.059878	0.067919	0.076643	0.086048	0.096143	0.10661	0.15423	0.152688	0.151164	0.149676	0.148252	0.146925	0.145731	0.144706	0.143882	0.143298	0.143004	0.143026	0.143398	0.144154	0.145315	0.146917	0.149004	0.151612	0.154754	0.158429
0.031659	0.031659	0.031739	0.031908	0.032186	0.032588	0.033131	0.033833	0.034712	0.035795	0.0371	0.038647	0.040484	0.042621	0.045067	0.047866	0.051045	0.054605	0.058588	0.063002	0.067899	0.073312	0.079254	0.085771	0.092853	0.100519	0.108768	0.117635	0.127116	0.137274	0.184586	0.18274	0.180915	0.179123	0.177381	0.175719	0.174162	0.172748	0.171509	0.170483	0.169702	0.169198	0.169007	0.169174	0.16973	0.170698	0.172116	0.174002	0.176382	0.179271
0.08955	0.08955	0.089594	0.089707	0.089908	0.090203	0.090615	0.091163	0.091885	0.092799	0.093907	0.095251	0.096853	0.098744	0.10094	0.103479	0.106398	0.109706	0.113421	0.117589	0.122229	0.127368	0.133037	0.13923	0.145973	0.153303	0.161253	0.169847	0.179084	0.188722	0.23552	0.233165	0.230836	0.228552	0.226338	0.224227	0.222256	0.22046	0.21888	0.217548	0.216508	0.215788	0.215417	0.215427	0.215842	0.216693	0.21803	0.219837	0.222167	0.22503
0.002015	0.002015	0.00205	0.002143	0.002321	0.00261	0.003048	0.003662	0.004485	0.005551	0.006895	0.008557	0.010574	0.012987	0.015799	0.019057	0.022781	0.027026	0.031801	0.03716	0.0431	0.049674	0.056887	0.064788	0.0734	0.082729	0.092828	0.103328	0.15098	0.149471	0.148099	0.148263	0.148476	0.148747	0.14911	0.149587	0.150212	0.151012	0.152003	0.153225	0.15471	0.156464	0.15853	0.160952	0.163749	0.166959	0.170624	0.174769	0.179447	0.184651
0.013553	0.013553	0.013625	0.013784	0.01405	0.01445	0.014996	0.01572	0.016641	0.017788	0.019183	0.020855	0.022855	0.025198	0.027903	0.030994	0.034496	0.038438	0.042861	0.047817	0.0533	0.059366	0.066016	0.073295	0.081201	0.089763	0.099003	0.108898	0.119237	0.16673	0.165063	0.163862	0.162766	0.161791	0.160951	0.160267	0.159759	0.15945	0.159365	0.159534	0.159988	0.16075	0.161839	0.163294	0.165128	0.167372	0.170059	0.173214	0.176908	0.181123
0.002884	0.002884	0.002916	0.002994	0.003133	0.003359	0.003692	0.004153	0.004768	0.005565	0.006565	0.007802	0.009298	0.011082	0.01318	0.015619	0.018443	0.02168	0.025359	0.029497	0.034108	0.039209	0.04483	0.051007	0.057773	0.065119	0.073106	0.081754	0.091043	0.101561	0.149231	0.147738	0.146264	0.14482	0.143431	0.142124	0.140933	0.139892	0.139034	0.13839	0.137994	0.137883	0.138089	0.138644	0.139573	0.140908	0.142679	0.1449	0.147606	0.150814
0.0046	0.0046	0.004641	0.004738	0.004915	0.005189	0.005589	0.006141	0.006876	0.007827	0.009024	0.010497	0.012288	0.01442	0.016947	0.019911	0.023326	0.027231	0.031654	0.036631	0.042215	0.048395	0.055228	0.062737	0.07094	0.079863	0.089549	0.100006	0.110435	0.158016	0.156436	0.155098	0.153859	0.152736	0.151752	0.150923	0.150281	0.149857	0.149673	0.149757	0.150149	0.150876	0.151975	0.153466	0.155384	0.157767	0.160633	0.164031	0.167992	0.172529
0.094163	0.094163	0.09428	0.094517	0.094884	0.095402	0.096098	0.096982	0.098082	0.099422	0.10102	0.102892	0.10507	0.107581	0.11046	0.113764	0.11749	0.121629	0.126217	0.131292	0.136915	0.143084	0.149833	0.157226	0.165266	0.173974	0.183382	0.192976	0.239732	0.237335	0.235081	0.23435	0.233645	0.232999	0.232446	0.232014	0.231727	0.231605	0.231678	0.231997	0.232581	0.233448	0.234639	0.236172	0.238099	0.240431	0.24322	0.246513	0.250297	0.25462
0.019718	0.019718	0.019804	0.019993	0.020303	0.020762	0.021389	0.022201	0.023221	0.024484	0.026008	0.02782	0.029942	0.032425	0.035278	0.038549	0.042258	0.046428	0.051091	0.056285	0.062019	0.068319	0.075222	0.082718	0.090889	0.099699	0.109189	0.1194	0.129635	0.177024	0.175254	0.173885	0.172626	0.171489	0.170493	0.16966	0.169002	0.16855	0.168333	0.168369	0.168695	0.169337	0.170333	0.171715	0.173513	0.175736	0.178418	0.181587	0.185295	0.189549
0.00364	0.00364	0.003683	0.003793	0.003988	0.004294	0.004737	0.005347	0.006139	0.007153	0.008429	0.009976	0.011836	0.014023	0.016586	0.019557	0.022938	0.026785	0.031115	0.035927	0.041236	0.047091	0.053529	0.060588	0.068269	0.076593	0.085587	0.095277	0.105646	0.116018	0.163543	0.161908	0.160292	0.158712	0.157196	0.15578	0.1545	0.153395	0.152505	0.151875	0.151538	0.151529	0.151888	0.152649	0.153845	0.155501	0.157657	0.160342	0.163549	0.167316
0.00433	0.00433	0.004376	0.004488	0.004695	0.005021	0.005501	0.00616	0.007037	0.008174	0.009599	0.011359	0.0135	0.016072	0.019104	0.022639	0.026735	0.031436	0.036802	0.042865	0.04967	0.057266	0.065673	0.074924	0.085603	0.133433	0.132098	0.130792	0.129618	0.128599	0.127799	0.127338	0.127109	0.127139	0.127463	0.128111	0.129117	0.130541	0.132403	0.134733	0.137589	0.141005	0.145016	0.149656	0.154979	0.161018	0.167781	0.176062	0.184929	0.194508
0.076618	0.076618	0.076766	0.07709	0.077596	0.078312	0.079253	0.080453	0.081936	0.083745	0.085905	0.088433	0.091372	0.094757	0.098602	0.102966	0.10788	0.113406	0.119574	0.126402	0.133935	0.142213	0.151249	0.161105	0.170923	0.217899	0.21572	0.213569	0.211533	0.209646	0.207992	0.206662	0.205551	0.204697	0.204128	0.203882	0.20398	0.204462	0.205388	0.206777	0.208645	0.21106	0.21405	0.21767	0.221951	0.226932	0.232648	0.239298	0.246741	0.255151
0.017742	0.017742	0.017832	0.018038	0.018389	0.018916	0.019652	0.020624	0.021892	0.023482	0.025432	0.027785	0.030579	0.033877	0.037727	0.042167	0.047256	0.053042	0.059551	0.066839	0.074954	0.083915	0.093766	0.104257	0.1519	0.150381	0.148949	0.147717	0.146853	0.146468	0.146591	0.147565	0.148841	0.150449	0.152436	0.154842	0.15767	0.160955	0.164728	0.169012	0.173836	0.179227	0.185248	0.191926	0.199293	0.207356	0.21617	0.225437	0.271868	0.269149
0.00531	0.00531	0.005359	0.005481	0.005699	0.006044	0.006546	0.007249	0.008191	0.00941	0.010948	0.012854	0.01519	0.017999	0.021328	0.025236	0.029761	0.034969	0.04091	0.047641	0.055192	0.063636	0.073019	0.083377	0.093972	0.141718	0.1403	0.138917	0.137728	0.136774	0.136246	0.136045	0.136125	0.1365	0.13722	0.138336	0.139875	0.141876	0.144369	0.147392	0.150991	0.155234	0.160135	0.165726	0.172049	0.179153	0.187078	0.196604	0.206066	0.252691
0.006161	0.006161	0.006213	0.006341	0.006567	0.006919	0.007424	0.008114	0.009032	0.010202	0.011668	0.013473	0.015658	0.018268	0.02133	0.024913	0.02905	0.033788	0.039185	0.045245	0.052026	0.059572	0.067936	0.077137	0.087794	0.135601	0.134245	0.132921	0.13176	0.130765	0.130083	0.129834	0.129816	0.130067	0.130614	0.131483	0.132692	0.134289	0.136302	0.138767	0.14171	0.145191	0.14924	0.153869	0.159122	0.165048	0.171663	0.179745	0.188393	0.197938
0.000268	0.000268	0.00028	0.000318	0.0004	0.000555	0.000807	0.001191	0.001742	0.002498	0.003497	0.004784	0.006407	0.008403	0.010839	0.013728	0.017135	0.021102	0.025687	0.030942	0.036922	0.043669	0.051226	0.059635	0.069077	0.079379	0.090013	0.137799	0.136421	0.135066	0.133758	0.132583	0.131529	0.130631	0.129927	0.129456	0.129266	0.129402	0.1299	0.130811	0.132173	0.134034	0.136454	0.139478	0.143143	0.147488	0.152561	0.158513	0.165269	0.172836
0.000315	0.000315	0.000328	0.000371	0.000466	0.000641	0.000927	0.001361	0.001979	0.00282	0.003941	0.005381	0.007181	0.009391	0.012059	0.015239	0.018978	0.023336	0.028355	0.034091	0.040576	0.047894	0.056047	0.065079	0.075809	0.086479	0.1343	0.132957	0.131657	0.130454	0.129399	0.128605	0.128008	0.127647	0.127565	0.127797	0.128398	0.129401	0.130848	0.132783	0.135239	0.138258	0.141907	0.146202	0.151224	0.156969	0.163465	0.171479	0.180099	0.189727
6.1e-05	6.1e-05	6.7e-05	9.2e-05	0.000153	0.000273	0.000477	0.000799	0.001264	0.001905	0.002772	0.003895	0.005335	0.007104	0.009244	0.011797	0.014821	0.018351	0.022407	0.027036	0.032284	0.038182	0.0448	0.052129	0.060818	0.070844	0.081564	0.129434	0.12814	0.126863	0.125631	0.124494	0.123465	0.12258	0.121878	0.121396	0.12118	0.12127	0.121709	0.122533	0.123777	0.125502	0.127712	0.130459	0.133783	0.137718	0.142275	0.148021	0.154323	0.161915
0.061341	0.061341	0.06149	0.061818	0.062359	0.06313	0.064164	0.065501	0.067172	0.069202	0.071643	0.074528	0.077917	0.081837	0.086336	0.091464	0.097272	0.103797	0.111077	0.119154	0.128082	0.137924	0.147974	0.195179	0.193228	0.191329	0.190027	0.189279	0.189229	0.189896	0.19122	0.193506	0.196065	0.198945	0.202175	0.205807	0.209827	0.214296	0.219235	0.224673	0.230634	0.23715	0.244304	0.252093	0.26053	0.269353	0.315345	0.312192	0.309084	0.306145
0.049839	0.049839	0.049963	0.050218	0.050636	0.051239	0.052042	0.05308	0.054383	0.055977	0.057884	0.060155	0.062807	0.065911	0.069496	0.073587	0.078202	0.083396	0.089199	0.095644	0.102818	0.110726	0.119387	0.128856	0.138996	0.186291	0.184428	0.182597	0.180912	0.179392	0.178067	0.177139	0.176437	0.17599	0.175842	0.17602	0.176564	0.177494	0.178866	0.180695	0.183029	0.185913	0.189371	0.193446	0.198165	0.203597	0.209768	0.217492	0.225812	0.234983
0.089735	0.089735	0.089795	0.089924	0.09012	0.090394	0.090742	0.091165	0.091666	0.092252	0.092927	0.093691	0.094548	0.095506	0.096564	0.09772	0.098961	0.10029	0.10171	0.10319	0.104737	0.106354	0.108034	0.109778	0.111559	0.113353	0.115176	0.117015	0.118852	0.120452	0.121945	0.123314	0.124825	0.12649	0.128303	0.130275	0.13241	0.13471	0.137147	0.139729	0.142475	0.145361	0.148405	0.151582	0.154899	0.158354	0.161919	0.165585	0.169332	0.173185
0.011175	0.011175	0.011214	0.011297	0.011432	0.011623	0.011876	0.012192	0.012577	0.013032	0.01357	0.014184	0.014878	0.01565	0.016496	0.017415	0.018412	0.019485	0.020616	0.021801	0.023033	0.024314	0.025636	0.026984	0.028362	0.029735	0.031104	0.032467	0.033814	0.034865	0.035781	0.036623	0.03763	0.038798	0.040128	0.041619	0.043284	0.045113	0.047104	0.049262	0.051562	0.054004	0.056577	0.059302	0.062147	0.065105	0.068158	0.071305	0.074524	0.077791
0.027409	0.027409	0.02748	0.02763	0.027865	0.028188	0.028607	0.029135	0.029777	0.030534	0.031401	0.032386	0.033507	0.034751	0.036113	0.037609	0.03922	0.040937	0.04277	0.044707	0.046743	0.048859	0.051051	0.053308	0.055631	0.057997	0.060397	0.062821	0.065269	0.067509	0.069602	0.071614	0.073816	0.076215	0.078815	0.081613	0.084615	0.087796	0.091165	0.094739	0.098496	0.102409	0.106493	0.110758	0.11518	0.119734	0.124421	0.129218	0.1341	0.139069
0.01168	0.01168	0.011732	0.011845	0.01203	0.012301	0.012658	0.013121	0.013689	0.014366	0.015166	0.016089	0.017131	0.018312	0.019636	0.021102	0.022711	0.024451	0.026322	0.028336	0.030475	0.032722	0.035081	0.037546	0.040093	0.042743	0.04547	0.048268	0.051119	0.053932	0.05672	0.059303	0.062032	0.064917	0.067945	0.071126	0.074462	0.077957	0.081618	0.08543	0.0894	0.093501	0.097739	0.102113	0.106636	0.111283	0.116057	0.120943	0.125924	0.131001
0.001277	0.001277	0.001296	0.001346	0.001439	0.00159	0.001812	0.002122	0.002531	0.003055	0.003701	0.004481	0.0054	0.006471	0.007701	0.009096	0.010648	0.012372	0.014279	0.016349	0.01859	0.020982	0.023512	0.02621	0.029054	0.032024	0.035109	0.038305	0.041595	0.04487	0.048149	0.051268	0.054566	0.058067	0.061766	0.065662	0.069736	0.07399	0.078413	0.08303	0.087821	0.092799	0.09794	0.103224	0.108675	0.114288	0.120045	0.125977	0.132051	0.138259
0.039093	0.039093	0.039149	0.039263	0.039436	0.039666	0.039958	0.040312	0.040726	0.041204	0.041745	0.042344	0.042999	0.043701	0.044441	0.045221	0.046017	0.046839	0.047681	0.048528	0.049373	0.05021	0.051028	0.05182	0.052581	0.053305	0.053984	0.054604	0.055166	0.055422	0.055555	0.055525	0.055596	0.055775	0.056065	0.056473	0.056996	0.057637	0.058397	0.059269	0.060255	0.061347	0.062542	0.063819	0.065191	0.066635	0.068138	0.069692	0.07129	0.072907
0.126569	0.126569	0.126657	0.126837	0.12711	0.127478	0.127932	0.128486	0.129131	0.129875	0.130737	0.131693	0.13275	0.133892	0.135129	0.136457	0.137882	0.139378	0.140937	0.142545	0.144192	0.145881	0.147604	0.14935	0.151118	0.152876	0.154632	0.156364	0.158068	0.159397	0.160479	0.161407	0.162552	0.163915	0.165511	0.167357	0.169417	0.171683	0.174169	0.176863	0.179759	0.182842	0.186119	0.189569	0.193183	0.196965	0.200878	0.204894	0.209021	0.213207
0.009409	0.009409	0.009447	0.009532	0.009669	0.009865	0.010123	0.010453	0.010851	0.011324	0.011873	0.012501	0.013212	0.014001	0.014866	0.015806	0.016816	0.017891	0.019021	0.020208	0.021439	0.022697	0.023972	0.02526	0.026563	0.027863	0.029155	0.030406	0.031631	0.032611	0.03343	0.034032	0.034794	0.03573	0.036844	0.03813	0.039593	0.041242	0.043076	0.045068	0.047224	0.04954	0.052014	0.054634	0.057395	0.060284	0.063267	0.066323	0.069451	0.072627
1.1e-05	1.1e-05	1.3e-05	2.1e-05	4.2e-05	8.6e-05	0.000161	0.000277	0.000445	0.000672	0.000968	0.001342	0.001801	0.002346	0.002989	0.003732	0.004578	0.005529	0.006582	0.007731	0.00898	0.010322	0.011743	0.013261	0.014842	0.016475	0.018147	0.019863	0.021599	0.023168	0.024617	0.025898	0.027367	0.029026	0.030864	0.032905	0.035146	0.037583	0.040206	0.043032	0.046059	0.04926	0.05263	0.056157	0.059834	0.063664	0.067626	0.071711	0.075923	0.08024
0.004206	0.004206	0.004236	0.004306	0.004429	0.004614	0.004869	0.0052	0.00562	0.006133	0.006752	0.007469	0.008306	0.009262	0.010329	0.011508	0.012817	0.014235	0.01575	0.017364	0.019059	0.020852	0.022716	0.024659	0.026661	0.028712	0.030808	0.032923	0.035023	0.036912	0.038652	0.040247	0.042022	0.043978	0.04611	0.048415	0.050896	0.053563	0.056418	0.059453	0.062658	0.066036	0.069561	0.073226	0.07706	0.081044	0.085162	0.08939	0.093717	0.098121
0.125275	0.125275	0.12543	0.125749	0.126247	0.126943	0.127838	0.128941	0.130281	0.131853	0.133692	0.135819	0.138245	0.140989	0.144061	0.147455	0.151196	0.155276	0.159708	0.164525	0.169734	0.175346	0.181339	0.187739	0.194557	0.201798	0.209485	0.217612	0.226163	0.235166	0.244243	0.290486	0.287581	0.28471	0.282178	0.279736	0.27739	0.275149	0.273034	0.271047	0.269205	0.267524	0.26602	0.264703	0.263579	0.262657	0.261965	0.261523	0.261332	0.261406
0.00332	0.00332	0.003357	0.00345	0.003618	0.003887	0.004282	0.004825	0.005542	0.006463	0.007614	0.009006	0.010672	0.012643	0.01495	0.017593	0.020588	0.023954	0.027723	0.031904	0.036513	0.041569	0.047062	0.053045	0.059523	0.066475	0.073917	0.081875	0.090329	0.099301	0.108803	0.118815	0.129056	0.176451	0.174686	0.17294	0.171216	0.169523	0.16787	0.166273	0.164748	0.163311	0.161984	0.160788	0.159742	0.158865	0.158185	0.157717	0.157489	0.157517
0.025976	0.025976	0.026061	0.026248	0.026556	0.026994	0.027571	0.028317	0.029244	0.030368	0.031719	0.033299	0.03513	0.037212	0.039569	0.042222	0.045166	0.04839	0.051941	0.055819	0.06002	0.064583	0.06949	0.074756	0.08038	0.086389	0.092773	0.099557	0.106736	0.114315	0.122298	0.130668	0.14079	0.188068	0.186187	0.184326	0.182487	0.180678	0.178906	0.177185	0.175525	0.17394	0.172449	0.171062	0.169801	0.168681	0.167722	0.166937	0.166343	0.165957
1e-06	1e-06	4e-06	2e-05	6.7e-05	0.000168	0.000352	0.00065	0.001094	0.001722	0.002566	0.003659	0.005032	0.006715	0.00874	0.011123	0.013886	0.017068	0.020702	0.024781	0.029331	0.034356	0.039861	0.045874	0.052405	0.059477	0.067099	0.075277	0.083999	0.093274	0.103072	0.113407	0.123702	0.17115	0.169439	0.167745	0.166074	0.164433	0.162834	0.16129	0.159817	0.158434	0.157155	0.156004	0.155006	0.154178	0.153544	0.153122	0.152937	0.153019
0.023974	0.023974	0.024064	0.024263	0.024587	0.025056	0.02569	0.026502	0.027515	0.02875	0.030214	0.031933	0.033922	0.036192	0.038776	0.041677	0.044918	0.0485	0.052419	0.056709	0.061382	0.066445	0.071901	0.077764	0.084049	0.090759	0.097861	0.105402	0.113399	0.121863	0.130745	0.140083	0.150111	0.197295	0.195322	0.19337	0.191441	0.189543	0.187685	0.185879	0.184138	0.182477	0.180915	0.179469	0.178159	0.177003	0.176018	0.175217	0.174624	0.174261
0.178014	0.178014	0.178166	0.178477	0.178962	0.17964	0.180511	0.181566	0.182835	0.184306	0.186024	0.188001	0.190245	0.192775	0.1956	0.198761	0.202244	0.20604	0.210175	0.214648	0.219488	0.224705	0.230274	0.23621	0.242551	0.249261	0.256367	0.263867	0.271771	0.280113	0.288741	0.334539	0.331193	0.327886	0.324867	0.321939	0.319111	0.316398	0.313807	0.311349	0.309043	0.306892	0.304915	0.303124	0.301541	0.300167	0.299014	0.298102	0.297451	0.297061
0.04142	0.04142	0.041546	0.04181	0.042226	0.042815	0.043594	0.044583	0.045795	0.047246	0.048936	0.050891	0.053126	0.05564	0.058435	0.06153	0.064923	0.068638	0.072678	0.077055	0.081794	0.086924	0.092414	0.098267	0.104457	0.111043	0.117993	0.125322	0.133025	0.141127	0.149612	0.158501	0.168344	0.215346	0.213193	0.211062	0.208956	0.206883	0.204851	0.20287	0.200955	0.199121	0.197381	0.195751	0.194247	0.192886	0.191694	0.190688	0.189884	0.189296
0.144799	0.144799	0.144953	0.145266	0.145759	0.146436	0.147306	0.148372	0.149654	0.151169	0.152923	0.154933	0.157204	0.159767	0.162624	0.165779	0.169241	0.173019	0.177112	0.181533	0.186284	0.191397	0.196874	0.202709	0.208957	0.215575	0.222562	0.229908	0.237596	0.245662	0.25411	0.262915	0.271715	0.317683	0.314506	0.311362	0.308253	0.305185	0.302167	0.299208	0.296322	0.293522	0.290825	0.288241	0.28579	0.283497	0.281375	0.279441	0.277708	0.2762
0.119975	0.119975	0.120139	0.120486	0.121016	0.121757	0.122716	0.123899	0.125329	0.127016	0.128977	0.131233	0.13379	0.136642	0.139801	0.143288	0.147134	0.151315	0.155863	0.16077	0.166069	0.171782	0.177898	0.184423	0.191367	0.198749	0.206568	0.21481	0.223482	0.232599	0.241701	0.28797	0.28509	0.282243	0.279635	0.277119	0.274701	0.272392	0.270207	0.268152	0.266254	0.264511	0.262948	0.261584	0.260417	0.259472	0.258758	0.258293	0.258094	0.258169
0.000788	0.000788	0.000807	0.000859	0.000965	0.001149	0.001436	0.001846	0.002408	0.003148	0.004093	0.005274	0.006721	0.008453	0.010496	0.012867	0.015575	0.018661	0.022155	0.026068	0.030429	0.035216	0.040456	0.046164	0.052316	0.058979	0.066156	0.073831	0.082017	0.090689	0.099872	0.109562	0.119895	0.167382	0.165708	0.164052	0.162416	0.160807	0.159235	0.15771	0.156245	0.154853	0.153554	0.152367	0.151309	0.150398	0.149655	0.149104	0.148755	0.148634
0.091588	0.091588	0.091603	0.091643	0.091707	0.091804	0.091937	0.092112	0.092337	0.092613	0.09295	0.093341	0.093799	0.094331	0.094946	0.095643	0.096429	0.097311	0.098294	0.099381	0.100588	0.10192	0.103375	0.104958	0.10669	0.10857	0.110606	0.112802	0.115159	0.117687	0.120398	0.123294	0.126382	0.129683	0.133192	0.136909	0.140837	0.144983	0.149354	0.153962	0.158802	0.163898	0.169242	0.174849	0.180729	0.186877	0.193297	0.200012	0.207017	0.214309
0.022267	0.022267	0.022297	0.022362	0.022465	0.022607	0.022794	0.02303	0.02332	0.023667	0.024075	0.024548	0.025094	0.025719	0.026427	0.027223	0.028111	0.029098	0.030186	0.031383	0.032691	0.034117	0.035675	0.037365	0.039197	0.041173	0.043305	0.045593	0.048044	0.050672	0.053479	0.05647	0.05965	0.063024	0.0666	0.070375	0.074367	0.078576	0.08301	0.087674	0.092581	0.09773	0.10313	0.108781	0.114689	0.120857	0.127299	0.134017	0.141015	0.148298
0.030752	0.030752	0.030792	0.030872	0.030999	0.031174	0.031402	0.031685	0.032029	0.032441	0.032925	0.03348	0.034115	0.034835	0.035645	0.036549	0.037558	0.038679	0.039912	0.041262	0.042738	0.044345	0.046081	0.047962	0.049991	0.052173	0.054509	0.057015	0.059704	0.062565	0.06561	0.068845	0.072283	0.075929	0.079798	0.083877	0.088185	0.09273	0.097512	0.102538	0.107809	0.113338	0.119125	0.125178	0.131503	0.138109	0.145002	0.15218	0.159657	0.167419
0.070683	0.070683	0.070723	0.070804	0.070933	0.071113	0.071352	0.071647	0.072008	0.072438	0.072946	0.073533	0.074201	0.074963	0.075822	0.076779	0.077838	0.079004	0.080288	0.081701	0.083241	0.084923	0.086746	0.088721	0.090857	0.093152	0.095618	0.098271	0.101119	0.104159	0.107406	0.110855	0.114519	0.118398	0.122493	0.126815	0.131386	0.136201	0.141266	0.146589	0.152168	0.158015	0.164145	0.170576	0.17729	0.184301	0.191604	0.199215	0.207146	0.215405
1e-06	1e-06	1e-06	5e-06	1.7e-05	4.2e-05	8.7e-05	0.00016	0.000269	0.000423	0.00063	0.000903	0.001249	0.001681	0.00221	0.002842	0.003591	0.004465	0.005476	0.006637	0.007955	0.009437	0.011094	0.012934	0.014964	0.017196	0.019639	0.022304	0.025194	0.028323	0.031693	0.03532	0.039212	0.043372	0.047805	0.052523	0.057528	0.062833	0.068439	0.07436	0.080585	0.087126	0.093986	0.10117	0.10868	0.116536	0.124739	0.1333	0.142223	0.151503
0.016796	0.016796	0.016829	0.016898	0.017008	0.017164	0.01737	0.017628	0.017944	0.018324	0.018775	0.019303	0.01991	0.020604	0.021386	0.022266	0.023252	0.024349	0.025562	0.0269	0.028372	0.029979	0.031737	0.033641	0.035703	0.037926	0.040316	0.042871	0.045611	0.048546	0.05167	0.054987	0.058508	0.06224	0.066195	0.070378	0.074792	0.079432	0.084318	0.089448	0.094833	0.100474	0.106378	0.112551	0.118987	0.125696	0.132683	0.139955	0.147515	0.155373
0.001139	0.001139	0.00115	0.001174	0.001217	0.001285	0.001382	0.001516	0.001692	0.001915	0.002194	0.002536	0.002947	0.003433	0.004004	0.004669	0.005434	0.006307	0.007295	0.008403	0.009645	0.011028	0.012558	0.014243	0.016088	0.018094	0.020268	0.022616	0.025157	0.027896	0.030836	0.033976	0.037335	0.040925	0.044739	0.048794	0.053099	0.057654	0.062472	0.067554	0.072909	0.078545	0.084451	0.09064	0.097126	0.103913	0.111007	0.118391	0.126089	0.134107
3.4e-05	3.4e-05	3.6e-05	4.3e-05	6.1e-05	9.3e-05	0.000146	0.000227	0.000345	0.000505	0.000716	0.000984	0.001317	0.001724	0.002215	0.0028	0.003486	0.004278	0.005186	0.006218	0.007379	0.00868	0.010131	0.011741	0.013517	0.015466	0.017586	0.019888	0.022379	0.02507	0.02796	0.031056	0.03437	0.037908	0.041673	0.045673	0.049916	0.054412	0.059156	0.06416	0.06942	0.074939	0.080729	0.086795	0.093144	0.099776	0.106695	0.11391	0.121429	0.12927
0.001308	0.001308	0.001321	0.001351	0.001404	0.001485	0.001603	0.001763	0.001973	0.002239	0.00257	0.002972	0.003452	0.004018	0.004679	0.005444	0.006318	0.007308	0.00842	0.009663	0.011041	0.01256	0.014232	0.016061	0.018053	0.020209	0.022535	0.025049	0.027758	0.030667	0.033778	0.0371	0.040638	0.044394	0.048387	0.052615	0.057089	0.06181	0.066776	0.07201	0.07751	0.083277	0.089338	0.095681	0.102323	0.109244	0.116462	0.123972	0.131785	0.139884
0	0	1e-06	4e-06	1.3e-05	3.3e-05	7e-05	0.000128	0.000216	0.000341	0.00051	0.000732	0.001016	0.001368	0.0018	0.002319	0.002935	0.003655	0.004491	0.005444	0.00653	0.007757	0.00913	0.010655	0.012342	0.014197	0.016235	0.018459	0.020871	0.023492	0.026327	0.029378	0.032654	0.036156	0.039907	0.0439	0.048157	0.052668	0.057434	0.062469	0.067786	0.073385	0.079268	0.08544	0.091907	0.098681	0.105761	0.113145	0.120833	0.128845
0.000112	0.000112	0.000116	0.000128	0.000155	0.000202	0.000278	0.000393	0.000554	0.000769	0.001049	0.0014	0.001832	0.002358	0.002989	0.003732	0.0046	0.005603	0.00675	0.008052	0.009515	0.011154	0.012978	0.014994	0.01721	0.019637	0.022284	0.02516	0.028268	0.031611	0.035208	0.039066	0.043198	0.047608	0.052302	0.057284	0.062561	0.068132	0.074011	0.080214	0.086739	0.093588	0.100767	0.108267	0.116105	0.124298	0.132825	0.141715	0.150963	0.160578
0	0	0	3e-06	1e-05	2.7e-05	5.7e-05	0.000108	0.000184	0.000294	0.000443	0.00064	0.00089	0.001204	0.001589	0.002053	0.002603	0.003246	0.00399	0.004842	0.005812	0.006906	0.008127	0.00949	0.010995	0.012652	0.014468	0.01645	0.018606	0.020943	0.023468	0.026183	0.029093	0.032208	0.03554	0.039088	0.042863	0.046871	0.051112	0.055595	0.060328	0.065295	0.070514	0.075991	0.081729	0.087746	0.094032	0.100593	0.107425	0.114544
0.000447	0.000447	0.000454	0.000472	0.000507	0.000563	0.000648	0.000769	0.000933	0.001147	0.001418	0.001754	0.002164	0.002658	0.003243	0.003929	0.00472	0.005629	0.006664	0.007839	0.009156	0.010618	0.012239	0.014027	0.015988	0.018133	0.020468	0.023004	0.025747	0.028699	0.031874	0.035278	0.038915	0.042791	0.046919	0.051299	0.055934	0.060841	0.066014	0.071463	0.077187	0.083203	0.089508	0.09613	0.103051	0.110274	0.117803	0.12564	0.133797	0.142263
0.002283	0.002283	0.002296	0.002327	0.002381	0.002462	0.002575	0.002725	0.002917	0.003157	0.003449	0.0038	0.004217	0.004704	0.00527	0.005916	0.006655	0.007491	0.008426	0.009463	0.010613	0.011885	0.013276	0.014797	0.016454	0.018254	0.020202	0.022305	0.024571	0.027004	0.029608	0.032389	0.035354	0.038501	0.041842	0.045374	0.04912	0.053074	0.057245	0.061632	0.06625	0.071102	0.07618	0.081503	0.087069	0.092873	0.098919	0.105212	0.11175	0.118539
0.136312	0.136312	0.136318	0.136341	0.136382	0.136449	0.136549	0.136687	0.136868	0.137097	0.137377	0.137713	0.138112	0.138578	0.139117	0.139733	0.140432	0.141221	0.14211	0.143102	0.144196	0.145406	0.146732	0.148173	0.149742	0.15145	0.153305	0.155307	0.157457	0.159762	0.16223	0.164868	0.167685	0.170694	0.173894	0.17729	0.180874	0.184672	0.18869	0.19294	0.197431	0.202165	0.20714	0.212359	0.21783	0.223557	0.229554	0.235817	0.242376	0.249228
0.035219	0.035219	0.035255	0.035332	0.035452	0.035619	0.035834	0.036102	0.036427	0.036818	0.037272	0.037797	0.038396	0.039076	0.039842	0.040696	0.041647	0.042695	0.043843	0.0451	0.046473	0.047975	0.049597	0.051351	0.053246	0.055281	0.057466	0.059815	0.062317	0.064994	0.067835	0.070866	0.074085	0.077495	0.08111	0.084928	0.088962	0.093218	0.097691	0.102385	0.107316	0.112482	0.117892	0.123552	0.129469	0.135639	0.142076	0.148786	0.155773	0.163041
0.141885	0.141885	0.141894	0.141922	0.141973	0.142055	0.142171	0.142326	0.142522	0.142767	0.143068	0.143435	0.143868	0.144374	0.144968	0.145649	0.146421	0.147286	0.148244	0.149306	0.150483	0.151789	0.153222	0.154782	0.15648	0.158322	0.160316	0.162466	0.164774	0.167247	0.169896	0.172727	0.175743	0.178949	0.182362	0.185986	0.18982	0.193875	0.198155	0.202666	0.207414	0.212414	0.217665	0.223186	0.228962	0.235008	0.241334	0.247947	0.254846	0.262026
3e-06	3e-06	4e-06	8e-06	2e-05	4.4e-05	8.8e-05	0.000156	0.000257	0.000398	0.000588	0.000835	0.001148	0.001536	0.002007	0.002569	0.003231	0.004001	0.004887	0.005905	0.00706	0.008359	0.009807	0.011413	0.013185	0.015126	0.017249	0.019565	0.02208	0.0248	0.027735	0.030891	0.034282	0.037908	0.041775	0.045902	0.050281	0.054908	0.059794	0.064949	0.070387	0.076112	0.082126	0.088444	0.095073	0.102017	0.109271	0.116836	0.124724	0.132939
0.081529	0.081529	0.081555	0.081614	0.081711	0.081851	0.082037	0.082271	0.082563	0.082918	0.08334	0.083831	0.084402	0.085061	0.08581	0.086655	0.087608	0.088677	0.08987	0.091188	0.092636	0.094219	0.095947	0.097827	0.099862	0.102064	0.104438	0.106989	0.109727	0.112671	0.115817	0.119176	0.122752	0.126548	0.130574	0.134834	0.13934	0.144087	0.149089	0.154345	0.15986	0.165651	0.171719	0.178083	0.184743	0.191698	0.198952	0.206511	0.214381	0.222572
0.076684	0.076684	0.076706	0.076753	0.076829	0.076938	0.077094	0.077295	0.077547	0.077857	0.078222	0.078655	0.079159	0.079741	0.080402	0.081143	0.081977	0.082914	0.083957	0.085105	0.086369	0.087756	0.089265	0.090899	0.092674	0.0946	0.096675	0.098916	0.101326	0.103922	0.106696	0.10966	0.112817	0.116186	0.119753	0.123533	0.127531	0.131762	0.136225	0.140927	0.145874	0.151075	0.156519	0.162223	0.168185	0.174415	0.18092	0.187698	0.194755	0.202104
0.081101	0.081101	0.081176	0.081335	0.081578	0.081902	0.082315	0.08282	0.083422	0.084123	0.084924	0.085831	0.08685	0.087984	0.089235	0.090608	0.092103	0.093729	0.095488	0.097375	0.099399	0.101558	0.10386	0.106307	0.108895	0.111641	0.114533	0.117578	0.120784	0.124149	0.127669	0.131348	0.135193	0.139203	0.143381	0.14773	0.15225	0.156945	0.161816	0.166855	0.172072	0.17745	0.183006	0.188728	0.194638	0.200715	0.206983	0.213433	0.220064	0.226881
0.171881	0.171881	0.171956	0.172112	0.172353	0.172679	0.173091	0.173586	0.174178	0.174856	0.175637	0.17651	0.17748	0.178553	0.179727	0.181017	0.182403	0.183899	0.185514	0.187249	0.189101	0.191069	0.193163	0.19538	0.197717	0.200185	0.202783	0.205512	0.208379	0.211381	0.214518	0.217797	0.221205	0.224758	0.228456	0.23231	0.236315	0.240453	0.244733	0.249156	0.253728	0.258454	0.263327	0.268348	0.273513	0.278838	0.284311	0.289926	0.295704	0.301626
0.033102	0.033102	0.033154	0.03326	0.033426	0.033655	0.033951	0.034318	0.034759	0.035281	0.035888	0.03658	0.037366	0.038246	0.039227	0.040317	0.041514	0.042831	0.044268	0.045827	0.047512	0.049324	0.051269	0.053352	0.055573	0.057936	0.060454	0.063126	0.06595	0.068936	0.07209	0.075404	0.078886	0.082541	0.086369	0.09037	0.094544	0.098881	0.103394	0.108093	0.112975	0.118041	0.123296	0.128736	0.134352	0.140157	0.146144	0.152328	0.158696	0.165255
0.02111	0.02111	0.021155	0.021249	0.021396	0.021598	0.021862	0.022193	0.022593	0.02307	0.023627	0.024273	0.025009	0.025838	0.026762	0.027788	0.028924	0.030169	0.03153	0.033011	0.03461	0.036329	0.038184	0.04017	0.042294	0.044558	0.046975	0.049537	0.052239	0.055086	0.058088	0.061243	0.064544	0.068001	0.071618	0.075403	0.079342	0.083445	0.087707	0.092141	0.096731	0.101481	0.106399	0.111483	0.116736	0.122147	0.127726	0.133473	0.139386	0.145484
0.002757	0.002757	0.002774	0.002812	0.002876	0.002972	0.003105	0.003282	0.003508	0.003792	0.004137	0.004548	0.005034	0.005599	0.006247	0.006988	0.007827	0.008769	0.00982	0.010981	0.01226	0.013658	0.015187	0.016849	0.018652	0.020595	0.022685	0.024919	0.027306	0.029845	0.032546	0.035399	0.038418	0.04161	0.044956	0.048469	0.052152	0.056006	0.060034	0.064248	0.068642	0.073215	0.077965	0.082878	0.087981	0.093264	0.098733	0.104377	0.110191	0.116175
0.15933	0.15933	0.159407	0.159565	0.159804	0.160127	0.160541	0.161048	0.161644	0.162329	0.163121	0.164012	0.165011	0.166118	0.167328	0.168654	0.170099	0.171668	0.173363	0.175186	0.17713	0.179216	0.181427	0.183769	0.186245	0.188865	0.191632	0.194547	0.197605	0.200828	0.204198	0.207717	0.211391	0.215235	0.219237	0.223387	0.227705	0.232174	0.236804	0.24159	0.246539	0.251663	0.256952	0.262414	0.268035	0.273813	0.279772	0.285899	0.292199	0.298675
0.052905	0.052905	0.052964	0.053084	0.053272	0.053533	0.05387	0.054285	0.054777	0.055349	0.056009	0.056761	0.057605	0.05855	0.059594	0.060743	0.062	0.063363	0.064842	0.066432	0.068148	0.069987	0.071954	0.074047	0.076263	0.078606	0.081085	0.083706	0.086468	0.089368	0.092408	0.095591	0.098911	0.102375	0.10598	0.109748	0.113664	0.117722	0.121927	0.126283	0.130795	0.135462	0.140286	0.145267	0.150408	0.1557	0.161148	0.16677	0.172553	0.178499
0.029185	0.029185	0.029232	0.029332	0.029485	0.029696	0.029969	0.030308	0.030716	0.031197	0.03175	0.032382	0.033097	0.033901	0.034794	0.035779	0.036858	0.038035	0.039316	0.040701	0.042192	0.04379	0.045502	0.047327	0.049267	0.051329	0.053518	0.05582	0.058244	0.060802	0.063493	0.066316	0.069275	0.072378	0.075622	0.079	0.082522	0.086183	0.089979	0.093923	0.098003	0.102213	0.106556	0.111031	0.115646	0.120405	0.125302	0.130328	0.135497	0.140805
0.039106	0.039106	0.039158	0.039267	0.039441	0.039679	0.039988	0.04037	0.040828	0.041362	0.041982	0.042688	0.043485	0.04438	0.045374	0.04647	0.047674	0.04899	0.050418	0.051957	0.053606	0.055369	0.057245	0.059247	0.061372	0.063627	0.066006	0.068523	0.071178	0.073965	0.076893	0.079953	0.083151	0.086491	0.089973	0.093596	0.097372	0.101296	0.10536	0.10958	0.113953	0.118478	0.123157	0.127986	0.132975	0.138117	0.143406	0.148852	0.154444	0.16019
0.034433	0.034433	0.034488	0.034608	0.034794	0.03505	0.03538	0.03579	0.036285	0.036868	0.037541	0.038315	0.039194	0.040182	0.041279	0.042494	0.04383	0.045291	0.046881	0.048603	0.050467	0.05247	0.054618	0.056917	0.059362	0.061959	0.064722	0.067639	0.070716	0.073959	0.077377	0.080964	0.084726	0.088666	0.092791	0.097089	0.101568	0.106231	0.111065	0.116087	0.121296	0.126681	0.132258	0.138036	0.144004	0.150175	0.156537	0.163094	0.169843	0.176772
0.059631	0.059631	0.059705	0.059853	0.060083	0.060396	0.060798	0.061291	0.061881	0.062569	0.063356	0.064253	0.065261	0.066378	0.067606	0.068952	0.070426	0.072024	0.073754	0.075612	0.077603	0.079725	0.081989	0.084391	0.086945	0.089645	0.092501	0.095513	0.098681	0.102003	0.105479	0.109121	0.112929	0.116904	0.121052	0.125371	0.129851	0.134503	0.139333	0.144345	0.149537	0.154898	0.160445	0.16617	0.172086	0.178177	0.184465	0.190943	0.19761	0.204453
0.06839	0.06839	0.068445	0.068559	0.068732	0.068974	0.069283	0.069666	0.070119	0.07065	0.071259	0.071951	0.072724	0.073583	0.074529	0.075566	0.076697	0.077926	0.079258	0.08069	0.082225	0.083869	0.085619	0.08748	0.08946	0.091553	0.093759	0.09608	0.098513	0.101077	0.103768	0.106581	0.109524	0.112594	0.115791	0.119112	0.122576	0.126177	0.129917	0.133792	0.137803	0.141949	0.146247	0.150675	0.155253	0.159974	0.164829	0.16984	0.174982	0.180275
0.017909	0.017909	0.017945	0.018019	0.018138	0.018303	0.018518	0.018786	0.019113	0.0195	0.019954	0.020479	0.021079	0.021758	0.022519	0.02337	0.024309	0.025337	0.026462	0.027685	0.029011	0.030447	0.032	0.03366	0.035437	0.037329	0.039343	0.04148	0.043745	0.046139	0.048668	0.051336	0.054144	0.05709	0.060177	0.063408	0.066788	0.070316	0.073995	0.077824	0.081808	0.085942	0.090225	0.094655	0.099253	0.104012	0.10893	0.114006	0.119228	0.124598
0.047198	0.047198	0.047251	0.047359	0.047526	0.047754	0.048052	0.048417	0.048855	0.049366	0.049958	0.05063	0.051391	0.052237	0.053177	0.054208	0.055331	0.056556	0.057895	0.059336	0.060888	0.062552	0.064334	0.066237	0.06826	0.07041	0.072691	0.075101	0.077641	0.080316	0.083133	0.086088	0.089185	0.092417	0.095809	0.09936	0.103059	0.106902	0.110893	0.115049	0.119364	0.123835	0.12846	0.133249	0.138198	0.1433	0.148567	0.153994	0.159588	0.165362
0.084636	0.084636	0.084693	0.084814	0.084996	0.085245	0.085561	0.085953	0.086422	0.086974	0.087603	0.088319	0.089128	0.090035	0.091032	0.092128	0.093322	0.094618	0.09602	0.097532	0.099148	0.100871	0.102714	0.104682	0.106776	0.108994	0.11134	0.113816	0.116435	0.119188	0.12208	0.125111	0.128291	0.131619	0.135096	0.138728	0.14252	0.146473	0.15058	0.154853	0.159277	0.163857	0.168596	0.173507	0.178586	0.183838	0.189254	0.194852	0.200618	0.206553
0.130134	0.130134	0.13019	0.130303	0.130478	0.130714	0.131017	0.131387	0.131828	0.132339	0.132927	0.133595	0.13434	0.135164	0.136067	0.137051	0.138122	0.139288	0.140543	0.141891	0.143342	0.144893	0.146543	0.148294	0.15015	0.152106	0.154164	0.15633	0.158599	0.160973	0.163454	0.166062	0.16877	0.171605	0.174561	0.17764	0.180842	0.184174	0.18764	0.191235	0.194953	0.19881	0.202808	0.206947	0.211222	0.215627	0.220175	0.22487	0.229693	0.23466
0.055848	0.055848	0.055916	0.056052	0.056264	0.056553	0.056926	0.057382	0.057928	0.058572	0.059313	0.060154	0.0611	0.062158	0.063326	0.064616	0.066033	0.067573	0.069239	0.071036	0.072966	0.075042	0.07726	0.079626	0.082144	0.084829	0.087665	0.090662	0.093821	0.097143	0.100635	0.104306	0.108154	0.112169	0.116359	0.120722	0.125263	0.129978	0.134875	0.139955	0.1452	0.150641	0.156267	0.162096	0.168123	0.174337	0.180749	0.187359	0.194169	0.201167
0.008714	0.008714	0.008741	0.008798	0.008891	0.009022	0.009198	0.009422	0.0097	0.010037	0.010439	0.010907	0.011449	0.012075	0.012785	0.013584	0.014477	0.015468	0.016559	0.01776	0.019073	0.020497	0.022046	0.023721	0.025525	0.027461	0.029529	0.03174	0.034093	0.036596	0.039255	0.042065	0.045028	0.048152	0.051445	0.054902	0.058523	0.062324	0.066302	0.070445	0.074759	0.079248	0.083922	0.088782	0.093823	0.099043	0.104462	0.110067	0.115864	0.121859
0	0	1e-06	3e-06	9e-06	2.2e-05	4.7e-05	8.6e-05	0.000147	0.000234	0.000353	0.000511	0.000713	0.000966	0.001276	0.001649	0.002095	0.002618	0.003229	0.00393	0.004727	0.005625	0.006632	0.007755	0.008996	0.010368	0.011873	0.013516	0.015304	0.017241	0.01933	0.021566	0.023964	0.026521	0.029251	0.032155	0.035236	0.038504	0.041952	0.045584	0.049406	0.053415	0.057625	0.062035	0.066633	0.07142	0.076404	0.081586	0.086967	0.092559
0.000542	0.000542	0.000547	0.00056	0.000584	0.000621	0.000676	0.000751	0.000851	0.000981	0.001145	0.001349	0.001594	0.001888	0.002235	0.002639	0.003105	0.003638	0.004245	0.004931	0.005699	0.006557	0.007507	0.008558	0.009713	0.010981	0.012369	0.013877	0.015507	0.017263	0.019154	0.021179	0.023354	0.025664	0.028129	0.030747	0.033521	0.036448	0.039526	0.04277	0.046182	0.049767	0.053532	0.057473	0.061585	0.065872	0.070341	0.074995	0.079838	0.084859
0.02228	0.02228	0.022325	0.022417	0.022561	0.022763	0.023026	0.023353	0.023751	0.024225	0.02478	0.025418	0.02614	0.026952	0.027857	0.028865	0.02998	0.031207	0.032548	0.034006	0.035586	0.037298	0.039137	0.041113	0.043225	0.04548	0.047888	0.050448	0.053155	0.056014	0.059027	0.0622	0.06553	0.06903	0.072687	0.076512	0.080506	0.084659	0.088985	0.093481	0.098149	0.103001	0.108023	0.113231	0.118624	0.124203	0.129951	0.135878	0.141985	0.148268
0.070643	0.070643	0.070712	0.070852	0.071068	0.071359	0.071733	0.072199	0.072759	0.073415	0.07417	0.075023	0.075983	0.077055	0.07824	0.079546	0.080969	0.082516	0.084188	0.085993	0.087936	0.090016	0.09224	0.094609	0.097119	0.099786	0.102601	0.105565	0.108682	0.111956	0.1154	0.119006	0.122777	0.126717	0.130825	0.135121	0.139605	0.14427	0.149126	0.154169	0.159389	0.164797	0.170382	0.176157	0.182103	0.188252	0.194586	0.20111	0.207826	0.214739
0.08657	0.08657	0.086645	0.086794	0.087021	0.08733	0.087721	0.088203	0.088775	0.089438	0.090197	0.091055	0.092017	0.093082	0.094253	0.095541	0.096952	0.098483	0.100134	0.101909	0.103805	0.105827	0.107982	0.110268	0.112687	0.11524	0.11794	0.120793	0.123798	0.126949	0.130246	0.133694	0.137295	0.141057	0.144985	0.149076	0.15333	0.15775	0.162331	0.167083	0.172003	0.177103	0.182378	0.187822	0.193441	0.199232	0.205205	0.211353	0.21768	0.224198
0.003677	0.003677	0.003694	0.003733	0.003798	0.003892	0.004022	0.004191	0.004405	0.004668	0.004985	0.005361	0.005802	0.006317	0.006905	0.007573	0.008329	0.009175	0.010114	0.011152	0.012293	0.013544	0.014909	0.016389	0.017991	0.019719	0.021583	0.023578	0.025715	0.027989	0.030404	0.032963	0.03566	0.038507	0.041504	0.044661	0.047973	0.05145	0.055096	0.058899	0.062869	0.067003	0.071304	0.075758	0.080388	0.085186	0.090155	0.095292	0.100582	0.106055
0.000516	0.000516	0.000522	0.000538	0.000568	0.000617	0.000689	0.00079	0.000927	0.001104	0.001329	0.001608	0.00195	0.002357	0.002836	0.003396	0.00404	0.004776	0.005611	0.006549	0.0076	0.008768	0.010056	0.011468	0.013012	0.014692	0.016522	0.0185	0.020634	0.02293	0.025394	0.028017	0.030808	0.033774	0.036915	0.040226	0.043717	0.047385	0.051245	0.055297	0.059529	0.063951	0.068573	0.073399	0.078429	0.083665	0.089107	0.094758	0.100613	0.106678
0.084165	0.084165	0.084238	0.084385	0.084608	0.084913	0.085295	0.085758	0.086304	0.086942	0.087671	0.088497	0.089417	0.090435	0.091551	0.092773	0.094105	0.095539	0.097071	0.098722	0.100483	0.102361	0.104354	0.106464	0.108692	0.111038	0.113496	0.11608	0.118798	0.121636	0.124597	0.127685	0.130905	0.134252	0.137727	0.141336	0.145071	0.148928	0.152903	0.157019	0.161266	0.16565	0.170166	0.174831	0.179624	0.184546	0.189612	0.194824	0.200165	0.205639
0.019623	0.019623	0.019666	0.019756	0.019897	0.020096	0.020357	0.020685	0.021085	0.021562	0.02212	0.022765	0.0235	0.024328	0.02526	0.026298	0.027448	0.028712	0.030091	0.03159	0.03322	0.034979	0.036873	0.038905	0.041082	0.043408	0.045879	0.048504	0.051287	0.054232	0.057347	0.060633	0.064088	0.067709	0.071516	0.075494	0.07965	0.083995	0.088533	0.09326	0.098171	0.103259	0.108541	0.114012	0.119669	0.125508	0.131558	0.137802	0.144241	0.150869
0.161892	0.161892	0.161969	0.162125	0.162364	0.162686	0.163097	0.163595	0.16419	0.164886	0.165679	0.166564	0.167551	0.168642	0.16985	0.17117	0.172607	0.174167	0.175855	0.177667	0.179605	0.181669	0.183864	0.186193	0.188641	0.191226	0.193965	0.19684	0.199853	0.203006	0.206292	0.209738	0.213335	0.21708	0.220977	0.22503	0.22924	0.233603	0.238123	0.242801	0.247652	0.252668	0.257852	0.26321	0.268733	0.274433	0.280296	0.286323	0.29251	0.298863
0.128139	0.128139	0.128232	0.128421	0.128707	0.129093	0.129579	0.130176	0.130884	0.131702	0.132636	0.133683	0.134857	0.136152	0.137584	0.139149	0.140848	0.142682	0.144664	0.146795	0.149075	0.151513	0.154094	0.156824	0.159709	0.162765	0.165989	0.169375	0.172929	0.176654	0.180556	0.184635	0.188899	0.193345	0.197979	0.202808	0.207825	0.213029	0.218419	0.224005	0.229786	0.235766	0.241935	0.248308	0.254867	0.261638	0.268629	0.275825	0.28323	0.290843
0.058002	0.058002	0.05807	0.058208	0.05842	0.058707	0.059072	0.059516	0.060049	0.060679	0.061405	0.062228	0.063155	0.064183	0.065327	0.066585	0.067966	0.069461	0.07108	0.072828	0.074711	0.076731	0.0789	0.081217	0.083685	0.086307	0.08909	0.092033	0.09513	0.098392	0.101824	0.105425	0.109189	0.113133	0.11725	0.121554	0.126036	0.130706	0.135555	0.140578	0.145784	0.151179	0.15675	0.162495	0.16842	0.174537	0.180836	0.187335	0.194023	0.200914
[truncated: 1,950 more columns]
