# Supplementary material for: Generalization of generative model for neuronal ensemble inference method
Source: PLoS One. 2023 Jun 27;18(6):e0287708. doi: 10.1371/journal.pone.0287708 (PMC10298798; doi:10.1371/journal.pone.0287708)
Supplement: S6 Data — This csv file represents fluorescence intensity after normalization of S5 to the range [0, 1], as shown in C1 in Fig 2. The row represents the label of neuron, the column represents the label of time step, and the value in each cell represents the magnitude of normalized fluorescence intensity. We used this data for the analysis of our proposed method. (CSV) [file pone.0287708.s006.csv]

0	0	2.94661087750072e-05	0.000116131134583852	0.000303327590330956	0.000639587890469274	0.00116651124738705	0.00192569687347253	0.00296741048369484	0.00434711769457165	0.00612721732468532	0.00836317499055351	0.0111104563086939	0.0144279934966565	0.0183643189688942	0.0229644985388277	0.0282822645224584	0.0343713492357878	0.041212686373138	0.0489102739654796	0.0575091778262332	0.0670232643595281	0.0775478650937542	0.0891107128371703	0.10173260719597	0.115425681273768	0.130243667386564	0.146257630855522	0.163471038281675	0.181637760991725	0.264200064478779	0.261549847989545	0.258932564210118	0.256369012746692	0.253904259412689	0.251590303223592	0.249491276298502	0.247667844155484	0.246189338815185	0.245123358997736	0.244535770122752	0.244492437609848	0.245038427272444	0.246251737633768	0.248160101502078	0.250817251193377	0.254295985329344	0.258611903614625	0.26383260476935	0.27002568751365
0	0	2.77385670872655e-05	0.00011249529985391	0.000295878048930832	0.000617953633444082	0.00113265815606334	0.00187697637290497	0.00290176232362894	0.0042624931424098	0.00602543318395601	0.00822756720438392	0.0109166671803438	0.0141759488130975	0.0180470199532759	0.0225868987665584	0.0278618496076534	0.0338980700121433	0.0407232985471155	0.048397635441259	0.0569965912383113	0.0665340352218161	0.0770561983369188	0.088618557717794	0.101231900584976	0.115004099143803	0.129919743079228	0.14597266826523	0.162116514310019	0.235514303854428	0.233151902557496	0.231597001769104	0.230196204131197	0.228968002021833	0.227946298134119	0.227161913098151	0.226661077859076	0.226457661700436	0.22661792897694	0.227169618255676	0.228151255324264	0.229616776285374	0.231620117241677	0.234207509138317	0.237426723951944	0.241299336123628	0.245888527945065	0.251263645833975	0.257464756609484	0.264538091216737
0	0	0.000128930984855445	0.000414190788848115	0.00089123543281326	0.00159229766296473	0.0025512218628271	0.00380829896516768	0.00540865481468589	0.00739419198145972	0.00980681303556722	0.0127045369201933	0.0161002567338236	0.0200648845181285	0.0246516043043609	0.029907153574531	0.0358814930852701	0.0426116904947243	0.050126755274486	0.0585040460154685	0.0677483976296039	0.0779339454331839	0.0891187083693937	0.10129462825168	0.114511665836673	0.128868131000327	0.144351130644155	0.160968722954711	0.177504121762422	0.253918293211622	0.251105986104463	0.248744937444298	0.246569227074862	0.244615922654302	0.242926926752696	0.241532860478946	0.240467568216578	0.239763282711805	0.23947157635857	0.239618235353843	0.240253220454256	0.241415210955266	0.243150944338882	0.245510381361737	0.248537036231218	0.252271199880094	0.256807958909695	0.262163429693128	0.268337612230393	0.275417534936268
0	0	5.00869843962348e-06	4.00695875169878e-05	0.000138573990162916	0.000343930626187479	0.00070622647998691	0.00128222680054361	0.00213203596913306	0.0033140888008842	0.00488848967707252	0.00690866471438732	0.00944473569098334	0.0125818504803342	0.0163634178022499	0.0208228289796613	0.0260302057907232	0.0320089221614871	0.0388290998701077	0.0465291389379556	0.0551274045926425	0.0646756533847114	0.0753074506058855	0.0870094397269925	0.0998367164308682	0.113841037268056	0.129015723973968	0.145394167871537	0.163021447246718	0.242674778532051	0.240248898921126	0.238227054317665	0.236373835895004	0.234724304542222	0.233295155920782	0.23213313788279	0.231264963486588	0.230755745811893	0.230630528350903	0.230939398088013	0.231744128970646	0.233081451454025	0.234974739464203	0.23749077564704	0.240684655685374	0.24458643176984	0.249264556112449	0.254715689580905	0.261031658313271	0.268290931918432
0	0	9.0827208804183e-05	0.000302757362680614	0.000673635131964364	0.00124281897380392	0.00204815355853435	0.00313353870374435	0.0045398466533958	0.00629583935694336	0.00846963722099017	0.0111021124894981	0.014226568472362	0.0178823636267304	0.0221527562273405	0.0270786185181541	0.0327023365299465	0.0390420757044785	0.0461659564483534	0.0541436129549875	0.0629795865848213	0.0727177771554432	0.0833687811745472	0.095014343130057	0.107721069641762	0.121504098577797	0.136384622953549	0.152200667579985	0.224256919897971	0.221893898682249	0.219939599906145	0.220157585207275	0.220434608194128	0.220813054897479	0.221323201053596	0.222036194642708	0.222962632172511	0.224146413460592	0.225629924537727	0.227440413566557	0.229638432019619	0.232255769419993	0.235360546174282	0.238957303642928	0.24313535524792	0.247929518085968	0.253400343629607	0.259567511107411	0.266424965372127	0.27409532315564
0.000113392777316203	0.000113392777316203	5.23351279920892e-05	0	1.96256729969956e-05	0.00019625672997038	0.000562602625915065	0.00117317911915615	0.00211085016234792	0.00343013151381536	0.00516155199822062	0.00739669808954978	0.010222795001123	0.0136856359699335	0.0178615430576363	0.0228072126528894	0.0285357285376911	0.0351408578163604	0.0426465874225603	0.0511445038302772	0.060719651622498	0.0713916564722198	0.08331098187242	0.0964732665624325	0.110989722689241	0.126838543949514	0.144065523580246	0.162679384102769	0.182819685858394	0.202940361941023	0.304104164349747	0.298089985891322	0.292145587603553	0.286310220832434	0.280647123857622	0.275239160631772	0.270164833846872	0.265530994389238	0.261411783690194	0.257872620659728	0.255011633662827	0.252881157827482	0.25156623773668	0.251143195452077	0.251690533665661	0.253219155529097	0.255803202473707	0.259547344755475	0.264477749938397	0.270655475671798
0	0	0.000144609870192329	0.000459826890611567	0.000984646981309579	0.00175644123233606	0.00282395454375586	0.00420830970559705	0.00595175229791583	0.00810790171078351	0.0107141290342498	0.0138159295083752	0.0174701721832353	0.0217109784888756	0.0265627208753284	0.0321098905027061	0.0383801094810455	0.0453993750903812	0.0532245563807886	0.0619303955323674	0.0715412649951499	0.0820815372191684	0.0935560866944296	0.106042905261037	0.11963135856911	0.13432307144865	0.150161914309715	0.166917161292	0.244039717344573	0.241287255320912	0.23868427765745	0.23705294833528	0.235660469023428	0.23452633768192	0.233702548870824	0.233200476400157	0.233072114829986	0.23333858695034	0.234025890041254	0.235194142812808	0.236866092885032	0.239109983118016	0.241922563851757	0.245373702776347	0.249510519961849	0.254362262348302	0.259979299665772	0.26641362647433	0.273692864884011	0.281869009454886
0	0	1.45367430717882e-05	6.68690181302259e-05	0.000196246031469141	0.000441916989382363	0.000847492121085255	0.00146821105025061	0.00236367442347277	0.00358621451581016	0.00519107095093558	0.00722766865529312	0.00975560827547709	0.0128126853434742	0.0164672225517217	0.020745386037749	0.0257169521683006	0.0314240774982847	0.0379685192292037	0.045351731035365	0.0536260451918269	0.0628496086708765	0.0730355045412785	0.0842142599634837	0.0964978078591447	0.109873065159497	0.124390910465292	0.139759155240787	0.209134307876589	0.207041016874251	0.20548558536557	0.207402981776739	0.209010745560479	0.210484771307958	0.211913733151915	0.213363046436172	0.214887950784403	0.216565490934887	0.218413110979311	0.22050058728442	0.222893335194036	0.225626242891533	0.228799613904104	0.232474502552652	0.236662538231634	0.241421867913338	0.246790287129749	0.252846294293456	0.259605879821838	0.267131551710102
0	0	0.000142117813821974	0.000454038729872788	0.000959756664771762	0.00170172239407609	0.00270208414851127	0.00399406427416556	0.00562195923248998	0.0076319111708293	0.0100534510634842	0.0129401038013747	0.016350931333102	0.020332075806011	0.02491675956619	0.0301714273058154	0.0361311470568693	0.042854980767953	0.0503632309838982	0.0587371078840319	0.06802829067338	0.0782460077814117	0.0894567039003034	0.10172128666455	0.115087743907391	0.129631748750471	0.145292393559294	0.162213641833578	0.18041395043226	0.199075680504389	0.286313869960355	0.282823677935194	0.279372245313804	0.275983566012802	0.272703782179534	0.269584573019025	0.266683154793985	0.264069663568375	0.261816081092055	0.259979623627733	0.258635964297052	0.257849702106297	0.257685436061749	0.258192999682542	0.259451757462108	0.261496777432429	0.264392658599789	0.268218765457619	0.273012011723797	0.278860990321223
0	0	0.000139907101684484	0.000452640623096848	0.000964536018671831	0.00170686664055067	0.00271748970448328	0.00403426242621958	0.00570162588511817	0.00775249939922244	0.010221448252478	0.0131611433537543	0.0166259015778229	0.0206502882086295	0.0253231854048911	0.030664344757434	0.0367099775161058	0.0435670714645475	0.0512125830801289	0.0597255187261541	0.0691256299934491	0.0794507740977638	0.0907750195046959	0.103147745191311	0.116588702748434	0.13113904132362	0.146841556030325	0.163409848801572	0.241135650633861	0.237950706613162	0.235216757249657	0.235303993442472	0.235341850658222	0.2354011054307	0.235550888327797	0.235829056565264	0.236284989120165	0.236992754458099	0.237985271897107	0.239318504277865	0.241059936202362	0.243245778920444	0.245936933170492	0.249177840031866	0.253027754277042	0.257542638746696	0.262758704690674	0.26875495847228	0.275554443614146	0.283255918070401
0	0	1.88108145082682e-05	9.06339244489286e-05	0.000253090958838518	0.000554063990970809	0.00105511568650923	0.00180583819279375	0.00285924380525677	0.0042734750414693	0.00609641397472511	0.00837252253022556	0.0111616532995879	0.0145151085041982	0.0184824802913966	0.0230962600680609	0.028395779537254	0.0344802229936556	0.0413461702891735	0.0490432135711476	0.0576568565418883	0.0672349812746892	0.0778425705833063	0.0894727841715546	0.102168373890589	0.115919079296134	0.130837765275236	0.146921011679806	0.164184209176257	0.182083554217898	0.263517280298237	0.260880346118987	0.258274193272569	0.255729603091814	0.253294457650016	0.251025189390701	0.24898336097953	0.247230535082169	0.245821434068095	0.244822750825111	0.244319989055526	0.244357610684543	0.244993758229731	0.246286574208663	0.248271970176309	0.251011508798331	0.254580433332763	0.259040306445269	0.264413359098449	0.270697881218257
0	0	0.000152764755643233	0.000475480301939538	0.00100633782779975	0.00177398072490696	0.00281087150383535	0.00415138223460466	0.0058298849872346	0.00789793786675476	0.0103899129431849	0.0133440014054358	0.0168518621068933	0.020932590642013	0.0256033730458046	0.030948229933872	0.0370187194112446	0.0438167510373682	0.0514225263089553	0.0598513217015702	0.0692024343063812	0.0795388795850909	0.0908854818104915	0.103330080717078	0.116853580710394	0.131492263419906	0.147244219286169	0.164176282889775	0.182280815992942	0.201678120840741	0.292023197328144	0.288498150591677	0.285013204603566	0.281591274077158	0.278264821523026	0.275091133724538	0.272117949667832	0.269417832611838	0.267051888458814	0.265092680467689	0.263601314540722	0.26263889658017	0.262274170726072	0.262593067153477	0.263654782205197	0.265503235748481	0.268210991042257	0.271812420156546	0.276357171636932	0.281873888875098
0	0	9.04421180721615e-05	0.000322713921303005	0.000735869960678228	0.00134224325229857	0.00218911035788356	0.00331552582841895	0.00479959876587617	0.00667832821855749	0.00895582519182979	0.0117184207983983	0.0150113360972993	0.0188982916717198	0.0234121755645952	0.028631096877897	0.0346311092109131	0.0414307120877946	0.0490669045568439	0.0576342397415	0.0671717721927486	0.0777350004830431	0.0893876451955708	0.102117373314231	0.115977627908793	0.131044462578546	0.147385708912043	0.165050698973687	0.184037377260796	0.203848312123971	0.300041726704474	0.295201017884929	0.290413752135153	0.285718984006134	0.281168101064956	0.276828934900175	0.272777539111077	0.269085856291585	0.265838162051721	0.263100232477354	0.260962509686556	0.259482547754466	0.258719956258903	0.258740511285738	0.259593544899373	0.261342777682996	0.264090984770781	0.267805278119791	0.272594599372249	0.278479503554992
0	0	4.8881043093528e-05	0.000178764957599187	0.000427359976760556	0.000830977732589969	0.00144268907187469	0.00230020222785828	0.00344960504117181	0.00493838195367753	0.00681541400846899	0.00913656525479593	0.0119535099382144	0.0153235087092053	0.0192507513714624	0.0238008781828542	0.0290018211680055	0.0349303933946348	0.0415991642738232	0.0490835502720579	0.0573793615856452	0.0665606180798409	0.0766343027608013	0.0876688490888574	0.0996963788923276	0.1127252717786	0.126829547612929	0.141493860540987	0.20804470241221	0.205937231154263	0.204021094264997	0.204250136866921	0.204547612929176	0.204926091862843	0.205433058109784	0.206099236897087	0.206972112666615	0.208089393651609	0.209473425471772	0.211180072176352	0.213254025004748	0.21570366356435	0.218589041708099	0.221971609890171	0.22587790353396	0.230360993486252	0.23547953699876	0.241268449102265	0.247801749662023	0.255069662469414
0	0	0.000121533550855882	0.000389920142329289	0.000838919094102414	0.00151410548774621	0.00243573491506999	0.00365782228756526	0.0052124389589301	0.00714853594270368	0.00950324849053642	0.0123255276159675	0.0157014595841865	0.019656363884955	0.0242223118719712	0.0294398147288536	0.035351071605205	0.0420050335145646	0.0494709070622809	0.0578364664795275	0.0670915839703998	0.077330785630008	0.0885557594243361	0.100842463822669	0.114187522893039	0.128639887648984	0.144236693342156	0.160939116754919	0.178390997064627	0.258557565547939	0.255743726252429	0.253716479105513	0.251866468386929	0.250220701552422	0.24880281012577	0.247648241392639	0.246790754672712	0.246269173183622	0.246125696074973	0.246410962326287	0.247177298883073	0.248463528962964	0.25030172391966	0.252757714426539	0.255853444041396	0.259641239709737	0.26417680430904	0.269502336988905	0.275737683334205	0.282852459957227
0	0	5.69673772753578e-05	0.000195825359384041	0.000443277404423873	0.000845609506431083	0.00143842627620277	0.00225911255507588	0.00335395433708665	0.00477279807735102	0.00655302861720593	0.00875517379500645	0.0114183986826294	0.0145943299657306	0.0183292536383462	0.0226712359250523	0.0276986069696026	0.0334612132271129	0.0400106813832391	0.0473772753571588	0.0555859183764297	0.0646668743602297	0.0746735502247541	0.0856700342694379	0.0977150741020962	0.11079264764787	0.125011348969692	0.140406782678357	0.156943344163069	0.175667808981263	0.260531398816147	0.257873514620143	0.255249454804397	0.252678801904847	0.250206061684988	0.247879300369398	0.245759045796431	0.243905825804442	0.242378388001246	0.24123191953358	0.240526948239797	0.240329342649873	0.240696070141083	0.241684098090703	0.243337932262228	0.245714540032934	0.248867328319017	0.252821220348035	0.257638524188882	0.263349503760737
0	0	6.12924637178517e-05	0.000206301463245451	0.000470905513929834	0.000880518564141816	0.00147849381992573	0.00230369967290754	0.00340247920541048	0.00482416537603674	0.00661360632897011	0.00881565020839438	0.0114930844161669	0.0146802925294951	0.01845800120791	0.0228889978532688	0.027994211599524	0.0338319450341145	0.0404440564249451	0.0478843635450365	0.05623209811578	0.0654708158176415	0.0756857281245702	0.0869112186137738	0.0991741961717624	0.112513529190162	0.12699350000897	0.142626068133301	0.158216777989727	0.229347429603363	0.226985427343017	0.224985200112419	0.223132971757629	0.221454156227015	0.219983137097787	0.218743833380175	0.217784083094642	0.217150229323511	0.21687516070585	0.217000735509565	0.217586751260233	0.21867357128762	0.220316508302886	0.222545461068821	0.225412752420305	0.228975190006638	0.233259682714329	0.238339482512214	0.244260932482614	0.251043466821343
0	0	0.000210727279276694	0.000637585101401259	0.00129858434494435	0.00223154785490437	0.00348510500342208	0.00507726666906812	0.00705846331184036	0.00947192104030834	0.0123500594358993	0.0157216959043262	0.0196444652570152	0.0241669968661071	0.0293523288065992	0.0353031230863442	0.0420139764417708	0.0494686790821656	0.0577320701703829	0.0668725910449912	0.0770001080652714	0.0881110190555095	0.100266561002846	0.113582003530132	0.12806274990094	0.143746622960268	0.160691257519542	0.17797089442023	0.262182558265192	0.257865350671806	0.25380569864198	0.252489103418465	0.251219336479233	0.250055833723569	0.249059832138612	0.248281762184359	0.247764849969381	0.247545117250819	0.247676596664385	0.248251143690789	0.249302978999316	0.250864522171391	0.253009617809157	0.255770685494038	0.259241381794604	0.263441518677281	0.268464752710637	0.274395735023954	0.281211051475091	0.288997154281186
0	0	0.000152019741354318	0.000486109638051603	0.00103408777549159	0.00184544895318499	0.00295377892794264	0.00438912811375319	0.00619215295307186	0.00842472194528703	0.0111186531757985	0.0143216737727057	0.018072672507053	0.0224618006208062	0.0275049671566652	0.0332870203423626	0.0398433136061204	0.0472145033903938	0.0554571551803378	0.0646384404895743	0.0747742683608029	0.0859105982507124	0.0981128340015131	0.111363298899094	0.125806941999166	0.141380127130928	0.158155328822236	0.176205021600945	0.19429713849352	0.278065318993983	0.274936540596342	0.27251659843455	0.270291100127979	0.268281257733562	0.26652065700811	0.265048186722667	0.263885058934165	0.263086071456349	0.262702486760141	0.262766122930941	0.263342383810958	0.264477228856882	0.266237829582335	0.26868075147247	0.271859024669622	0.27578855821649	0.280529452941052	0.286131203642817	0.292685729235164	0.300205403417969
0	0	7.19470202221324e-05	0.000255997537069447	0.000582268907844233	0.00109426398198313	0.00183548560892277	0.00285612938416697	0.00418129310546764	0.00587790423349652	0.00801289022892538	0.0106013097704053	0.0137134366916418	0.0173726956038697	0.0216610726464122	0.0266321097878065	0.0322891534010862	0.0387259019311919	0.0459707995489089	0.0540221730677206	0.0629051202853787	0.0727016273412062	0.0834736021363245	0.0952846257583718	0.108136371393865	0.122063975959656	0.137112615491699	0.153325792839431	0.170675063832066	0.188029354384251	0.267547543594875	0.264811883639917	0.262108014228778	0.259464379532244	0.256927828772785	0.254558596665005	0.252416917923509	0.250568046822451	0.249078910822505	0.248024803316925	0.247460939460765	0.247445880782114	0.248046554741643	0.249319849680923	0.251320980755009	0.254091777626819	0.257699167757027	0.262191673554618	0.267557582713975	0.273860476322738
0	0	6.63537462459647e-05	0.000227910693627444	0.000526502551734286	0.000996748666433949	0.00168913558378314	0.00263972512239381	0.00390477371930057	0.00554486522977148	0.00760038889065191	0.0101391409209323	0.0132274750668586	0.0169375149656547	0.0213110923269105	0.0264102334786384	0.0323186018400182	0.0390996662118069	0.0468399749586732	0.0555856872084402	0.0654017142346095	0.0763587372016606	0.0884856055644828	0.101829920923644	0.117234087361919	0.186227558730278	0.1843018576164	0.182417988212113	0.180724525210096	0.179254645483474	0.178100667287892	0.177435687352687	0.177105361094202	0.177148635276536	0.177615996445747	0.178550718784169	0.180001846365113	0.182055927553249	0.184741811803466	0.188102773298098	0.192222475456326	0.197149962351461	0.202935720529561	0.209628794063936	0.21730707648279	0.226018169386689	0.235773612557591	0.247718729354609	0.260509135179891	0.274326581599241
0	0	0.00026078789662226	0.000831701940579126	0.00172331461416606	0.00298496416809542	0.00464308180810592	0.00675757826720538	0.0093707434745758	0.0125583468866683	0.0163644405130473	0.0208189797202169	0.025997733964628	0.0319623760596711	0.0387375751307023	0.0464272939202941	0.0550861569203064	0.0648234131144595	0.0756919249142307	0.0877234097665067	0.100997161288504	0.115583662695525	0.131505821032544	0.148872885283281	0.16617299047948	0.248948478531694	0.245108905378046	0.24131867047511	0.237731074816171	0.234406029134237	0.231491548181445	0.22914798127261	0.22719030996756	0.225685493320834	0.224682869583145	0.224249397809029	0.224422081686522	0.225271404430927	0.226903090865199	0.229350620516607	0.232642186671272	0.236897610795209	0.242166231139132	0.248544962124082	0.25608842824192	0.264865350627565	0.274937402094409	0.286655236638585	0.299770400926149	0.314589496943672
0	0	0.000123943382662799	0.000407636014090982	0.000891015206475902	0.00161677256940141	0.00263035400984386	0.00396894254260209	0.00571516708945131	0.00790483351649411	0.0105902734741881	0.0138307043564722	0.017678457813804	0.0222202942140475	0.0275223166946228	0.0336368569059876	0.0406451666212208	0.0486133489777425	0.0575772098416554	0.0676138695399497	0.0787894312100455	0.0911300606771716	0.104696352483963	0.119144019456357	0.184755514791954	0.182663625922345	0.180691548989311	0.178994901795526	0.177805045321964	0.177274843073906	0.177444232363545	0.178785575193696	0.180542816930115	0.182757272033691	0.185493666493146	0.188807086256331	0.192701662769336	0.197225596236528	0.202421578267492	0.208321283282241	0.214964648592967	0.222388857214469	0.23068066951461	0.23987726850819	0.250022722953488	0.261126672891379	0.273264861500156	0.286026898468335	0.349969289584074	0.346224822278961
0	0	6.56332334547331e-05	0.000229046590219577	0.000521047506405938	0.000983159048077014	0.00165556482755203	0.00259720080956584	0.00385896623638948	0.00549176035029394	0.00755184020852616	0.0101048390445409	0.0132338029904644	0.0169963285572878	0.0214553700709777	0.0266899553024286	0.0327509834939115	0.0397268585925288	0.0476845532854791	0.056700416436169	0.0668146316569177	0.0781249790710352	0.0906930735507445	0.104567135430829	0.118758647848235	0.182712206308023	0.180812860899068	0.178960396371152	0.177367785869567	0.176089946997815	0.175382715420997	0.175113485218458	0.175220641517976	0.175722936671966	0.176687343367628	0.178182173745903	0.180243593057879	0.182923839999571	0.186263098183299	0.190312266851333	0.195132960875896	0.200816263111578	0.207380925910795	0.214869811793354	0.223339177816503	0.232854657213695	0.24346982813469	0.256229464499788	0.268903375825271	0.331355406638065
0	0	7.09140548929334e-05	0.000245471728475539	0.000553675120894826	0.00103370872324699	0.00172239329480336	0.0026633682539596	0.00391527406918484	0.00551084030427584	0.00751007115952662	0.00997160710340633	0.0129513611407344	0.0165107012036297	0.0206864480513636	0.0255726991798517	0.0312144577393145	0.0376758191255206	0.0450358797843122	0.0533000946429886	0.0625475601473921	0.0728382804978167	0.08424453348098	0.0967922300015547	0.111325520059131	0.17652144741041	0.174672227055894	0.172866646119774	0.171283353471107	0.169926440305367	0.16899637520081	0.168656805976418	0.168632258803571	0.168974555491612	0.169720516799812	0.170905599755619	0.17255435153188	0.174732231256188	0.177477423419639	0.180839022367929	0.184852485128504	0.189599635610856	0.195121385769731	0.201434100387027	0.208597783663038	0.216679258457183	0.225700344478659	0.236722025087211	0.248515577908635	0.261532398176963
0	0	1.82293525997335e-05	7.59556358322231e-05	0.000200522878597069	0.000435985349676961	0.000818801754271365	0.00140214103746284	0.00223917214433394	0.00338762135811715	0.00490521496204497	0.00686031302836639	0.00932583296748036	0.0123579819499027	0.0160585405276486	0.0204472571660345	0.0256228741916421	0.0316491943385707	0.0386143261443856	0.0465972634703522	0.0556815575158861	0.0659310110150863	0.0774109458147685	0.0901851646490318	0.104528626919589	0.12017852612646	0.136332770755257	0.20892509103283	0.206831753709293	0.20477335597824	0.202786356544869	0.201001399102812	0.199400254299469	0.198036091079922	0.196966635727404	0.196251133637865	0.195962502221702	0.196169101551166	0.196925619684055	0.198309531368918	0.200378562888988	0.203205631654663	0.206881884428943	0.211475681284076	0.217043229390578	0.223643774144398	0.231350232955935	0.240391991845403	0.250655117359053	0.262150243285902
0	0	1.67901821347296e-05	7.23269384265275e-05	0.000195024423257244	0.000421046105840142	0.000790430112804193	0.00135096388560978	0.00214914331324539	0.0032353389421152	0.00468316926311765	0.00654300482265693	0.00886779927208103	0.0117221302349851	0.0151679922300203	0.0192751290906696	0.0241042437831122	0.0297328294556623	0.0362151313121398	0.0436234762909713	0.0519991940712575	0.0614507750606384	0.0719808023640576	0.083646104290279	0.0975044623137904	0.111285327188988	0.173048657947826	0.171314102978062	0.169635084764589	0.16808134714089	0.166718759283033	0.165693266620343	0.164922209794617	0.164455959352261	0.164350052049565	0.164649692223046	0.165425915258659	0.166721342387977	0.16859021881482	0.171089372847951	0.174261425718943	0.178160622631616	0.182873497601587	0.188420715468407	0.194906891982301	0.202326860933379	0.210716785790856	0.221067287300681	0.232200469608479	0.244635536807954
0	0	8.10006277548651e-06	4.18503243400136e-05	0.00012420096255746	0.00028620221806719	0.000561604352433731	0.000996307721384841	0.00162406258648504	0.00248941929299952	0.00365987836405732	0.00517594011353588	0.00711995517965264	0.00950812368795858	0.0123971460778821	0.0158437227888516	0.0199261544276968	0.024691691360608	0.0301673337968369	0.0364165322281248	0.0435013871357503	0.0514637488440535	0.0603981180854152	0.0702923447656719	0.082022585675039	0.0955577905728769	0.110029902731746	0.174654903575503	0.172907990036923	0.171184026676207	0.169520813786307	0.167985851890352	0.166596691124356	0.165401931864972	0.16445422452024	0.163803519477276	0.163511917217358	0.163633418158991	0.164226072752064	0.165338481373231	0.167017894388682	0.169346662436634	0.172330185558938	0.176038664299648	0.180526099077268	0.185838390247524	0.191990387925506	0.199747548043497	0.208255313978683	0.218504593410599
0	0	0.000211023947677396	0.000675559886188693	0.0014417609311113	0.00253370364023392	0.00399812486102869	0.00589167531770435	0.0082582593215226	0.0111332835751139	0.0145903940199496	0.0186763275035017	0.0234760601120835	0.0290278310845356	0.0353996212899087	0.0426622441334634	0.050887929288566	0.0601290786751095	0.0704395104810921	0.081878707966933	0.0945231496103138	0.108462060301863	0.122695554759298	0.189550490666085	0.186787351592806	0.184097858460998	0.182253877388005	0.181194508845302	0.181123695440042	0.182068346266222	0.183943485237529	0.187181074126056	0.190805304207308	0.194884156350334	0.199458702330186	0.204602588088335	0.210295985871309	0.216625288033526	0.223620236205195	0.231321902161367	0.239764276336568	0.248992679310164	0.259124661334889	0.270155973606428	0.282105027610147	0.29460076110248	0.359737763797638	0.355272270461888	0.350870509190872	0.346708097229638
0	0	0.000198528010861402	0.000606791259003801	0.00127602277948821	0.00224144528391907	0.00352707425748122	0.00518894583227265	0.00727509097866304	0.00982713653763947	0.0128803052208064	0.0165162496777922	0.0207621874584732	0.0257317918593909	0.0314714928185694	0.0380213161446501	0.0454100804198547	0.0537258424231945	0.063016633125039	0.073335286592795	0.0848210926405346	0.0974820564299861	0.111348597575717	0.126508772856738	0.142743240841695	0.218464065629518	0.21548134236956	0.212549852144663	0.209852112642232	0.207418543476834	0.205297175618839	0.20381141760207	0.202687492895419	0.201971831436911	0.201734878649753	0.20201986240728	0.202890824003317	0.204379784084778	0.206576400463019	0.209504688623224	0.213241498117986	0.21785887540286	0.22339524525414	0.22991945206269	0.237474723701843	0.246171531403449	0.256051502008495	0.268417875846346	0.281738464962208	0.296421532604223
0	0	8.24410237526391e-05	0.000259689224820806	0.000528996569079409	0.000905477244216428	0.0013836351819817	0.00196484439943775	0.00265322694777224	0.00345840094642296	0.00438586246364007	0.0054356114994236	0.0066131441220237	0.00792945246794074	0.00938316252011218	0.0109715262444129	0.0126766814190299	0.0145027500951507	0.016453854323963	0.018487399576528	0.0206130039722833	0.0228347895624168	0.0251431382274905	0.027539423984567	0.0299865483729577	0.0324515349831614	0.0349563680881789	0.0374831854661971	0.0400072548100902	0.0422056821101605	0.0442570895845385	0.046138118943161	0.0482142587246649	0.0505019971338004	0.0529930900681925	0.055702651715529	0.0586361781440602	0.0617964173879111	0.0651448969693306	0.0686926090248189	0.0724656598785644	0.076431073121066	0.0806135810594496	0.0849788332671515	0.0895364478636096	0.0942836768146987	0.0991820476426676	0.104219194193954	0.109367636127305	0.114661723869287
0	0	5.96217230983741e-05	0.000186508979948757	0.00039289186759697	0.000684885434565924	0.00107166225363998	0.00155475108694988	0.00214332450727997	0.00283891127676098	0.00366138530309238	0.00460004525135907	0.00566100617008396	0.0068412105350056	0.00813454329760107	0.00953947569573965	0.011063651540075	0.0127040133063456	0.0144330432761984	0.0162446264011105	0.0181280613461668	0.0200864056356287	0.0221074291724505	0.0241682005246712	0.0262748347408137	0.0283738251463025	0.0304667005032685	0.0325504032874501	0.03460964587754	0.0362163748769347	0.0376167209886811	0.0389039387027536	0.0404434021683962	0.0422289963370859	0.0442622499709535	0.0465416343078682	0.0490870232555295	0.0518831291926302	0.0549268945949086	0.0582259632730186	0.0617421161736918	0.0654753532969284	0.0694088582592903	0.0735747350655228	0.0779240633274425	0.0824461417101345	0.0871134524952456	0.091924466920645	0.0968455522194569	0.101840018100544
0	0	9.69156260749466e-05	0.000301666948768488	0.000622444020988378	0.00106334186918848	0.00163528056391244	0.00235600521979372	0.00323234088092209	0.00426565255611551	0.0054491152012842	0.00679364888697181	0.00832382377190157	0.01002189474144	0.0118810367514974	0.013923089943161	0.0161221191488897	0.0184658392893218	0.0209679004526369	0.0236119225330196	0.0263910804863799	0.0292794391451769	0.0322715384741385	0.0353523633762674	0.0385232788603814	0.0417528897236676	0.0450289108867643	0.048337692261492	0.0516792338478506	0.0547368536000742	0.0575938170560582	0.0603402147977876	0.0633459642149288	0.0666206203692076	0.0701696432958957	0.0739889379685393	0.0780866944400461	0.0824287874899672	0.0870275021976642	0.0919060437130424	0.0970343818421067	0.102375661346772	0.107950357359309	0.113772119967895	0.119808188960901	0.126024439117877	0.132422235447641	0.138970182747381	0.145634155796646	0.152416884613075
0	0	6.66114133532826e-05	0.000211363138524839	0.000448346051416327	0.000795493994084394	0.00125280696652905	0.00184590474311693	0.00257350633512971	0.00344073569744071	0.0044655266721066	0.00564787925912736	0.00698266950362968	0.00849551717998019	0.0101915462430522	0.0120694757041275	0.0141305865519242	0.0163595069218225	0.0187562368138224	0.0213361480925437	0.0240761829610567	0.0269545646111495	0.0299764169976955	0.0331340541883848	0.0363967324539773	0.039791352557558	0.0432846087924504	0.0468688152263443	0.0505209140623099	0.0541243353269788	0.0576957318736894	0.0610045257331419	0.0645003439454709	0.0681959963978597	0.0720748302369701	0.0761496553499853	0.0804230337143421	0.0849000892849137	0.0895897889827284	0.0944729179770114	0.0995584431887908	0.104811777922672	0.110240608110964	0.11584365276495	0.121637564737967	0.127590319312058	0.133705759453376	0.139964670331148	0.146345275137162	0.152848854860135
0	0	2.39083630195509e-05	8.68251078078423e-05	0.000203850253114064	0.000393858822374705	0.000673209169234719	0.00106329298692213	0.00157795195929035	0.00223731944467164	0.00305020378733637	0.00403170500603372	0.00518811477524251	0.00653579144860772	0.00808354337039969	0.00983892054999302	0.0117918563082216	0.0139612256685219	0.0163608703147473	0.0189656235489826	0.0217855520503938	0.0247954891210657	0.0279790764073532	0.0313740639561294	0.0349527683996874	0.0386900230401119	0.0425719861935495	0.0465936245204171	0.0507335463274867	0.0548545931111198	0.0589806732343359	0.0629054197742296	0.0670554082604653	0.0714608387305414	0.0761154195099792	0.0810178922638829	0.0861443486292329	0.0914973052758207	0.097062920519793	0.102872652733544	0.108901335219158	0.11516532633028	0.121634426029412	0.128283467618639	0.135142651135458	0.142205684905392	0.149449918900316	0.156914361501999	0.164557487658881	0.172369230691795
0	0	0.000146565013360973	0.000444929504845797	0.000897710706835939	0.0014996741545685	0.00226390600995071	0.00319040627298257	0.00427394047890117	0.00552497755723232	0.00694090027559456	0.00850862247208066	0.0102229096819277	0.0120602068137028	0.0139969587759728	0.0160384000335006	0.0181217170091315	0.0202730820266801	0.0224767916918575	0.0246935875189422	0.026905148881264	0.0290957723845342	0.031236668472557	0.0333095165186622	0.0353012303609425	0.0371961066051094	0.0389732073921111	0.0405958914686076	0.0420667760669802	0.0427367875566304	0.0430848794633627	0.0430063624919193	0.0431921859910019	0.0436606705872808	0.0444196679779001	0.04548749878953	0.0468563113250262	0.0485339572815331	0.050523053891432	0.0528052805280528	0.0553858716561585	0.0582438894166974	0.0613714821125253	0.0647136878636317	0.0683045306909755	0.0720838142497834	0.0760175145190966	0.0800846936398636	0.0842670309854142	0.0884990957462122
0	0	0.000143620710759321	0.000437390346403392	0.000882940960463526	0.00148353666000248	0.002224488963238	0.00312864661960913	0.00418132114733365	0.00539556897466238	0.0068023991186911	0.00836264229466729	0.0100877228773104	0.0119515280101188	0.0139703782284059	0.0161377453180464	0.0184634216002285	0.0209049736831368	0.0234493451385206	0.0260736872169407	0.0287616793830838	0.0315182177975438	0.0343302460320699	0.0371798114978172	0.0400652821412543	0.0429344322493778	0.0458003182504386	0.0486270349667469	0.0514080541841772	0.0535770533273492	0.0553429352482762	0.0568574809253744	0.0587261822187768	0.0609506711820148	0.0635554286180587	0.0665681994369416	0.0699302297115346	0.0736284630135869	0.0776857480925374	0.0820825003060101	0.0868089273328165	0.0918405483699866	0.0971887877922396	0.102819372475417	0.108717613937737	0.114890040393325	0.12127626586152	0.127830592843445	0.134566077767351	0.141397853849606
0	0	6.09872552685764e-05	0.000197406115737761	0.000417281220258682	0.000731847063222919	0.00114591842794115	0.00167554459211563	0.00231430584466546	0.00307343667998222	0.00395454202583613	0.00496243666553787	0.00610354031016834	0.00736982832087642	0.00875809084212165	0.0102667229461338	0.0118876999940618	0.0136129973470544	0.0154265657274094	0.0173316149906673	0.0193072810758152	0.0213262802107591	0.0233725631177969	0.0254397100858476	0.0275309309704517	0.0296173370717451	0.0316909037508767	0.033698668391429	0.0356647049099555	0.0372375341247767	0.0385519699685916	0.0395181364862674	0.0407410914471794	0.0422433038401107	0.0440311933761421	0.0460951304886524	0.0484431398164926	0.0510896657095947	0.0540331032401887	0.0572301193584783	0.0606903436310849	0.0644073563469276	0.068377947650466	0.0725828584084573	0.0770140639820505	0.0816507003102325	0.0864381998488158	0.0913428591146255	0.0963630731798915	0.101460323778128
0	0	2.42058074573252e-06	1.21029037286626e-05	3.7519001558854e-05	9.07717779649694e-05	0.000181543555929939	0.000321937239182425	0.000525266021823956	0.000800001936464597	0.00115824788683301	0.00161089648628499	0.0021664197674306	0.00282602802064271	0.00360424473039572	0.00450349047743535	0.0055273961328802	0.00667838227747601	0.00795281804010418	0.00934344167852751	0.0108550943542375	0.012479304034624	0.0141991266544669	0.0160363474404779	0.0179498165199795	0.0199262206988701	0.0219498262023025	0.024026684482141	0.0261277485694368	0.0280266941644639	0.0297804049147471	0.0313307868823888	0.0331087034401294	0.0351165751687145	0.0373410888740427	0.0398112915250627	0.042523552250656	0.0454730298893311	0.0486476215373592	0.0520679021310793	0.0557314510897455	0.0596055905732904	0.0636842691298496	0.0679529632749489	0.0724032009759782	0.0770386131040559	0.0818337835613521	0.0867778197345107	0.0918755627850234	0.097100386324687
0	0	3.61044284488461e-05	0.000120348094829485	0.000268376251469751	0.000491020226904299	0.000797907868719485	0.00119626006260508	0.00170172206088892	0.00231910778736417	0.00306406249435868	0.00392695833428609	0.00493427188800888	0.00608479967457875	0.00736891384640935	0.00878781788444898	0.0103631744457669	0.012069710430449	0.0138929840671157	0.0158354023176636	0.0178753025250234	0.020033143865316	0.0222764323529376	0.0246147958354745	0.0270241646939608	0.0294925041189135	0.0320150001865395	0.0345603623921832	0.0370876723836023	0.0393610478949313	0.0414551047449643	0.0433746568574946	0.045510835540718	0.0478648442755827	0.0504306656573473	0.0532046892431669	0.0561905254758865	0.0594002091649888	0.0628361472723706	0.0664887119504455	0.0703458683897305	0.0744112270330704	0.0786534973758098	0.0830642550513104	0.0876784010070729	0.0924730691050795	0.0974290036501577	0.102517321099548	0.10772478316282	0.113024913259111
0	0	0.000331932080271919	0.00101506971644435	0.00208153536789853	0.0035720174831839	0.00548865755959254	0.00785072907275309	0.0107203354441359	0.0140867691872804	0.0180249827074094	0.0225799474476564	0.0277752198782345	0.0336514884476929	0.0402301681289524	0.0474984099382606	0.0555097513079195	0.0642470602595923	0.0737381762580761	0.0840537687140095	0.0952088281084369	0.107226910911571	0.120060904182987	0.133766486852277	0.148367215389656	0.163873797281583	0.180335486965777	0.197739435458484	0.216051378803032	0.235331278923598	0.254769649843778	0.353798909121279	0.347577859487797	0.341429620762245	0.336007349618706	0.330777813231455	0.325753860584243	0.320954765152699	0.316425498379957	0.312170343260601	0.308225705248596	0.304625848300615	0.301405036373331	0.298584684439667	0.296177641483372	0.294203180980078	0.292721264853961	0.291774723050863	0.291365697068076	0.29152416786769
0	0	6.23339516187456e-05	0.000219011181363159	0.000502041015740165	0.000955225691022394	0.00162068274208738	0.00253547559962734	0.00374340649991492	0.00529501648480315	0.00723410779056466	0.00957921213254557	0.0123859246567842	0.0157064711065287	0.0195930772250273	0.0240457430122798	0.029091423690608	0.0347621285865187	0.0411117681446552	0.0481555046775734	0.055920293407595	0.0644381436612268	0.0736922084245178	0.0837717768714084	0.0946852725088742	0.106397316607618	0.118934864389961	0.132341718092177	0.146584183686363	0.161699324603211	0.177707357259463	0.194574587627216	0.211827614614448	0.29167403723527	0.288700539272917	0.28575905063707	0.282854625431915	0.280002425970009	0.277217614563907	0.27452714643593	0.271957976808401	0.26953706090364	0.267301462152341	0.2652865592838	0.263524361624524	0.26204687850102	0.260901281552351	0.260112841299444	0.259728729381361	0.259775901020424
0	0	0.000171048871681152	0.000547356389379679	0.00116715700676549	0.00204856178084011	0.00320968176860509	0.00471088716006552	0.00657632603122346	0.0088381958167483	0.0115568667066451	0.0147363633802477	0.0184209573102263	0.022610648496581	0.027353733091316	0.0326924702274346	0.0386167982066029	0.0451045812924855	0.0522503994494239	0.0600542526774179	0.0685080916178004	0.0776903975175778	0.0875649482627472	0.0981619289483111	0.109479327234603	0.121571476292626	0.134418252725714	0.148069965025537	0.16251655149376	0.177768073828718	0.193832581389078	0.210675864400504	0.231044766508228	0.32618416127695	0.32239895036363	0.318653986243646	0.314953293596333	0.311312971139025	0.307747105249389	0.304283868682763	0.300943384835813	0.297753826463877	0.294753428020622	0.29196231290272	0.289424752582838	0.28717093215598	0.285241098415484	0.283661411777017	0.282466082014915	0.281689318903516
0	0	4.68541352678885e-06	2.96742856696627e-05	0.000103079097589355	0.000260821352991246	0.000548193382634296	0.00101361112629532	0.00170705232826007	0.00268786555986787	0.00400602856540447	0.00571308089366454	0.0078574384844249	0.0104859554729535	0.0136486096035359	0.0173703897483152	0.0216856556064877	0.0266553175539018	0.032330915139352	0.0387015157312759	0.0458077262469057	0.053655793904277	0.0622535277259345	0.0716446582381283	0.0818448034859477	0.0928898849730979	0.104793958940159	0.117566396214186	0.13118845514107	0.145674191961392	0.160976752539885	0.177118002139672	0.193196779559103	0.267301279898795	0.264629032384017	0.26198333554589	0.259373560211468	0.256810639012315	0.254313313602536	0.251901887440749	0.249601349399096	0.247441373763246	0.245443825796325	0.243646188806547	0.242087507906635	0.240794333773242	0.23980414971458	0.239145068211812	0.23885613437766	0.238984202347392
0	0	0.000173341268511403	0.000556618073331063	0.00118064663997212	0.00208394725032598	0.00330504018628409	0.00486896363107586	0.00682001590887643	0.00919864331567179	0.0120183279501239	0.0153291461786917	0.0191599882127937	0.0235320402074702	0.0285088606278421	0.034096227516193	0.040338439196698	0.0472374216834519	0.0547854709200762	0.0630480713857864	0.0720483352497173	0.0817997446105311	0.0923080775105112	0.103600298146982	0.115705296731361	0.128628851305934	0.142307403405578	0.156831475692739	0.172233810407025	0.188535593703475	0.205642450891456	0.223627570506561	0.24294163984692	0.333818688885165	0.330018663076576	0.326259083563974	0.322543802375546	0.31888822762405	0.315309693436337	0.311831311981541	0.308478121442893	0.30527901203181	0.30227057801609	0.29948556163534	0.296962483171452	0.294736010878128	0.292838886994975	0.291296149705224	0.290154023347143	0.289454880230814
0	0	0.00038070716355627	0.00115965405741162	0.00237441046744329	0.00407256478909572	0.00625411702236905	0.00889652529573683	0.0120749291809536	0.0157592728493176	0.0200622656584606	0.0250139634370844	0.0306344034043235	0.0369711739556226	0.0440468169625078	0.0519640231730439	0.0606877274537453	0.0701953879330857	0.0805521255732523	0.0917554357218534	0.103877953298251	0.116944724826365	0.130893133996398	0.145760750594229	0.161642751410745	0.178448968959843	0.1962470288561	0.215031921794734	0.234828694299662	0.255722504552206	0.27733264538881	0.392040715629281	0.383660148726259	0.375377263266518	0.36781571769562	0.360482095492377	0.353398938528316	0.346603816589315	0.340114262242115	0.333957826663027	0.328182098247495	0.322794590952695	0.317842893174071	0.313357060740325	0.309392196004078	0.30595080361772	0.303062939409954	0.300778696428616	0.299148167721543	0.298171353288734
0	0	0.000258941177195916	0.000801484596082593	0.00165640149857069	0.00286684874752619	0.00446776285098347	0.00650024558310059	0.00899101309708034	0.0119729468122492	0.015446046728607	0.0194637451525595	0.0240568684147251	0.029223361426396	0.0349673343649879	0.041327833915951	0.0483007499018695	0.0559354044517332	0.0642379628316656	0.0732330861061618	0.0829721514929192	0.0935147565644671	0.10479719357086	0.116825627778223	0.129546626880149	0.143081441110406	0.157364307630339	0.172426052770568	0.188256401087553	0.204906729798992	0.222344157485558	0.240611841010117	0.260840079162017	0.357433358610925	0.353008752622807	0.348629358586263	0.344301341767417	0.340041142875932	0.335865202621471	0.331794071891113	0.327858577015477	0.324089544325181	0.320513689973428	0.317163895379544	0.314073041962856	0.311276066231399	0.308826400491577	0.306758981251426	0.305106689930271	0.303898297770023
0	0	0.000383764279021519	0.00116375271625365	0.00239229680429016	0.00407936444648233	0.00624738342537026	0.00890382966846752	0.01209854269253	0.0158738860868005	0.0202448117063057	0.0252536831402882	0.0309129602679372	0.0372998943402244	0.0444194693088255	0.0522816530770918	0.0609088734275632	0.0703235581427802	0.0805232152469049	0.0915402404258288	0.103379617631227	0.116121090089911	0.129769641753554	0.14431032076713	0.159880185801718	0.176372081896294	0.193783517075018	0.212089571579514	0.231247881820538	0.251348158928251	0.272400370806005	0.294342218057854	0.316271605430514	0.430822750742609	0.422905743505911	0.415070971471861	0.407323418592133	0.399678036721756	0.392157253643269	0.384783497139212	0.377591654871314	0.370614122525468	0.363893263690915	0.357453998126034	0.351346165347581	0.3456320647515	0.340344092023684	0.335524610753374	0.331206016626463	0.327448117063057
0	0	0.000341498763108133	0.00106406017041621	0.00216768422192422	0.0037106755845043	0.00570761042487445	0.00817098260022155	0.011148685229762	0.0146615414088073	0.018744950399387	0.023442640701655	0.0287671061727984	0.0347058529556302	0.0412838687645241	0.0485448820996343	0.0565534445564264	0.0652595807061528	0.0747299244538102	0.0849478173231494	0.0959819755286984	0.107878209880142	0.120613614972638	0.134200684663374	0.14866024204766	0.164031851006588	0.180313429230628	0.197475824386343	0.215533612640452	0.234518028635921	0.253471209988422	0.349817589685071	0.343820538235368	0.337892203000192	0.33246153974296	0.327222448962593	0.322187424516279	0.317379371808861	0.312829525483304	0.308550379396797	0.304598155906679	0.30096869039389	0.297714040596707	0.294873770396222	0.292443715173373	0.290475932666439	0.2889891636612	0.288020889729216	0.287606510132518	0.287762683347354
0	0	3.40345038217166e-05	0.00012718156691273	0.000317058272444412	0.000646655572612614	0.00116075570928802	0.00189518447596716	0.00290188927322004	0.00422744363259216	0.00592021237530385	0.00803572548127475	0.0106277216407497	0.0137302353575504	0.0173898401632223	0.0216369879822376	0.0264878004216696	0.0320157203581863	0.0382744864820325	0.0452838029796312	0.0530956172515526	0.0616705209249503	0.0710568788210448	0.0812815602849584	0.0923015743644952	0.104236937467869	0.117093023464103	0.130841171718402	0.145504668996537	0.161038733056639	0.177488146140577	0.194845743089652	0.213355139299642	0.29841811208816	0.295419493172499	0.292453117470986	0.289522567562968	0.286640382476171	0.283824475107343	0.281092758353232	0.27846851897961	0.27597504375225	0.27364815846465	0.27152189762063	0.269626713144663	0.267994848250895	0.266663920022499	0.265676919411669	0.265051759315154	0.2648350132645
0	0	3.45164816199761e-05	0.000126560432606568	0.00027383075418511	0.000497037335327605	0.000803083472358056	0.0012057757579244	0.00172352298222401	0.00235862624403152	0.0031340965310936	0.00403382615198755	0.00508772939078408	0.00631191393890582	0.00772708968532474	0.00933095553126619	0.0111396191681528	0.0131691882874072	0.0154311683829028	0.0179324627509636	0.0207098889719841	0.0237749525398378	0.0271230512569752	0.0307656906172697	0.0347511936949893	0.0390772593913594	0.0437622964965771	0.0488155094057412	0.0542391992176264	0.0600563769199793	0.0662946556980958	0.0729586377495254	0.0800644307656906	0.0876603578208594	0.0957349134211586	0.104288097566588	0.113326813553472	0.122867169073232	0.132925271817293	0.143528734970949	0.154666053040327	0.166392452396019	0.178689524247828	0.191591785077374	0.205122245872404	0.219269401139044	0.234042455272393	0.249494333544267	0.265613530460795	0.282393142725651
0	0	6.24569307415142e-05	0.00019778028068145	0.000412215742893963	0.000707845215070441	0.00109716008335918	0.00158848793852572	0.00219223826902699	0.00291465676793711	0.00376407102602164	0.00474880863404611	0.00588552477354159	0.00718671083065636	0.00866069439615598	0.0103178849584974	0.0121666101084461	0.0142214431298417	0.0164865478180671	0.0189785793546534	0.0217017015349832	0.0246704876428963	0.027914084246072	0.0314324913445104	0.0352465279151252	0.0393603577532993	0.0437989636313292	0.048562345549215	0.0536650767907964	0.0591363039237526	0.0649801907434665	0.071207146738395	0.077827581396995	0.0848519042077234	0.0922967703521114	0.100155934137085	0.108466869721088	0.117229577104122	0.126460711467717	0.13617068230033	0.14638655427195	0.157106245484884	0.168348493018356	0.180113296872365	0.19241314843306	0.205254293393514	0.218665878321408	0.232652067012123	0.247221187056426	0.262383647942773
0	0	8.38075443551394e-05	0.000251422633065426	0.000517511586393001	0.000884169592946754	0.00136187259577107	0.0019548109720837	0.00267555585353794	0.0035387735603959	0.00455284484709314	0.00571567452502074	0.00704611929165863	0.0085546550900512	0.0102517578632429	0.0121458083656691	0.0142598536720276	0.0166085601025804	0.0191919276573277	0.0220204322793138	0.0251129306660185	0.0284798987604864	0.0321171461854996	0.0360581959588002	0.0403093336462148	0.0448810351907879	0.0497753957811282	0.0550259384349779	0.0606599006042524	0.066654235214254	0.0730340845282892	0.0798120196780114	0.0870152781153359	0.0946543357833072	0.102760620511058	0.111306894846674	0.120332967373723	0.129855599601076	0.139874791528733	0.150405209476957	0.161448948634356	0.173033246452846	0.185158102932426	0.197840279581968	0.211092347533125	0.224933163483377	0.239375298564377	0.254414562398907	0.270080287627492	0.286343141609608
0	0	8.27576504275433e-05	0.000250341892543349	0.000517235315172167	0.000889644742096127	0.00138412170340072	0.00199445937530389	0.0027413471704125	0.00363099191250863	0.00468201407293846	0.00589648259296271	0.00727853535510275	0.00885506859574751	0.0106322891386791	0.0126122659251581	0.0148032747202274	0.0172156602301904	0.0198721808089147	0.0227955948102677	0.0259817643517283	0.0294617235522066	0.0332334034704421	0.0373195624603022	0.0417388209931332	0.0464870411864137	0.0515890503352719	0.057077951499879	0.0629702962103203	0.0692598776428139	0.07597772991627	0.0831135083243852	0.0906941091035484	0.0987195322537598	0.10719184671628	0.116133810844976	0.125590941347584	0.1355528935178	0.146032081003188	0.157045055333834	0.168587678627216	0.180684778178463	0.193367388106484	0.206672749353973	0.220563620978237	0.235068968156925	0.250178446183734	0.265925158118836	0.282333931257358	0.299421317129385
0	0	0	6.58802757748344e-06	2.63521103099338e-05	6.75272826692053e-05	0.000141642592915894	0.000261874096204967	0.00044139784769139	0.000695036909424503	0.00103596733655927	0.00148560021872252	0.00205546460417483	0.00276697158254304	0.00363823822966523	0.00467914658690761	0.00591275475079139	0.00735223877647152	0.00901736274668046	0.010929537751045	0.0131002928378258	0.0155411570552834	0.0182702474792559	0.0213007401648983	0.0246441641604712	0.0283202835487069	0.0323439213916549	0.0367331947651533	0.0414930446898851	0.0466465292623715	0.0521969424964013	0.0581706365022844	0.0645807873351758	0.0714323360157586	0.0787335175785046	0.0865040961061463	0.0947473656124724	0.10348473718711	0.112717857836953	0.122469785658523	0.132722403575981	0.143495475672061	0.154793942967445	0.166626040496606	0.178995062273331	0.191933948435508	0.205444345990032	0.219544372012741	0.234240614531212	0.249524838510974
0	0	6.40917327491309e-05	0.000198101719406397	0.000411740828570153	0.000714719928838756	0.00111480771509089	0.00161588853476589	0.00222961543018177	0.00296764144365657	0.00384356179122798	0.00486902951521402	0.00604792896305403	0.00739579752450538	0.00891457737328773	0.0106236902465978	0.0125386735341929	0.0146692381046715	0.0170250948266319	0.019623723263551	0.0224826029789061	0.0256036761464166	0.0290180175455974	0.0327159163078501	0.0367206785178107	0.0410381306966383	0.0456799258866509	0.0506421797404091	0.0559637357323063	0.0616640155995393	0.0677313662997901	0.0741735565279372	0.0810119501948971	0.0882601425167076	0.0959414395780045	0.104065552247386	0.112638307046012	0.121649993105283	0.131139453899593	0.141102805081503	0.151561410561929	0.162517212514591	0.173983806155525	0.185972844527052	0.198472674586851	0.211502718072121	0.225072685851459	0.239196173140903	0.253879006461612	0.269140607550783
0	0	2.08689449230599e-05	6.64011883915543e-05	0.000147979791272607	0.000276987814433341	0.000461013965118507	0.000715235657817602	0.00104913877658656	0.00147220920548132	0.00200152153580257	0.00265035600522862	0.00343009567462659	0.0043521236048636	0.00543541156405153	0.00669703414349107	0.00814837440404933	0.00980460976021582	0.0116790204496688	0.0137810923564643	0.0161373859559589	0.0187611814858309	0.0216638620069475	0.024860604933798	0.0283608961504385	0.0321666328336802	0.0362910952212013	0.040745666373869	0.0455663926510959	0.0507627599369378	0.0563404597618284	0.0622975949489565	0.0686702118577345	0.0754810766098968	0.0827169089677651	0.0904099609371295	0.0985773071092907	0.107218947484249	0.116359545360549	0.126000997915003	0.136160379738911	0.146852868246762	0.158057594493634	0.169799221778072	0.182104310575433	0.194980449592961	0.208439021891523	0.22244777546533	0.23705224255785	0.252263806229949
0	0	3.90844086431262e-06	1.75879838894068e-05	5.27639516682203e-05	0.000115299005497222	0.000218872688401506	0.000377164543406167	0.000607762554400611	0.00092043782354562	0.0013327783347306	0.00185650941054849	0.00250726481445654	0.00330263253034416	0.0042621547625329	0.00540537371534434	0.00674596893180357	0.00829371151407136	0.0100681436664693	0.0120848991524546	0.0143537490741881	0.0168961898564234	0.0197317637034822	0.0228780585992539	0.0263487540867635	0.0301575297090361	0.0343004770252075	0.0387990924600313	0.0436670555565327	0.0489258627394653	0.054573559788397	0.0606238262463529	0.0671001127585189	0.0740141446474879	0.0813717845745564	0.0891886663031817	0.0974804235968209	0.106266598659796	0.115537420389945	0.125316339432455	0.135595538905597	0.146380881470668	0.157695817772853	0.169550118914313	0.181957464438074	0.194917854344134	0.208439105514224	0.222538805932232	0.237232589361615	0.252555631770152
0	0	2.47695951314408e-05	8.19301992809197e-05	0.000182913933278332	0.000337247564481925	0.000562079274136542	0.000866935829600428	0.00126706005864678	0.00177388408210549	0.00240455608122141	0.00317050817682442	0.00408507784321608	0.00516350790816958	0.00642294655292977	0.00788054195874148	0.00954582089296296	0.0114321208298958	0.0135508738903698	0.0159192282556298	0.0185448053395626	0.0214390372629978	0.0246247882675955	0.028109679767242	0.0319051438827674	0.0360130859676433	0.0404449381426995	0.0452349967704259	0.0503965993251238	0.0559392725741516	0.0618668272244526	0.0681964114572715	0.0749375520399667	0.0820940596794815	0.0897021360917771	0.0977579705699103	0.106282522002069	0.115277695741726	0.124739681081936	0.134712301152548	0.145191745246619	0.156179918717621	0.167728266109287	0.179813923179959	0.192469280938653	0.205656232315938	0.219409073674303	0.233718278246389	0.248604804920385	0.264036262687272
0	0	1.88128702608028e-06	7.52514810432113e-06	2.44567313390437e-05	6.20824718606493e-05	0.00013169009182562	0.000240804739338276	0.000406357997633341	0.000641518875893376	0.000959456383300944	0.00137710210309077	0.00191138761849757	0.00257360065167783	0.00338631664694451	0.00436270461348017	0.00552157742154563	0.00687610408032343	0.00844886003412655	0.0102417265699811	0.0122848042803042	0.0145931434613047	0.017176150548113	0.0200451132628854	0.0232188444758828	0.0267086319092618	0.0305426948684134	0.0347266772144159	0.0392643415213216	0.044195194816678	0.0495286435356156	0.0552684502521865	0.0614315465496255	0.0680198137149587	0.0750765213497858	0.0825885004449244	0.0905971393149481	0.0990836250895963	0.108049839055895	0.117522119232209	0.127524922349878	0.138058248408902	0.149125859983332	0.160737163508299	0.172903446705961	0.185647285020628	0.198966797165277	0.212858220565854	0.227321555222359	0.242394426875314
0	0	6.3587848997935e-06	2.5435139599174e-05	6.83569376727801e-05	0.000143072660245354	0.00026388957334143	0.000446704639210493	0.000702645731427182	0.00104443041979108	0.00148954536277663	0.00204752873773351	0.0027342775069112	0.00357045772123405	0.00457355603917647	0.00575470033431312	0.0071345566575683	0.00872902197119152	0.0105524035412073	0.0126221880260901	0.0149479136031896	0.01755342571588	0.0204530316301858	0.0236578592196817	0.0271806260541673	0.031038818792117	0.0352467446995554	0.0398187110425069	0.0447594869096464	0.0500738413896488	0.0557919787107882	0.061925026746639	0.0684936515481257	0.075504211900148	0.0829662459800557	0.0908861125727485	0.0992749395518011	0.108131137220988	0.11747696132746	0.127337847010815	0.137710614878603	0.148598444323274	0.160010873522179	0.171933595209291	0.184393634220437	0.197418015391439	0.210973355101574	0.225105754541365	0.239807265229687	0.255092194432566
0	0	0	6.08192350967533e-06	2.02730783655844e-05	5.47373115870779e-05	0.000115556546683831	0.000218949246348312	0.000373024641926753	0.000596028503948182	0.00089809737159539	0.0012974770153974	0.00180430397453701	0.00244087863521636	0.00322139215229136	0.00416206298845448	0.00527708229856162	0.0065806412374687	0.00808895826786818	0.00981622454461598	0.0117827131460777	0.0140005879192726	0.0164759307877105	0.0192391513689396	0.0222902496629601	0.0256494987481374	0.0293310897793275	0.0333492139113864	0.0377200896070064	0.0424579080210435	0.0475768603083535	0.0530810010846097	0.0589804668889948	0.0652955307998743	0.072050520511287	0.0792434087153964	0.0868964957984045	0.0950219456073307	0.103619758142175	0.112708179173467	0.122303427163898	0.132373065188083	0.142953584787082	0.154057149807913	0.165689842174085	0.177888153426657	0.190631810487263	0.203932977202923	0.217783544342291	0.23221594883075
0	0	1.24898965658136e-05	4.46067734493347e-05	0.000107056256278403	0.000206975428804913	0.000358638458532651	0.000574535242027431	0.000867155675855067	0.00124898965658137	0.00173252708077216	0.00233204211593122	0.00306359320050031	0.00394502304385916	0.0049888215425736	0.00621283140602334	0.00762418971796029	0.0092460920005781	0.0110928124213806	0.0131893307734993	0.0155392155988102	0.0181478197101273	0.0210401229005822	0.0242303993376786	0.0277293546470444	0.0315566158089974	0.0357228884491652	0.0402477995478657	0.0451420547307268	0.0504092225396242	0.0560742827676897	0.0621479410405511	0.0686373344419603	0.0755531685975452	0.0829186390294993	0.0907337457378228	0.0990038415353294	0.107759259027965	0.116989292590101	0.126711784931118	0.136924951780078	0.147659125742926	0.158908954006848	0.170724396158108	0.183073335319822	0.195961124304803	0.209394900196805	0.223378231537703	0.237932529578751	0.253038167339634
0	0	2.68260823808354e-05	9.07959711351358e-05	0.000202227390255529	0.00036937451893612	0.000602555081169535	0.000912086800948405	0.00130828740226536	0.00180353815391155	0.00240609323508109	0.00313039745936364	0.0039908956403489	0.00499584195723097	0.00616380831319658	0.00749685825304424	0.00902181785915481	0.0107469413107224	0.012676355697344	0.0148162516534153	0.0171893281717199	0.0198141571554448	0.0226845479701942	0.0258231996087519	0.0292424933399092	0.0329568739772556	0.0369766592447839	0.0413162939560836	0.0459922864695431	0.0510128909643564	0.0563863616197176	0.0621250797044178	0.0682434900320468	0.0747374655130076	0.0816317686848823	0.0889202089132754	0.0966502477285531	0.104809503861924	0.113416549216575	0.122469320247708	0.1319987701273	0.142011089489747	0.152489769976661	0.163474018939214	0.174959709287809	0.186936523298453	0.19941271515034	0.212398602567462	0.225890058460224	0.239899464097416
0	0	1.64670946281758e-05	7.959095736944e-05	0.000192116103995231	0.000375998660676299	0.000650450237812333	0.00102919341425999	0.0015259507688761	0.00215444488051753	0.0029229092964983	0.00384506659567523	0.00494012838844785	0.00621907273790154	0.00769836673866447	0.00938898845382217	0.0113074049780027	0.0134728279216057	0.0159127024423446	0.0186352620875336	0.0216377623414013	0.0249586264247468	0.02859785433757	0.0325527015640996	0.0368588468093632	0.0415464797468459	0.0466375565027185	0.052132077076981	0.0580327859854047	0.0643588948383892	0.0711323597621054	0.0783723923669527	0.0861036932948736	0.0943619412508955	0.103144391719247	0.112464767278785	0.122301111803339	0.132724782702964	0.143752247072288	0.155416439100567	0.167742059429745	0.180734597091362	0.194388563053878	0.208712190864605	0.223727436649715	0.239445278472293	0.255904139553138	0.273093041829165	0.291094320773514	0.309899742838872
0	0	7.73396866453724e-05	0.000242760683081303	0.000500559638565858	0.000859329851615213	0.00132121964685839	0.0018969706474406	0.00259517615187796	0.00343517108183183	0.0044105104634151	0.00553838089366007	0.00682522734645387	0.00828608809419974	0.00993170476004289	0.0117663739932414	0.0138094307154566	0.0160608749266884	0.0185271516008241	0.0212275956595249	0.0241772453751942	0.0274040289680093	0.030888611516309	0.0346567729156417	0.0387278480876688	0.0430996887077612	0.0477937780222094	0.0528401925758198	0.0582153007976729	0.0639663658296078	0.0700697561007049	0.0765813280513192	0.0834967850321926	0.0908225720172124	0.0985887655511849	0.106791068984852	0.115457410538392	0.124600680159578	0.134210136225265	0.144294372033969	0.154887760779756	0.165986005813366	0.177608442056462	0.189767959456818	0.202479596286836	0.215734759248	0.229563524885118	0.243978783145964	0.258989127329052	0.274603150732901
0	0	2.44841329215862e-05	0.000100656990900014	0.000239400410789279	0.000462478066297525	0.000778051335065307	0.00119972251316021	0.00173293251900921	0.00239944502632043	0.0032183032495885	0.00421671178094861	0.00539467062040068	0.00677122298243941	0.0083871757552675	0.0102398084796713	0.0123400029925051	0.0146932002121958	0.0172994001387434	0.0201885278234966	0.023390508317804	0.0269434280506549	0.0308418461036223	0.035085762476706	0.0397051022212549	0.04471618809255	0.0501407837642994	0.0559897710733572	0.0622685909381504	0.0689962865731736	0.0762027830297754	0.083904403063237	0.0921093080511991	0.100831100289729	0.110116027585456	0.119974971775236	0.130405212399853	0.141436674510657	0.153080239944503	0.16535223145667	0.17826897180244	0.191871267870016	0.206156399200185	0.221176054518003	0.236889426935267	0.25333732334018	0.270546948324877	0.288537345103854	0.307305793217895	0.326838690370935
0	0	1.90820394120442e-06	9.5410197060221e-06	3.24394670004751e-05	7.82363615893812e-05	0.000162197335002376	0.000291955203004276	0.000484683801065923	0.000753740556775746	0.00111629930560459	0.00158762567908208	0.00218489351267906	0.00292527664186638	0.00382404069817366	0.00489645131313054	0.00615968232220787	0.00762899935693527	0.00931966804884239	0.0112622196609885	0.0134661952130796	0.0159449521327041	0.0187080314395681	0.0217726069691424	0.0251539443529567	0.0288577682028344	0.0329088851700114	0.0373282854978409	0.04212741840997	0.047317733130046	0.052918311697481	0.0589406033359221	0.0654113229005463	0.0723304703913535	0.079709495031991	0.0875846526973417	0.0959406777558758	0.104769937391829	0.114093421848553	0.123930213165462	0.134307026197732	0.145231493761127	0.156707432263531	0.16876346476406	0.181412948690304	0.194663516858028	0.208505628247525	0.222941191062736	0.237993103750957	0.253668999127951
0	0	5.29201760206434e-05	0.000173008267759811	0.000370441232144532	0.000655396026101837	0.00103397882378802	0.00151026040797383	0.00210459469251341	0.0028271586343338	0.00368609379897659	0.00468547096921267	0.0058476794502815	0.00718900237326634	0.00871351052093806	0.0104334162416091	0.0123731442319044	0.0145489776229071	0.0169771995457006	0.0196598453916704	0.0226070921177433	0.0258291166808465	0.0293462729948342	0.033172808799404	0.0373148302687124	0.0417967620993841	0.0466287812483462	0.0518210646725259	0.0573939662857771	0.0633861585244226	0.0697894998229209	0.0766263794865115	0.0839049390807358	0.0916312847797503	0.0998257704974089	0.108496537799253	0.117668011381909	0.127330014288448	0.137511041998266	0.148209059119978	0.159434242610512	0.171221194123418	0.183571949050083	0.196525179826829	0.210080886453656	0.224237033539179	0.23900176264894	0.25438728613125	0.270405816334423	0.287077707172312
0	0	4.99316843772707e-05	0.000156603919183298	0.000329095192486626	0.000576483992355923	0.000930545027031184	0.0013867390524782	0.00195868380079982	0.00266226662611607	0.00349067866237556	0.0044734249958012	0.00561731449244441	0.00693823450642531	0.00843845465976096	0.0101202445744686	0.012013109336771	0.0141397451668399	0.0165069609307266	0.0191124870064139	0.0219812892360906	0.0251292549738766	0.0285541145977549	0.0322626769737768	0.0362912560542167	0.0406625480592462	0.0453720137448309	0.0504582366852624	0.0559280257465922	0.0618199645031116	0.0681158959786837	0.0748430556375141	0.0820082523456543	0.0896546089214302	0.0977503506566016	0.106329521881426	0.115403470705989	0.125006241460547	0.135135564523084	0.14580732724772	0.157035147366558	0.168839451477751	0.181195273739111	0.194141197724931	0.207672684191175	0.221812429358015	0.236576320579571	0.251959818611808	0.267976541186831	0.284655993390861
0	0	0.000114938829554898	0.000358609148211319	0.00073101095596922	0.00122754669964644	0.00186047652106215	0.00263439797339855	0.00355697364529263	0.0046312685721992	0.00585881527184565	0.00724880885059638	0.00881044441481575	0.010548319517686	0.0124654991946619	0.0145696460343805	0.0168607600368417	0.0193526338615922	0.0220483325440867	0.0249401934956883	0.0280420093759434	0.0313507151493975	0.0348785709578695	0.0386286418368144	0.0425947977153226	0.0468030913947597	0.051235132662397	0.0559016491423264	0.060814900976367	0.065971823129064	0.0713662855295079	0.0770044182486081	0.0828969489104565	0.0890423449973257	0.095445204062398	0.102110123658855	0.109037103786698	0.116232274516835	0.123697168366995	0.131419525195358	0.139414670179197	0.147656550517148	0.156171219010576	0.164940285446752	0.173997465215679	0.183310575445081	0.192916396560417	0.20280113590214	0.212963260952521	0.223410434300199
0	0	0.000112045654869492	0.000345100616998045	0.000705140654645413	0.00119216576781151	0.00180766989856132	0.00254717122070004	0.00343158492313667	0.00444447764315701	0.00561124639586474	0.00691545781854579	0.00836458162152471	0.00996758145719107	0.0117214694414151	0.0136486547051705	0.015719258407159	0.0179541957362893	0.020366912171146	0.0229589016537939	0.0257256823580381	0.0286657603418139	0.0317940750257705	0.035106144583713	0.0385974871894468	0.0422845362056859	0.0461657976903655	0.0502427655855506	0.0545258974856955	0.0590107115646055	0.0636972078222806	0.0685958438531754	0.0736871984104456	0.0789951745671303	0.0845197723232293	0.0902774250414569	0.0962606630114884	0.102442595276155	0.108836667314042	0.115444373067212	0.122274676188057	0.129335046386901	0.136615026069289	0.144116109177286	0.151832319942633	0.159787561438367	0.167963906359711	0.176352391054275	0.184984388305422	0.193831513213918
0	0	7.5618325228605e-05	0.000229763372809975	0.000471160334116659	0.000804171804834916	0.00123461457921311	0.00176830545149957	0.00240960701738058	0.00316869866679076	0.00405139719397846	0.00505770259894367	0.00620070266874521	0.00748039740338305	0.00890696619279182	0.0104920426254683	0.0122327183042881	0.0141478978105586	0.0162375811442798	0.0185046767025757	0.0209550012796947	0.023590009074199	0.0264184252774611	0.0294475208822913	0.0326772958886898	0.0361135670909049	0.0397752390702436	0.043660857628144	0.0477675143674818	0.0521097512738779	0.0566962935387049	0.0615155075734661	0.0665790269666581	0.0718941227110915	0.0774607948067661	0.083279043253682	0.0893488680518393	0.0956557272156169	0.102218525326322	0.109051804369576	0.116151201749692	0.123518171665232	0.131159985109007	0.139070825286768	0.147237604411457	0.15567922706438	0.164385513855604	0.173378277763559	0.182638614206938	0.192176702575677
0	0	5.54897898786622e-05	0.000171401795402979	0.00035266844233994	0.000601755943573048	0.000927296044194534	0.00133545427641314	0.00182869685311236	0.00241688862582618	0.00310372891387984	0.00390031567524909	0.00480788201637565	0.00583012725658479	0.00696951760875999	0.00823468481799349	0.00963549373581927	0.0111707112557956	0.0128489691230147	0.0146751997632436	0.0166469369635987	0.0187666469369636	0.0210540593864062	0.0235030087797179	0.0261221268619907	0.0289138798461083	0.0318942981158134	0.0350535168195719	0.0383853704251751	0.0418960244648318	0.0455978100029595	0.0494882608266746	0.0535587451908849	0.0578215941600079	0.0622817401598106	0.066949048041827	0.0718062543158725	0.0768656900463648	0.082121189701095	0.0875887836638059	0.0932487422314294	0.0991059978297327	0.10517041531025	0.111439528460097	0.117917036598599	0.124589375554898	0.13146887639341	0.138555539114136	0.145846897504193	0.153366380585972
0	0	2.10522665860903e-05	6.81102742491151e-05	0.000147365866102631	0.000266249253882905	0.000430952280703493	0.000650143526923373	0.0009300148356561	0.00128171152450608	0.00170894869934144	0.00221791820327573	0.00281976535391337	0.00351944362574519	0.00432190649326204	0.00523953764269103	0.00627852891714571	0.00744507215973965	0.0087465975822091	0.0101843435531768	0.0117682170216244	0.0134994563561746	0.0153929219803	0.017451090631246	0.0196838692579943	0.0220900194919221	0.0246782099133885	0.0274447254165253	0.0304007113189369	0.0335449292520006	0.0368897629019435	0.0404228285825385	0.0441614634545036	0.0481143360981977	0.0522579175097893	0.0566083064813737	0.061169218118819	0.0659418907907479	0.0709300396030285	0.0761485249791335	0.0815899167073264	0.0872529764189847	0.0931352273768628	0.0992193324202429	0.105538727501938	0.112081028935721	0.118853666933329	0.125843019439911	0.133042894612353	0.140453292450657
0	0	0.000118811575642074	0.000362606756829757	0.000731385543562962	0.00122977695826935	0.00186858205328003	0.00265088684354675	0.00357051929916602	0.00462747942013779	0.00584954134102778	0.00722436100202904	0.00876582547042439	0.0104739347462138	0.012340973792018	0.0143870017050233	0.0166166475076572	0.0190376262372991	0.0216530239089008	0.0244659265374141	0.0274655330705077	0.0306842466651751	0.0340958361943264	0.0377095597028167	0.0415300462130739	0.0455727257998565	0.0498422274855922	0.0543400942777568	0.059058611138971	0.0640317242337039	0.0692316594273899	0.0746615027349808	0.0803305122013316	0.0862618329385806	0.0924369488570172	0.0988404298818828	0.105503136162695	0.112398836572363	0.119542961185647	0.126927794965167	0.134564138963253	0.142470509269617	0.1506314758095	0.159059382642709	0.167732627664581	0.176648124860165	0.185842906408882	0.195296913213545	0.205017860311533	0.215010376725275
0	0	7.73943043039059e-05	0.000234806448650845	0.000481418808127713	0.000823790222082296	0.00126585599412328	0.00181023965998977	0.00245562945181221	0.00320596067319927	0.00407172746710742	0.00505817690501489	0.00616530898692168	0.00740492962365379	0.00877441527947215	0.0102816365615941	0.0119305287736282	0.0137184683798355	0.0156585730589115	0.0177442839715084	0.0199952776356696	0.0224076187477864	0.0249878661472066	0.0277333962981911	0.0306402738971312	0.0337137460155051	0.0369656185641389	0.0404037621502499	0.0440268650059685	0.0478309918276862	0.0518187661511419	0.0559941232799444	0.0603491926068763	0.0648931565070245	0.0696220796767804	0.0745648210092742	0.0797017039864625	0.0850248580011281	0.0905408418926187	0.0962549027324125	0.102173599359857	0.108295620007084	0.11462358820983	0.121157503968098	0.127901302585494	0.134843178151194	0.141989689504545	0.149364448467199	0.156950402056852	0.164750173809243
0	0	6.21917703085928e-05	0.000194514685858784	0.000396968746650578	0.000676170098461483	0.00103741165791351	0.00148598634162866	0.00202586383707344	0.00266233706086986	0.00339408278386243	0.00423036361013964	0.00517647245632352	0.00624034869734706	0.00742199233321027	0.00872537305137966	0.0101531373101662	0.011710578026192	0.01340563457439	0.0152383069547601	0.0172112416256135	0.0193257618161056	0.0215911301303248	0.0240060233391158	0.0265730879007896	0.0293015864194345	0.0321981350408282	0.0352442085567937	0.0384517160297303	0.0418365362095042	0.0453973458669599	0.0491328217729418	0.053048256844072	0.0571542369135945	0.0614467922940427	0.0659166603813282	0.0705770734670059	0.0754214154052985	0.0804443932795838	0.0856632090688833	0.0910619840233312	0.0966327787679943	0.102379562990339	0.10830101346121	0.114407716013852	0.120704963564885	0.127184816739378	0.133835366474931	0.14067513797972	0.147698838337124
0	0	6.75243119986761e-05	0.000209065658303609	0.000435012394606879	0.000744065976446997	0.00114531621505455	0.00164136019935255	0.00223609356272554	0.00292951630517353	0.00373461387131164	0.00465138626113988	0.00568632619696582	0.00684852349002004	0.00813927668476404	0.00956248141458239	0.0111259289462442	0.0128348134575954	0.0146891349486361	0.0166875948749047	0.0188288946919398	0.0211182285775874	0.0235542979873859	0.0261539839993351	0.0289133909800505	0.0318416087407625	0.0349308460147021	0.0381992824243306	0.0416469179696478	0.0452659613838848	0.0490680995671951	0.0530416456194252	0.057194390807344	0.0615315293087978	0.0660530611237863	0.0707576877078483	0.0756609915945217	0.080756480061499	0.0860337647530882	0.0915136223806735	0.0971921573108702	0.103068070999217	0.109143960534637	0.115414631739283	0.121893070057772	0.128570185678873	0.135438187335815	0.142510060473216	0.149771521101997	0.157232957577851
0	0	7.98311643447886e-05	0.000254008250187968	0.00052398273324489	0.000895560516377	0.00137454750244574	0.00196965254574326	0.00268813302484636	0.00353434336690113	0.00451118652333828	0.00563462872702677	0.00691047588082804	0.00834453388760353	0.00993680274735324	0.0117003457415154	0.0136395172972361	0.0157601233173768	0.0180679697047989	0.0205674108866485	0.0232729616200791	0.0261802674779448	0.0292980373145377	0.0326349799841499	0.0361838381082046	0.039953320540994	0.0439637479425332	0.0481977026042377	0.0526638933803999	0.0573710291253117	0.0623321731204115	0.0675386165114071	0.0729990681525907	0.0787178824711084	0.0847052197969676	0.090943662421584	0.0974448221506806	0.104213053411403	0.111229487019453	0.11851879806199	0.126079535063299	0.133895731790511	0.141990611855073	0.150377238538422	0.159039645607689	0.167996702247175	0.177230990748294	0.186748317013908	0.196544326616871	0.2066016018486
0	0	0.000123473681751587	0.000370421045254773	0.000754190596644843	0.00127645089918874	0.00194721333248792	0.00276981502307622	0.00375426735055512	0.00490223887819154	0.00621539816925237	0.0077120994196737	0.00939401119272239	0.0112577963618647	0.0133067920536343	0.0155526782108997	0.0180121404663301	0.0206785045668577	0.0235651190186178	0.0266653095685429	0.0299874190329675	0.0335281102853577	0.0373057375216496	0.0413136264887756	0.0455751370724724	0.0500802578931385	0.0548456745834432	0.0598713871433863	0.0651573955729679	0.0707003627456542	0.0765002886614452	0.0825771960795437	0.0889310849999499	0.0955636239859307	0.102484824417087	0.109691349166886	0.117166512602658	0.124928668920339	0.132987829499531	0.141350668593301	0.150013849075115	0.158959016749038	0.168214537190607	0.177767061893686	0.187638282180745	0.197801501039515	0.208293426861866	0.219102379704931	0.230226691005443	0.241644669440931
0	0	6.94726019005171e-05	0.000213470358567031	0.000431993269999577	0.000737672718361845	0.00112798242722112	0.00161176436409201	0.002183965976109	0.00285469236900309	0.00362394354277428	0.00449803518850443	0.00547444102976079	0.00655947675762524	0.00775440551031414	0.00906427984069299	0.0104928891634109	0.0120452860313334	0.0137277861355423	0.0155366000613885	0.0174755172235211	0.0195521164512384	0.0217626083298913	0.0241133085505615	0.0266143222189802	0.029258070505849	0.0320445534111679	0.0349762972113698	0.0380495124918054	0.0412881988785859	0.0446873038188458	0.0482405116215031	0.051957927392289	0.0558357617165543	0.059874014594299	0.0640688966108738	0.0684444073923901	0.0729929681095495	0.0777171050387847	0.0826117656272302	0.0876782130131025	0.0929151840581852	0.0983441521121566	0.103937328134256	0.109719974888812	0.115683250408309	0.121815786448801	0.128145372051046	0.134640428759636	0.141326219338899
0	0	5.3301352521817e-05	0.000162865243816671	0.000339055825763801	0.000583353691488808	0.000901681213494123	0.00129848017115656	0.00178263412322977	0.00235562366283933	0.00302781294186451	0.00380512433280772	0.00469348020817139	0.00569880294045794	0.0068255343090442	0.00808551905893501	0.00947579600387915	0.0109978457370022	0.0126635130033091	0.0144742783959254	0.0164375448804791	0.0185636766088495	0.0208630377329158	0.023320822321422	0.025951836305624	0.0287531184992708	0.0317350330542415	0.0348990605636618	0.0382526039931597	0.0417971439358607	0.0455415639505186	0.0494917864096357	0.0536492919063377	0.0580111192543733	0.0625817102331194	0.0673655066219528	0.0723699113865014	0.0775934439336398	0.0830405460427447	0.0887097371206906	0.0946084201331053	0.100729192114361	0.107070572471332	0.113629600017767	0.120437367209304	0.127483509894064	0.134765066885794	0.142280557591371	0.150012214893286	0.157962999977791
0	0	9.68510613414501e-05	0.000294207941056081	0.000599380153207418	0.0010160224548272	0.00156058125255833	0.00222757441085317	0.00302796620080698	0.00396175662241975	0.0050435647038185	0.00627156306648735	0.00766219811706918	0.0092081603415005	0.0109258961464242	0.0128099233962926	0.0148620694696217	0.0171006081515701	0.0195474679843284	0.0221807204257061	0.0250168118823461	0.0280575697327642	0.0313139582480557	0.0347914595637682	0.0384882463013859	0.0424171101105199	0.0465853605052336	0.0509893427284954	0.0556308841588211	0.0605191216887901	0.0656668469680136	0.0710667504824279	0.0767261417460967	0.0826322291094088	0.0888306970352611	0.0953197181451377	0.102079191275364	0.109101806911876	0.116394874568739	0.12398945968072	0.131874597976727	0.140044807321209	0.148496432957137	0.157247748669668	0.16629144494474	0.175614730132741	0.185239532775861	0.195156715981522	0.205379071399333	0.215930354950003
0	0	0.000101471514987523	0.000316875959083833	0.000640872726236972	0.00108414302855088	0.00164668686602555	0.00234452605681693	0.00317944080294231	0.00416211231650566	0.00528185938540305	0.00655648402980769	0.00799666746182356	0.00961131069153728	0.0113861721028102	0.0133372735137983	0.0154628347224843	0.0177699765369374	0.0202658197652269	0.0229574852154222	0.0258342916754193	0.0289015797512702	0.0321824920692	0.0356859296392955	0.0394136726635739	0.0433621607380005	0.0475385146706448	0.0519462948655413	0.0566086439489153	0.0615095401026109	0.0666578843367145	0.0720536766512264	0.0777147190663196	0.083639231379977	0.0898289937942158	0.0962946875211399	0.103045213570836	0.110082352145321	0.117393641830475	0.125000445050504	0.13287605877515	0.141029384014498	0.149465761374601	0.158208333481684	0.167249979527677	0.176599600522667	0.186241174648499	0.196206745541484	0.20647139037338	0.217036889346203
0	0	8.02797174727379e-05	0.000242272718801657	0.000493146835903973	0.000831468502396202	0.00126583911657904	0.0017962586784525	0.0024284614535503	0.00316101387548904	0.00400395090895275	0.00496157325309183	0.00602958020875592	0.00721083890871194	0.0085053493529598	0.00991597867426649	0.0114513282709326	0.0131228666740256	0.014921992485245	0.0168544399701245	0.0189345447924984	0.0211580062532166	0.0235233907858954	0.0260335655233019	0.0286942647309698	0.0314983205769818	0.0344486001941049	0.0375537049806397	0.040806467104669	0.0442097536989597	0.0477664318962786	0.0515051730242946	0.0553872707906549	0.0594514314877122	0.0636890537171659	0.068103004611783	0.0726932841715635	0.0774699273611914	0.0824386684462004	0.0875923395946734	0.0929223394083098	0.0984516049492446	0.104183003350245	0.11011653461131	0.116245030900523	0.122559890819584	0.129079750731477	0.135810344901736	0.142724435569076	0.149844959795631
0	0	0.000105604328535064	0.000316812985605192	0.00064605000986158	0.00109486840613561	0.00167413920824707	0.00238230941136458	0.0032302500493079	0.00423038516072823	0.00538116174079417	0.00668723880399992	0.00815638137450246	0.00979946048612157	0.0116133701291945	0.0136167463616979	0.0158173542077889	0.0182089816481419	0.020796287697251	0.0235870373792733	0.0265843367038715	0.0298083747338538	0.0332529394498946	0.0369273488809824	0.0408378150464426	0.0450076330187463	0.0494119547205911	0.054066310200291	0.0589722524626774	0.0641313345125817	0.0695544273838236	0.0752555081198858	0.0812314707111054	0.0874667851091685	0.0939738753527262	0.100749635432116	0.107801830371494	0.115124248151536	0.122729312810892	0.130618577354394	0.138764087695077	0.147213986982713	0.155951192164159	0.165003657326378	0.174363617445214	0.184013989467521	0.193971856446445	0.204237218381986	0.214813181283807	0.22568110909393
0	0	4.3144567859216e-05	0.000134227544450891	0.000282836611521517	0.000492167662986596	0.000773406327550363	0.00113134644608607	0.0015755757003402	0.00211408382510151	0.00275645850211648	0.00350429767834287	0.00437038492944265	0.00537069972499333	0.00650524206499489	0.0077820016842361	0.00920896831750567	0.0107925337526346	0.0125358938835384	0.0144550281797946	0.0165531325353186	0.0188286090031528	0.0213038288407055	0.0239803899949345	0.0268630863067131	0.0299567116169146	0.0332612659255389	0.0367943266491212	0.0405542958407039	0.0445539570759488	0.0488028980366026	0.0532931289878764	0.0580278458236857	0.0630198321196926	0.068281871451559	0.0738059740844962	0.0795921400185042	0.085665936404907	0.0920225694028312	0.098642863648784	0.105536406824512	0.112709590717846	0.120178394798363	0.127944417013022	0.135999667627033	0.144340950746481	0.153000225310521	0.161956718008702	0.171220016522772	0.180799708534475
0	0	1.58120266274528e-06	4.74360798823585e-06	1.42308239647076e-05	3.47864585803962e-05	7.43165251490283e-05	0.000135983428996094	0.000232436791423557	0.000370001423082396	0.000558164539949085	0.00080799456066284	0.00112739749853739	0.00152744177221194	0.00201761459766298	0.00260740319086697	0.00331261957845137	0.00413958857106715	0.00510570339800452	0.00621412646458897	0.00747434498679696	0.00889426497794222	0.0104865360593267	0.0122622266495897	0.0142244991540566	0.0163939092073431	0.0187736192147748	0.0213715351896653	0.0241987255506538	0.0272615151083914	0.0305646474708663	0.0341002166247648	0.037891940610028	0.0419350758186677	0.0462517590879623	0.0508435716205746	0.0557152570244928	0.0608826273263444	0.0663346141074902	0.072077542178581	0.0781208987555935	0.0844599402305393	0.091116803440697	0.0980899071834037	0.105360277026707	0.112929494173268	0.120810208244391	0.129004000442737	0.137512451970969	0.146354537261041
0	0	8.84292141826313e-06	3.18345171057472e-05	7.42805399134102e-05	0.000139718158408557	0.000236990294009451	0.000369634115283398	0.00054649254364866	0.000776408500523501	0.00106645632304253	0.00142724751690767	0.00186055066640256	0.00238051444579643	0.00299421319222389	0.00370872124281955	0.00453288151900167	0.00547553694218852	0.00654906760236566	0.00776231642095136	0.00912058915079657	0.0106380344661705	0.0123181895356405	0.0141769716177594	0.0162196864653782	0.0184622513370497	0.0209170463227596	0.0235840714225077	0.0264668638048615	0.0295724978069555	0.0329168906873426	0.0364982738617392	0.0403449446786836	0.0444303743739212	0.0487899346331249	0.0534200882877274	0.0583261410905798	0.063502787288831	0.0689464897139138	0.0746837771300829	0.0807181867059057	0.0870585613628003	0.0937172811907524	0.100687271852627	0.107959690427007	0.115541611251026	0.123445414414669	0.131676405670789	0.140241659356518	0.149121721044738
0	0	8.13437260487916e-05	0.000247646454859652	0.000507946378215789	0.000873089326257027	0.0013484982140533	0.00193959595667452	0.00265903602261717	0.00351585660366444	0.00451909589159954	0.00567236916313574	0.00697748405662969	0.00844528640222122	0.0100811991149803	0.0119032985784732	0.0139188153461266	0.0161367876097236	0.0185608306459776	0.0211963673699585	0.0240524359734494	0.0271471128400168	0.0304713597778774	0.0340432531705977	0.037860985379821	0.0419372098740438	0.0462900030368324	0.0509175572298304	0.0558108342612544	0.0609788723228876	0.0664252866914434	0.0721609231970615	0.0781803589246721	0.0845070931729114	0.0911176266431433	0.0980318433572906	0.10525155095371	0.112758673048835	0.120578516579659	0.128705658631112	0.137143714479906	0.145914375786323	0.154992335613368	0.164406516174748	0.174155109832106	0.1842399242238	0.194630229497766	0.20534410203757	0.216383349481569	0.227740741276337
0	0	0.000122272785267724	0.000370362494506587	0.000753129474475128	0.00126880165582162	0.00193155559335972	0.00275733991125477	0.00374969874821022	0.00491217624292944	0.00625008860346759	0.00776166376047295	0.00946285033811083	0.0113625086831398	0.0134624108649116	0.0157767334382399	0.0182983881257177	0.0210397794128071	0.0240026793688598	0.0272012645486894	0.0306443952990544	0.0343302995506032	0.0382713817887977	0.0424694140829895	0.046917308155772	0.0516434171167723	0.0566317923418251	0.0618842059002821	0.0674077460695502	0.0732095011270361	0.0793125079743121	0.0857025900565645	0.0923850635818483	0.0993670168275706	0.106646677724379	0.114259487659309	0.122205446632359	0.130472150158069	0.139077318929954	0.148013864670608	0.157264066686514	0.166847417740541	0.17674442506982	0.186978125575923	0.197514849941167	0.208411304384808	0.219635591658515	0.231196572109046	0.243097789875105	0.255348105303449
0	0	0.000144252961994164	0.000430835513155874	0.00086744114479152	0.00146176334820744	0.0022138021234036	0.00314086782581938	0.00424103708262812	0.00551623326665643	0.00697607324203725	0.00862632712725035	0.0104766117864287	0.0125250038467457	0.014777273426681	0.0172545776273273	0.019968456685644	0.0229131404831513	0.0260886290198492	0.0295026157870442	0.0331493306662564	0.0370383905216187	0.0411832589629174	0.0455800892444992	0.0502327281120172	0.0551430989382982	0.0603362055700877	0.0658235882443453	0.0716033235882444	0.0776638713648254	0.0840052315740883	0.0906370210801662	0.0975630866287121	0.104798815202339	0.112353823665179	0.120222341898754	0.128404369903062	0.136905677796584	0.145716648715187	0.154856516387137	0.164319510693953	0.174128712109555	0.184274503769811	0.19474534543776	0.205552777350362	0.216691029389137	0.228179335282351	0.240004231420219	0.252173411294045	0.26470995537775
0	0	2.19326255546047e-05	7.22486488857582e-05	0.000156108687771013	0.000277383205543536	0.000445103283314046	0.000663139384415709	0.000939232435514855	0.00127854305438904	0.00168752201326021	0.0021726200843503	0.00274157819432564	0.00340600773318574	0.0041646185464862	0.00502644171533774	0.00600179847529548	0.00709326913524818	0.00830472415852902	0.00964390447180432	0.0111159706928516	0.0127299539027817	0.0144910147193721	0.0164004432970671	0.0184672707169775	0.0206966575968809	0.0231015054812212	0.0256753635977763	0.0284324236454346	0.0313662348519741	0.0344819578351725	0.0377834630583627	0.0412630095948786	0.0449360792980528	0.0488026721678852	0.0528756897488198	0.0571486812686347	0.0616345482717736	0.0663384513760142	0.0712449087280238	0.0763668218722463	0.0817003203453485	0.0872492746106636	0.0929956225059702	0.0989690375834891	0.105159198607665	0.111569976041832	0.118197499422656	0.125022416433471	0.13208343170761
0	0	1.07153381135648e-05	3.92895730830706e-05	9.28662636508944e-05	0.000180374858245006	0.000308958915607783	0.000489333773852789	0.000734000660779184	0.00105010313512934	0.00145192831438802	0.00195019153666878	0.00256096580914197	0.00328782291117878	0.00414326407057836	0.00514336229451107	0.00629347525203368	0.00760789006063096	0.00909910794810205	0.0107742724731893	0.0126512425327488	0.0147371616855227	0.0170373876005679	0.0195590638366268	0.0223164775111841	0.0253167721829823	0.0285849503076195	0.0321174401057247	0.0359285286947825	0.0400289314129066	0.0444293635982105	0.0491137522435239	0.0540981703560171	0.0593951191634893	0.0650045986659404	0.0709176794149425	0.0771522203073516	0.0837028636741108	0.0905963978605041	0.0978328228665315	0.105390708015966	0.113287912205663	0.121542294332479	0.130160997955156	0.139144023073695	0.148494941467466	0.158213753136469	0.168305815749761	0.178762199858915	0.189593620802043
0	0	0.000110443407587598	0.000332843146154448	0.000670225062483735	0.00113166669692513	0.00170960343252058	0.00241008696283655	0.00323614313465624	0.00420138825850414	0.00530430941098866	0.00655398413245947	0.00794587365274171	0.00948602966540186	0.0111744521704399	0.0130232445549887	0.0150384585126147	0.0172079906561851	0.0195257892921334	0.0220236258116834	0.0246878839043106	0.0275291540337563	0.0305444103532374	0.0337366787095369	0.0371074720260465	0.0406567903027662	0.0443755559993464	0.0482849500432696	0.0523970758216687	0.0566907524070611	0.0611705185696217	0.0658424260029169	0.0707140393239048	0.0757777939156273	0.081035202701476	0.0864953432218006	0.0921461120894682	0.0979814576109124	0.103995328092567	0.110222520772438	0.116647906416611	0.123280562565434	0.13011292460195	0.137170712223816	0.144422154039808	0.151868762973318	0.15953323287522	0.167418589592297	0.175499113426893	0.183780856072572
0	0	8.17575982279476e-05	0.000252878152658544	0.000520967021266482	0.000899333580507463	0.00139558318835619	0.00201922254228103	0.00277975833975035	0.00368669727823251	0.00474764471570221	0.00597400868912148	0.00737149321697135	0.00894580231773284	0.0107178507258363	0.0126914411202692	0.0148779815379935	0.0172812746579966	0.019903221819772	0.0227533297207883	0.0258525130954758	0.0291969692648471	0.0327981062658643	0.0366616281170084	0.0408008441947352	0.0452233598570193	0.049921569745886	0.0549125859167783	0.0602040137276711	0.065803458536539	0.0717261310593313	0.0779739326355417	0.084543060586183	0.091427810892774	0.0986662103451881	0.106229738851021	0.114131705786727	0.122393025886737	0.131021304509027	0.14000893629562	0.14934641454905	0.159020429892859	0.169063305098442	0.179465533468328	0.190221410984038	0.201323332287597	0.21282643622432	0.224698400022816	0.236941125022578	0.249543203186645
0	0	0.000189374375925337	0.000573041942735115	0.00116084033034761	0.00195276953876269	0.00296358601285774	0.00418837093767365	0.00565171838800595	0.00736346599377277	0.00931377612505591	0.0114903517444577	0.0139177869267736	0.0166010004869626	0.0195719647222591	0.0228183825952651	0.0263525511433785	0.0301892268114765	0.034340706636957	0.0387971529899016	0.0435634846852696	0.0486397017230608	0.0540381011406732	0.0597660611605452	0.0657866906704836	0.0721442590051205	0.078880576091608	0.0859513725953143	0.0933615673311985	0.10111607911422	0.109197692092021	0.117672810266551	0.126519298970492	0.135729779981407	0.145314090929213	0.15528206944383	0.165636174932735	0.176366569766012	0.187483091573578	0.198988199762913	0.21091878544621	0.223255173363633	0.236004741737621	0.24918224701305	0.262765554522604	0.276784177156039	0.291203683208641	0.306026532087889	0.321242886163865	0.336867501881447
0	0	0.000171979858014927	0.000521487311400054	0.00105037160594049	0.00176418047899166	0.00266291393055342	0.003766913664262	0.00507617968011746	0.00658886273233464	0.00831605829562413	0.0102522186326307	0.0124232331843458	0.0148180064760587	0.0174661264403313	0.020360196094023	0.0235020646829191	0.0268935814528045	0.0305587865988856	0.0344995293669477	0.0387158097569906	0.0432242709810804	0.0479971743524404	0.0530456153457812	0.0583806894358136	0.0640319845550992	0.0699939529662827	0.0762554991946534	0.0828277187149221	0.089716159264444	0.0969319163179297	0.104474989875379	0.112360173903074	0.120581920663657	0.129151325631841	0.138081333528121	0.147358999632	0.156982474697694	0.166949909479419	0.177279796435024	0.187970286318725	0.199028776113662	0.210436773361984	0.222222016750468	0.234351219854982	0.246872463065938	0.259800540349618	0.273107713019245	0.286801378057959	0.300879686219975
0	0	0.000122495374898894	0.000371088929840783	0.000752986275113807	0.00126998881329004	0.00192750075208558	0.00272732349407249	0.00368747106497119	0.00482235468535802	0.00613017295266095	0.007612727269452	0.00928262745373549	0.0111344692977953	0.013195273840212	0.0154614382758416	0.0179491752278324	0.0206422720730361	0.023558742837173	0.0267075945331035	0.0300996355762597	0.0337384687717857	0.0376457109505461	0.0418195607099688	0.0462654222577699	0.0509886998016656	0.0560020031596601	0.0613035309291815	0.0668824746947974	0.0727586498848003	0.0789410635120505	0.0854279141739759	0.0922083934551442	0.0993131251992802	0.10672949958838	0.114482736258451	0.122556622586346	0.130969172597785	0.139704173669619	0.148752618788989	0.158130720579043	0.167849287455213	0.177884901184062	0.188233958960447	0.198907269199799	0.209926448732983	0.22127348353428	0.232980798849985	0.245028579251805	0.257442044375751
[truncated: 1,950 more columns]
