# Supplementary material for: Generalization of generative model for neuronal ensemble inference method
Source: PLoS One. 2023 Jun 27;18(6):e0287708. doi: 10.1371/journal.pone.0287708 (PMC10298798; doi:10.1371/journal.pone.0287708)
Supplement: S8 Data — This csv file represents membrane potential generated by leaky integrated-and-fire model, as shown in A2 in Fig 2. Here all neurons are given the same and stationary input current. The row represents the label of neuron, the column represents the label of time step, and the value in each cell represents the magnitude of membrane potential. (CSV) [file pone.0287708.s008.csv]

0.013388	0.016446	0.025139	0.033632	0.041704	0.049639	0.056858	0.06403	0.071012	0.078112	0.08473	0.091225	0.097917	0.10439	0.110791	0.117242	0.123397	0.12937	0.135388	0.141583	0.147546	0.15353	0.159577	0.165497	0.171581	0.177835	0.184052	0.190307	0.196432	0.2	1	0	0.011291	0.022181	0.032314	0.042025	0.050867	0.059701	0.067963	0.075824	0.083527	0.091047	0.098299	0.105361	0.112058	0.118716	0.125411	0.131951	0.138401	0.144925
0.013641	0.016942	0.025937	0.034634	0.043238	0.05126	0.058761	0.066169	0.073476	0.080768	0.087951	0.094963	0.101935	0.10876	0.115398	0.122003	0.12858	0.134638	0.141066	0.14747	0.153685	0.160187	0.166631	0.172974	0.179696	0.186199	0.192686	0.19931	0.2	1	0	0.058372	0.062909	0.067816	0.072565	0.077786	0.082937	0.088283	0.093813	0.099399	0.105053	0.110578	0.116388	0.121941	0.127593	0.133457	0.139119	0.144987	0.151042	0.157063
0.045121	0.045117	0.05132	0.057358	0.063279	0.069009	0.074883	0.080796	0.08661	0.092417	0.098133	0.103975	0.110108	0.116013	0.121686	0.127535	0.133148	0.138938	0.14468	0.150281	0.155973	0.162222	0.168175	0.174269	0.18041	0.186522	0.192936	0.19939	0.2	1	0	0.046458	0.053354	0.06003	0.06635	0.072495	0.078929	0.085049	0.091117	0.097338	0.103372	0.109129	0.115057	0.121007	0.126809	0.132759	0.13836	0.144288	0.150406	0.156475
0.002102	0.006517	0.016476	0.026001	0.035045	0.043678	0.052025	0.060194	0.068055	0.075679	0.083244	0.090283	0.0974	0.10444	0.11134	0.118142	0.124774	0.131219	0.137801	0.144086	0.150509	0.15699	0.163174	0.169425	0.175786	0.18181	0.188309	0.194925	0.2	1	0	0.04415	0.05032	0.056648	0.062766	0.068962	0.074964	0.081107	0.087014	0.093012	0.098897	0.104807	0.110762	0.116655	0.122525	0.128727	0.134711	0.1404	0.146388	0.152476
0.03509	0.036345	0.04334	0.050137	0.057053	0.063542	0.069947	0.076488	0.082952	0.08909	0.095462	0.101969	0.108279	0.114644	0.120935	0.126915	0.133048	0.138981	0.145078	0.151281	0.157322	0.163752	0.169953	0.176411	0.182716	0.188826	0.195149	0.2	1	0	0.05329	0.097839	0.098284	0.099164	0.100898	0.102945	0.10588	0.10886	0.111995	0.11567	0.119397	0.123496	0.127894	0.132543	0.137032	0.141785	0.146955	0.152085	0.157387	0.162533
0.091136	0.084413	0.084633	0.085638	0.087314	0.089423	0.092134	0.095088	0.098235	0.101991	0.105968	0.109991	0.114169	0.118873	0.123665	0.128524	0.133294	0.13836	0.143682	0.148823	0.154073	0.159225	0.164715	0.170429	0.176038	0.181919	0.187721	0.193604	0.199499	0.2	1	0	0.012532	0.024168	0.035119	0.045199	0.054691	0.063662	0.072007	0.080124	0.087798	0.09537	0.102347	0.10946	0.116281	0.12305	0.129482	0.135491	0.141892	0.148178
0.047075	0.047516	0.053655	0.059931	0.06581	0.071649	0.077649	0.083713	0.089673	0.095566	0.101374	0.107193	0.112813	0.118619	0.124157	0.129893	0.135593	0.141695	0.147489	0.153363	0.159342	0.165199	0.171049	0.17736	0.183262	0.189463	0.195778	0.2	1	0	0.040507	0.069193	0.0741	0.079153	0.084095	0.089039	0.09415	0.098882	0.10381	0.108881	0.113855	0.119257	0.124784	0.129998	0.135327	0.14059	0.146085	0.15141	0.156857	0.162465
0.007443	0.011635	0.021178	0.030438	0.039341	0.048108	0.056204	0.064124	0.071953	0.079521	0.086892	0.094243	0.101348	0.10814	0.115174	0.121981	0.128569	0.135193	0.141963	0.148577	0.155066	0.161347	0.167861	0.174632	0.181389	0.188059	0.194797	0.2	1	0	0.063749	0.113819	0.11185	0.110584	0.110154	0.110837	0.112019	0.113741	0.116216	0.119004	0.122458	0.125865	0.129852	0.134128	0.138566	0.143261	0.148199	0.153231	0.158462	0.163673
0.056985	0.054934	0.059288	0.063766	0.068345	0.073081	0.077985	0.08302	0.087993	0.092964	0.098093	0.103314	0.108501	0.11404	0.11937	0.124659	0.130357	0.135612	0.141102	0.146472	0.151837	0.157395	0.16303	0.168595	0.174352	0.1803	0.18629	0.192198	0.198239	0.2	1	0	0.011076	0.021571	0.031378	0.040695	0.049791	0.058349	0.066613	0.074715	0.082417	0.08996	0.097223	0.104365	0.111342	0.118073	0.12485	0.13134	0.138016	0.144447
0.063523	0.06129	0.065361	0.069538	0.074157	0.078684	0.083326	0.0882	0.093235	0.098231	0.103394	0.10876	0.1142	0.119551	0.125096	0.130615	0.136213	0.141726	0.147468	0.153286	0.158955	0.164793	0.170763	0.176809	0.182773	0.189007	0.194968	0.2	1	0	0.057464	0.101143	0.100986	0.101359	0.102465	0.104084	0.106365	0.109126	0.112069	0.115515	0.119228	0.123168	0.127254	0.131708	0.136174	0.14089	0.145921	0.150998	0.156423	0.161887
0.008945	0.013184	0.022604	0.031735	0.040414	0.04863	0.056487	0.064032	0.071418	0.078501	0.085357	0.092439	0.099114	0.105427	0.11189	0.118295	0.124301	0.130466	0.136375	0.142556	0.148772	0.154851	0.161114	0.167092	0.172922	0.178963	0.184963	0.190747	0.19667	0.2	1	0	0.011563	0.022568	0.032904	0.04245	0.051817	0.06061	0.069055	0.077033	0.084666	0.092088	0.099483	0.106613	0.113407	0.120183	0.126654	0.13303	0.139187	0.145437
0.055618	0.053979	0.058314	0.062764	0.06746	0.072505	0.077448	0.082408	0.087454	0.092438	0.097378	0.102459	0.107567	0.112713	0.117747	0.122751	0.128197	0.133323	0.138525	0.144007	0.149542	0.155233	0.160707	0.166231	0.171699	0.177364	0.182971	0.18853	0.194047	0.2	1	0	0.010757	0.020801	0.030087	0.03926	0.048004	0.05619	0.064226	0.072383	0.079999	0.087449	0.094671	0.101586	0.108431	0.115347	0.122222	0.128797	0.135006	0.141288
0.078965	0.074117	0.075818	0.078053	0.080661	0.083897	0.087225	0.090891	0.094747	0.098873	0.103307	0.107894	0.112697	0.117176	0.121952	0.126687	0.131796	0.136717	0.141973	0.146986	0.152279	0.157448	0.162882	0.168337	0.173666	0.179153	0.184766	0.190451	0.19611	0.2	1	0	0.012005	0.023196	0.033751	0.043646	0.052959	0.061573	0.069945	0.07797	0.085352	0.092607	0.099809	0.106621	0.113345	0.12001	0.126458	0.132988	0.139063	0.145255
0.022163	0.025188	0.033966	0.04239	0.050168	0.057726	0.065048	0.072534	0.079727	0.086399	0.093251	0.099959	0.106656	0.113127	0.119696	0.126322	0.132711	0.138954	0.145393	0.15177	0.158137	0.164577	0.170761	0.177008	0.183479	0.189893	0.19654	0.2	1	0	0.046516	0.09532	0.096171	0.097625	0.099693	0.102165	0.104939	0.108258	0.111704	0.115702	0.119752	0.123964	0.128386	0.132946	0.137679	0.142903	0.147713	0.152988	0.158247	0.163565
0.041867	0.042145	0.048354	0.054131	0.060309	0.066349	0.072207	0.078113	0.08402	0.089755	0.095633	0.101404	0.107161	0.112918	0.118627	0.124617	0.130578	0.136558	0.142404	0.148158	0.15386	0.159664	0.165622	0.171709	0.177752	0.184039	0.19015	0.1963	0.2	1	0	0.055267	0.059855	0.065034	0.070323	0.075679	0.080958	0.086278	0.091555	0.096884	0.102429	0.107973	0.113587	0.119107	0.124757	0.13045	0.135991	0.14172	0.147397	0.152992
0.024978	0.026038	0.032877	0.03965	0.046477	0.05291	0.059504	0.065845	0.072188	0.078353	0.084528	0.091023	0.097198	0.103151	0.109032	0.114809	0.120564	0.126435	0.132537	0.138254	0.144248	0.149995	0.155916	0.161616	0.1673	0.17299	0.17861	0.184294	0.1901	0.2	1	0	0.011293	0.021915	0.031836	0.041225	0.050123	0.058627	0.066836	0.074782	0.082374	0.089538	0.09664	0.103329	0.109904	0.116359	0.122673	0.129299	0.135375	0.141714
0.029186	0.030295	0.037087	0.043666	0.050359	0.057174	0.063736	0.070406	0.077041	0.083562	0.089921	0.09637	0.10278	0.109278	0.116081	0.122517	0.128548	0.134669	0.1409	0.147442	0.153738	0.160092	0.166798	0.173327	0.179733	0.186406	0.192793	0.199494	0.2	1	0	0.042434	0.049016	0.055393	0.061972	0.068206	0.074339	0.080484	0.087002	0.093316	0.099493	0.105778	0.111923	0.118296	0.124436	0.130805	0.137323	0.143405	0.149669	0.155853
0.080324	0.077421	0.080448	0.08392	0.087391	0.091144	0.095056	0.099179	0.103516	0.107935	0.112379	0.117101	0.121739	0.126773	0.131982	0.136984	0.142111	0.147285	0.152576	0.158152	0.163416	0.169005	0.174636	0.180284	0.185884	0.191737	0.197623	0.2	1	0	0.046237	0.094853	0.095656	0.097199	0.099378	0.101713	0.104579	0.10759	0.110959	0.114756	0.118751	0.123032	0.127334	0.131841	0.13661	0.141365	0.146437	0.151645	0.156794	0.16196
0.047459	0.047416	0.053573	0.059291	0.064991	0.070708	0.07657	0.082005	0.087813	0.093822	0.099402	0.105219	0.110763	0.116661	0.122552	0.128121	0.134034	0.139841	0.145367	0.150819	0.156551	0.16242	0.168462	0.174344	0.180333	0.186373	0.192444	0.198702	0.2	1	0	0.051592	0.056758	0.062368	0.067951	0.073493	0.079041	0.084723	0.090526	0.09625	0.101958	0.107753	0.113591	0.119436	0.125217	0.131163	0.137109	0.142725	0.148498	0.154389
0.026994	0.029232	0.036979	0.044455	0.051883	0.058963	0.065686	0.072229	0.078881	0.08524	0.091497	0.097617	0.104008	0.110054	0.116301	0.12237	0.128352	0.134354	0.140425	0.146308	0.1522	0.15818	0.163881	0.170085	0.17591	0.181993	0.188165	0.194246	0.2	1	0	0.047599	0.05353	0.059665	0.065633	0.071304	0.077189	0.083128	0.088845	0.094742	0.100583	0.106514	0.112465	0.118359	0.123997	0.129666	0.135362	0.141278	0.146985	0.152698
0.028604	0.030229	0.037973	0.045261	0.052556	0.059669	0.066855	0.073932	0.081209	0.088359	0.095245	0.10229	0.109306	0.11612	0.123175	0.130197	0.137481	0.144711	0.15181	0.159026	0.166326	0.173534	0.181058	0.18851	0.2	1	0	0.017959	0.034192	0.046559	0.05814	0.071244	0.078481	0.085642	0.092587	0.099333	0.10614	0.113209	0.119989	0.126474	0.133324	0.140043	0.146939	0.153772	0.16065	0.167549	0.174675	0.187715	0.19305	0.2
0.074899	0.073702	0.078358	0.083488	0.088325	0.093419	0.098342	0.103469	0.108811	0.114	0.119412	0.125017	0.130771	0.136429	0.142158	0.148166	0.154264	0.160623	0.166961	0.173434	0.180087	0.186717	0.193483	0.2	1	0	0.035243	0.052272	0.066257	0.076547	0.087432	0.09843	0.103674	0.108906	0.114057	0.119311	0.125003	0.130508	0.135998	0.141821	0.147678	0.153597	0.159569	0.1658	0.172084	0.178289	0.184756	0.192549	0.199045	0.2
0.045812	0.046641	0.053749	0.060411	0.067253	0.073877	0.080887	0.087772	0.094551	0.101305	0.108135	0.115221	0.122195	0.12914	0.136215	0.14319	0.150352	0.157574	0.164903	0.172145	0.179709	0.187364	0.195123	0.2	1	0	0.038926	0.050653	0.068516	0.083303	0.096129	0.109976	0.115088	0.120219	0.125324	0.13065	0.136046	0.141409	0.146848	0.152464	0.158442	0.164248	0.170108	0.176107	0.182305	0.188677	0.194948	0.2	1	0
0.030619	0.031928	0.039297	0.046666	0.054072	0.061404	0.068489	0.076122	0.083421	0.090685	0.097948	0.105157	0.112657	0.120181	0.127654	0.1353	0.143007	0.15058	0.158359	0.166243	0.174059	0.18202	0.190261	0.19863	0.2	1	0	0.020882	0.039686	0.054011	0.07071	0.080088	0.087027	0.094133	0.101412	0.108286	0.115207	0.122144	0.128988	0.13584	0.142693	0.149843	0.157	0.164212	0.171295	0.178675	0.186042	0.199458	0.2	1
0.032176	0.033439	0.040851	0.047757	0.055049	0.061984	0.068989	0.075969	0.082871	0.089675	0.096515	0.103435	0.11018	0.11726	0.123833	0.130712	0.137528	0.144544	0.151631	0.158862	0.166114	0.173433	0.180852	0.188212	0.2	1	0	0.020149	0.036832	0.04822	0.063966	0.076365	0.082703	0.089221	0.095671	0.102357	0.108999	0.115421	0.121947	0.128326	0.134756	0.141412	0.148057	0.154633	0.161221	0.167923	0.174518	0.187081	0.192064	0.2
0.011317	0.013634	0.022195	0.030227	0.038228	0.046055	0.053783	0.061689	0.069201	0.076769	0.084398	0.091938	0.099482	0.106771	0.114377	0.121831	0.129313	0.136929	0.144197	0.151643	0.159162	0.166826	0.174453	0.182126	0.190771	0.2	1	0	0.019055	0.034854	0.046533	0.060063	0.067426	0.0745	0.081633	0.088481	0.095559	0.102503	0.109444	0.116296	0.123389	0.130413	0.137229	0.144138	0.151205	0.158174	0.165243	0.173714	0.180573	0.187295
0.011935	0.014452	0.022876	0.031272	0.039458	0.0475	0.055694	0.063394	0.07109	0.079098	0.086831	0.094957	0.102434	0.109955	0.11747	0.125263	0.132944	0.140412	0.148003	0.155708	0.163412	0.171476	0.179249	0.187182	0.2	1	0	0.019517	0.035836	0.049334	0.060584	0.073344	0.08026	0.087031	0.093866	0.10079	0.107687	0.114585	0.121326	0.128022	0.135048	0.141605	0.148396	0.15529	0.162202	0.168976	0.175937	0.189176	0.194723	0.2
0.006912	0.009745	0.018318	0.026898	0.035111	0.043155	0.051056	0.058731	0.066153	0.07387	0.081234	0.088349	0.095427	0.102417	0.109401	0.116299	0.123273	0.130123	0.137037	0.143786	0.150883	0.157626	0.164448	0.171648	0.183237	0.19923	0.2	1	0	0.013954	0.028235	0.040099	0.048999	0.057698	0.066106	0.074446	0.082389	0.090165	0.097771	0.105128	0.112385	0.119789	0.126851	0.134217	0.141112	0.147918	0.154677	0.166337	0.172011	0.183252
0.069476	0.069033	0.074289	0.079955	0.085691	0.091263	0.097153	0.103159	0.109161	0.11513	0.121486	0.12768	0.134428	0.141154	0.147833	0.154418	0.161284	0.168203	0.175204	0.182758	0.190176	0.197607	0.2	1	0	0.027793	0.075321	0.085525	0.099329	0.111887	0.12173	0.134093	0.137715	0.141402	0.145374	0.149496	0.153593	0.158201	0.162721	0.167567	0.172706	0.17788	0.183319	0.188855	0.194881	0.2	1	0	0.019607	0.043574
0.06478	0.063539	0.068619	0.073962	0.079087	0.084365	0.089824	0.095302	0.100669	0.10633	0.111972	0.117895	0.123725	0.129658	0.135745	0.141957	0.148189	0.154458	0.16081	0.167376	0.174215	0.180879	0.187783	0.195015	0.2	1	0	0.019282	0.035226	0.047365	0.057603	0.072109	0.078972	0.085883	0.09272	0.099334	0.106205	0.112949	0.119633	0.126252	0.13285	0.139866	0.1466	0.1532	0.159946	0.166887	0.173792	0.186567	0.191694	0.2
0.079021	0.074749	0.076537	0.078614	0.080695	0.082813	0.084848	0.0869	0.088982	0.091417	0.093506	0.095692	0.097719	0.099648	0.101565	0.103587	0.105584	0.107176	0.108721	0.110139	0.111668	0.113075	0.114095	0.115102	0.115982	0.116719	0.117385	0.117532	0.118059	0.114762	0.113831	0.112023	0.114636	0.117265	0.11971	0.122352	0.124769	0.127158	0.129582	0.131652	0.133744	0.13572	0.138009	0.139879	0.141729	0.143455	0.145444	0.147103	0.148651	0.149676
0.039252	0.037449	0.041838	0.045836	0.049929	0.05363	0.057181	0.060522	0.063876	0.067071	0.070122	0.073067	0.076001	0.078743	0.081352	0.083554	0.085737	0.087826	0.089345	0.090869	0.092376	0.093673	0.094689	0.095296	0.095905	0.096452	0.096727	0.096693	0.096656	0.09061	0.086544	0.086419	0.090498	0.094409	0.098382	0.101862	0.10519	0.108027	0.110861	0.113777	0.116294	0.118917	0.12117	0.123404	0.125521	0.127254	0.128777	0.130003	0.131299	0.13238
0.052994	0.051218	0.055401	0.059509	0.063698	0.067408	0.071361	0.074921	0.078277	0.081747	0.08492	0.087839	0.090988	0.094079	0.096975	0.099723	0.102144	0.104478	0.106908	0.108969	0.110698	0.112446	0.114334	0.115765	0.116908	0.118158	0.119114	0.119762	0.120662	0.117633	0.115919	0.114844	0.118096	0.121177	0.124106	0.127069	0.129971	0.132856	0.135514	0.138153	0.140429	0.142716	0.144924	0.1472	0.149183	0.151053	0.15292	0.15455	0.155975	0.157555
0.039837	0.039081	0.044303	0.049228	0.053829	0.058398	0.06304	0.067449	0.071607	0.075433	0.079233	0.08324	0.08678	0.090121	0.093623	0.096653	0.099448	0.10236	0.105019	0.107536	0.109735	0.111864	0.113968	0.116009	0.117833	0.119661	0.12114	0.122356	0.123492	0.123366	0.122158	0.121785	0.124017	0.126022	0.128395	0.130733	0.132754	0.134919	0.137275	0.139395	0.14123	0.143258	0.145415	0.147337	0.149034	0.15085	0.152855	0.154549	0.15588	0.157236
0.019036	0.019821	0.026513	0.032923	0.038945	0.044945	0.050673	0.056191	0.06168	0.066898	0.071905	0.076741	0.081245	0.085468	0.089674	0.09328	0.097109	0.100798	0.104125	0.107311	0.110348	0.113154	0.115816	0.118424	0.120641	0.122657	0.124808	0.126585	0.128324	0.128648	0.127732	0.127658	0.130443	0.133193	0.135734	0.138209	0.1407	0.143202	0.145517	0.147904	0.150163	0.152432	0.154366	0.156651	0.158608	0.160535	0.162366	0.164052	0.1659	0.167325
0.059699	0.056512	0.059332	0.061976	0.064711	0.06724	0.069782	0.072056	0.074366	0.076307	0.078182	0.079791	0.08142	0.082888	0.084204	0.085156	0.086181	0.087223	0.087756	0.08827	0.088358	0.088163	0.088015	0.087784	0.087045	0.086161	0.084747	0.083615	0.082009	0.073555	0.068719	0.064159	0.068336	0.072344	0.075973	0.079448	0.082762	0.085785	0.088922	0.091675	0.09441	0.096756	0.098769	0.100853	0.102758	0.104259	0.105533	0.10682	0.107685	0.108683
0.088842	0.084856	0.087079	0.089303	0.091479	0.093578	0.095835	0.097805	0.099824	0.101804	0.103792	0.105838	0.107666	0.109413	0.111149	0.112739	0.114215	0.115506	0.116898	0.118033	0.11883	0.119509	0.120694	0.121423	0.121882	0.122296	0.122472	0.122274	0.122033	0.117141	0.11368	0.111348	0.115001	0.118533	0.121762	0.124906	0.128122	0.131237	0.133842	0.136516	0.139105	0.141668	0.144059	0.146389	0.148573	0.150377	0.152085	0.153696	0.15485	0.155852
0.037061	0.035633	0.04023	0.044612	0.048775	0.052568	0.056412	0.059935	0.0634	0.067035	0.070097	0.073125	0.07575	0.078418	0.080896	0.083369	0.085329	0.087116	0.088606	0.08989	0.091147	0.092229	0.092958	0.09365	0.0942	0.094533	0.094508	0.094518	0.094239	0.089239	0.084374	0.079958	0.084345	0.088834	0.093012	0.09694	0.100594	0.104251	0.107631	0.110787	0.113689	0.11654	0.119069	0.121434	0.123742	0.125514	0.127175	0.128847	0.130066	0.131059
0.003844	0.004291	0.010621	0.017016	0.023115	0.028731	0.034037	0.03941	0.044364	0.049409	0.053739	0.058451	0.0628	0.066721	0.070444	0.074389	0.077722	0.080703	0.083619	0.086111	0.088833	0.091045	0.093167	0.095001	0.096826	0.098279	0.099684	0.10042	0.101202	0.09833	0.096402	0.093368	0.097789	0.101959	0.105664	0.109252	0.112848	0.116323	0.119592	0.12263	0.125638	0.128235	0.130698	0.133441	0.135907	0.138103	0.139876	0.141667	0.143406	0.144894
0.028326	0.028166	0.033713	0.039021	0.044543	0.049705	0.054505	0.059203	0.063579	0.067753	0.071794	0.075667	0.079101	0.082621	0.085912	0.089001	0.091961	0.09464	0.097053	0.099419	0.10154	0.103335	0.105163	0.106734	0.107742	0.108732	0.109662	0.110234	0.110693	0.10741	0.104082	0.10326	0.106596	0.109776	0.112963	0.116038	0.11895	0.121644	0.124535	0.127319	0.129711	0.132044	0.134203	0.136282	0.138383	0.140459	0.142398	0.14396	0.145369	0.146735
0.08853	0.086122	0.089874	0.093518	0.097404	0.101408	0.105255	0.109147	0.113187	0.117235	0.120955	0.124909	0.129022	0.133231	0.13711	0.14096	0.144833	0.148882	0.152859	0.156852	0.160893	0.164728	0.16881	0.172935	0.177109	0.180954	0.185161	0.189315	0.193177	0.197203	0.2	1	0	0.019792	0.049201	0.059325	0.063226	0.067426	0.07159	0.07585	0.079949	0.084325	0.088607	0.092865	0.097018	0.101368	0.105631	0.109924	0.114131	0.11848
0.026177	0.027641	0.034937	0.042089	0.049193	0.055886	0.062382	0.06898	0.075176	0.081533	0.087878	0.094032	0.100157	0.106132	0.111783	0.117493	0.122891	0.128254	0.13373	0.139119	0.144448	0.149425	0.154648	0.1596	0.164628	0.169554	0.174511	0.179241	0.184235	0.188875	0.193476	0.198247	0.2	1	0	0.014871	0.02179	0.028912	0.035571	0.042283	0.048903	0.055477	0.061781	0.067805	0.073644	0.079661	0.085419	0.091066	0.09678	0.102376
0.052049	0.051239	0.056276	0.061382	0.066725	0.071854	0.077006	0.082098	0.087248	0.092221	0.097123	0.101875	0.106581	0.111233	0.115652	0.119982	0.124458	0.129023	0.133211	0.137445	0.141505	0.145465	0.149615	0.153604	0.157818	0.161686	0.165634	0.169498	0.173432	0.177147	0.180671	0.184422	0.198824	0.2	1	0	0.007693	0.014774	0.021799	0.028699	0.035282	0.04159	0.047908	0.054224	0.060232	0.066164	0.071865	0.077604	0.083159	0.088806
0.001952	0.005495	0.014899	0.024089	0.032694	0.040826	0.049068	0.056988	0.064661	0.072358	0.079564	0.086698	0.093394	0.100111	0.106745	0.112997	0.118823	0.124994	0.130909	0.136577	0.142454	0.147975	0.153425	0.158956	0.164511	0.169945	0.174954	0.179908	0.185087	0.190154	0.194954	0.2	1	0	0.032828	0.045831	0.050987	0.055962	0.061312	0.066233	0.071083	0.076284	0.080945	0.085873	0.090777	0.095535	0.10008	0.104787	0.109432	0.114196
0.050669	0.050433	0.05614	0.0618	0.067474	0.072898	0.077914	0.083127	0.087944	0.093136	0.098245	0.103236	0.108234	0.113142	0.118288	0.123108	0.127664	0.132325	0.136829	0.141462	0.146044	0.150289	0.154682	0.159164	0.163565	0.167896	0.172039	0.176499	0.180677	0.184692	0.188804	0.192959	0.2	1	0	0.008852	0.016044	0.02296	0.029698	0.036492	0.042851	0.049242	0.055457	0.061733	0.067593	0.073556	0.079061	0.084557	0.090055	0.095394
0.099892	0.096718	0.099758	0.102881	0.106067	0.109416	0.112627	0.116019	0.119494	0.122842	0.126352	0.129892	0.133371	0.13715	0.140771	0.144543	0.148166	0.151643	0.155384	0.159167	0.162935	0.16667	0.170292	0.174542	0.178276	0.182174	0.185875	0.189971	0.19391	0.197774	0.2	1	0	0.018849	0.04993	0.053996	0.058666	0.063184	0.067771	0.072167	0.076589	0.081103	0.08564	0.090174	0.0946	0.098904	0.103388	0.10783	0.112164	0.116535
0.06087	0.060375	0.065767	0.07123	0.07645	0.081529	0.086378	0.091311	0.096211	0.100965	0.105723	0.110325	0.115086	0.119673	0.124119	0.128501	0.132821	0.136985	0.141126	0.145188	0.149405	0.153546	0.157448	0.16107	0.165021	0.168951	0.172806	0.176735	0.180564	0.184349	0.188051	0.191667	0.2	1	0	0.012675	0.019318	0.025596	0.031706	0.03784	0.043915	0.049866	0.055401	0.061035	0.066848	0.072268	0.077715	0.083142	0.088305	0.093447
0.093034	0.090478	0.093886	0.097265	0.10076	0.104363	0.108064	0.11171	0.11537	0.118849	0.122523	0.126238	0.129775	0.133203	0.136758	0.140186	0.143783	0.147348	0.150953	0.154734	0.158744	0.16237	0.16603	0.169345	0.172836	0.176494	0.180141	0.183701	0.187382	0.191044	0.194631	0.198393	0.2	1	0	0.013029	0.019435	0.025972	0.032137	0.038373	0.04454	0.050363	0.056178	0.061805	0.067369	0.072942	0.078398	0.083828	0.089084	0.094442
0.087232	0.085124	0.089064	0.092976	0.097298	0.101433	0.105339	0.109368	0.1134	0.117421	0.121584	0.125824	0.129882	0.133984	0.138002	0.141819	0.145963	0.150217	0.154384	0.158684	0.162558	0.166603	0.170493	0.174553	0.178553	0.182464	0.186585	0.190653	0.194481	0.198688	0.2	1	0	0.017537	0.041498	0.054123	0.058868	0.063628	0.068114	0.072647	0.077099	0.081678	0.086359	0.090959	0.095391	0.099834	0.104297	0.108558	0.112946	0.117451
0.016207	0.018276	0.026287	0.033835	0.041457	0.048739	0.055732	0.062673	0.069432	0.076045	0.082637	0.088958	0.094935	0.100799	0.106637	0.112565	0.118046	0.123623	0.128959	0.134411	0.139892	0.145127	0.150312	0.15549	0.160536	0.165513	0.170368	0.175273	0.180129	0.184623	0.18923	0.193982	0.2	1	0	0.014414	0.020667	0.026981	0.032955	0.039373	0.045176	0.051248	0.057302	0.062898	0.068638	0.074296	0.080055	0.085634	0.091056	0.096279
0.079571	0.076966	0.077683	0.078457	0.079348	0.080353	0.081575	0.082892	0.084294	0.085761	0.087316	0.089014	0.090832	0.092704	0.094628	0.096583	0.098607	0.100614	0.102755	0.104823	0.106988	0.109351	0.11172	0.114181	0.116548	0.118955	0.121451	0.123808	0.126287	0.128761	0.131267	0.133839	0.136389	0.139108	0.141681	0.144303	0.146969	0.149698	0.152431	0.15524	0.158023	0.160829	0.163625	0.166435	0.169247	0.172148	0.175066	0.177885	0.180782	0.183783
0.049431	0.048611	0.050962	0.053214	0.055605	0.057944	0.060371	0.062882	0.065337	0.067915	0.070232	0.07277	0.075366	0.078018	0.080602	0.083185	0.085845	0.08847	0.091081	0.093861	0.09664	0.099285	0.101988	0.104772	0.107572	0.11027	0.113127	0.115921	0.118766	0.121545	0.124322	0.127075	0.129886	0.132673	0.135452	0.138299	0.141058	0.14384	0.146688	0.149445	0.152368	0.155192	0.158095	0.161046	0.163927	0.166863	0.16975	0.172725	0.17576	0.178689
0.055079	0.054341	0.056591	0.058901	0.061296	0.063729	0.066053	0.068506	0.070931	0.073519	0.075991	0.078437	0.081046	0.08361	0.086132	0.088607	0.091104	0.093685	0.096386	0.098966	0.101663	0.10429	0.106972	0.109659	0.112243	0.114834	0.117446	0.120221	0.122921	0.125694	0.128466	0.131249	0.1341	0.136956	0.139725	0.142514	0.14535	0.148202	0.151072	0.153891	0.156765	0.159738	0.16283	0.165725	0.168706	0.171718	0.174731	0.177751	0.180659	0.183599
0.072884	0.071254	0.072615	0.074219	0.075761	0.077479	0.079137	0.080992	0.082943	0.08497	0.086879	0.088981	0.091095	0.093274	0.095498	0.097841	0.100296	0.102641	0.105002	0.107462	0.10994	0.112301	0.114823	0.117419	0.119922	0.122551	0.125043	0.127672	0.130336	0.133047	0.135885	0.138674	0.141366	0.144253	0.146982	0.149905	0.152809	0.155684	0.158565	0.161431	0.164377	0.16729	0.17025	0.173222	0.176241	0.179191	0.182324	0.185471	0.188582	0.191691
0.001403	0.004291	0.009955	0.015495	0.020944	0.026162	0.031194	0.036075	0.040968	0.045757	0.050478	0.054944	0.059437	0.063685	0.067971	0.072216	0.076403	0.08044	0.084523	0.088551	0.092465	0.096448	0.100268	0.103963	0.107537	0.111106	0.114794	0.118471	0.121999	0.125568	0.129172	0.132779	0.136278	0.139813	0.143329	0.146815	0.150156	0.153628	0.157026	0.160459	0.163863	0.16727	0.170685	0.174008	0.177386	0.18084	0.184268	0.187759	0.191207	0.1946
0.04498	0.04473	0.047538	0.050304	0.053132	0.055928	0.058875	0.061636	0.064463	0.06722	0.070152	0.073003	0.075933	0.078914	0.081723	0.084686	0.087524	0.090479	0.093456	0.09636	0.099231	0.102111	0.104981	0.107967	0.110831	0.113678	0.116544	0.119458	0.122486	0.12534	0.128236	0.131118	0.133999	0.136959	0.13989	0.142801	0.145759	0.148652	0.151639	0.154461	0.157365	0.160235	0.163131	0.166004	0.169008	0.171926	0.174768	0.177767	0.1809	0.183869
0.018325	0.019565	0.023834	0.027951	0.032035	0.036034	0.040064	0.044075	0.047966	0.05176	0.055458	0.05909	0.062747	0.06642	0.070133	0.073729	0.077227	0.080701	0.084202	0.087544	0.090975	0.094391	0.097736	0.10103	0.104347	0.107643	0.110929	0.114029	0.11739	0.120535	0.123687	0.126884	0.130111	0.133249	0.136421	0.139558	0.142791	0.145895	0.149074	0.152157	0.155225	0.158348	0.161482	0.164631	0.167761	0.170968	0.174117	0.177265	0.180471	0.183707
0.005672	0.008088	0.013253	0.018268	0.023213	0.027956	0.032645	0.03721	0.041494	0.045874	0.05008	0.054234	0.058214	0.062221	0.066206	0.070071	0.073882	0.077603	0.081208	0.084884	0.088526	0.092069	0.095656	0.099037	0.102444	0.105786	0.109079	0.112301	0.115592	0.118921	0.122184	0.125351	0.128465	0.131658	0.134843	0.138023	0.141131	0.144316	0.147411	0.150554	0.153696	0.156698	0.15975	0.162888	0.166018	0.169062	0.172125	0.175242	0.178377	0.181525
0.01919	0.020856	0.025484	0.029938	0.034358	0.038644	0.042667	0.046763	0.0507	0.054658	0.058446	0.062289	0.065876	0.069616	0.073215	0.076791	0.080261	0.083789	0.087063	0.090522	0.093885	0.097163	0.10044	0.103659	0.106947	0.110166	0.113435	0.116605	0.119757	0.122999	0.126101	0.129191	0.132215	0.135353	0.138407	0.141515	0.144547	0.147516	0.150561	0.153688	0.156749	0.159788	0.162824	0.165866	0.168987	0.171945	0.175051	0.17818	0.181144	0.184222
0.001225	0.003769	0.009058	0.014175	0.01916	0.024085	0.028919	0.033588	0.038097	0.042654	0.047015	0.051294	0.055495	0.059683	0.063867	0.067857	0.071798	0.075621	0.079468	0.083189	0.086807	0.090489	0.094	0.097489	0.100953	0.104451	0.107917	0.111281	0.114681	0.118062	0.121486	0.12486	0.128164	0.131547	0.134832	0.138223	0.141474	0.144641	0.147962	0.151219	0.154404	0.1578	0.161039	0.164368	0.167486	0.170675	0.173952	0.177163	0.180385	0.183496
0.008458	0.011034	0.016512	0.021699	0.026835	0.031833	0.036699	0.041308	0.046004	0.050525	0.055029	0.059312	0.06368	0.067945	0.072154	0.076261	0.080244	0.084219	0.088125	0.092025	0.095847	0.099541	0.103321	0.107047	0.110773	0.114469	0.118076	0.121717	0.125353	0.128942	0.132357	0.1358	0.139266	0.142751	0.146221	0.149715	0.153228	0.15666	0.160136	0.163637	0.166908	0.170315	0.173742	0.177142	0.180691	0.184075	0.187438	0.190789	0.194299	0.197671
6.1e-05	0.002453	0.007708	0.012842	0.017845	0.022694	0.027613	0.032207	0.036593	0.040979	0.045088	0.049134	0.053206	0.057271	0.061139	0.06503	0.068861	0.072581	0.076268	0.079842	0.083435	0.087005	0.090515	0.093921	0.09716	0.100442	0.10377	0.107026	0.110447	0.113696	0.116878	0.120044	0.123178	0.126287	0.129373	0.132494	0.135482	0.138533	0.141651	0.144695	0.147702	0.150698	0.153583	0.156567	0.159645	0.162609	0.165546	0.168552	0.171452	0.174567
0.013417	0.015137	0.019981	0.0247	0.029262	0.033797	0.038105	0.042374	0.046584	0.050649	0.054717	0.058761	0.062669	0.066613	0.070359	0.074294	0.078039	0.081675	0.085187	0.088811	0.092409	0.095836	0.099186	0.102663	0.106094	0.109518	0.11289	0.116307	0.119645	0.122971	0.126278	0.129577	0.132837	0.13611	0.139272	0.142515	0.145759	0.149016	0.152224	0.15552	0.158793	0.16195	0.165223	0.168458	0.171586	0.174806	0.178018	0.18117	0.184283	0.187546
0.023104	0.024001	0.027945	0.031676	0.035428	0.038987	0.04271	0.046276	0.049793	0.053143	0.056498	0.059853	0.063269	0.066551	0.069845	0.073005	0.076223	0.079419	0.082715	0.0858	0.088792	0.091837	0.094822	0.097856	0.100874	0.10377	0.106801	0.109783	0.112778	0.115748	0.118604	0.121559	0.124555	0.127312	0.130149	0.133093	0.135988	0.13874	0.141545	0.14428	0.147134	0.149904	0.152881	0.155657	0.158415	0.161155	0.163916	0.166877	0.169732	0.172671
0.091126	0.088307	0.088696	0.08921	0.089794	0.090487	0.091248	0.092224	0.093367	0.094399	0.095658	0.096922	0.098367	0.099885	0.10136	0.103037	0.104634	0.106278	0.108042	0.109902	0.111949	0.113777	0.115719	0.117759	0.119875	0.122009	0.124171	0.126344	0.128616	0.130963	0.133198	0.135602	0.138071	0.14057	0.143015	0.145467	0.148046	0.150559	0.153082	0.155739	0.158335	0.161002	0.163688	0.166434	0.169115	0.171908	0.17462	0.177302	0.180216	0.183055
0.057643	0.056547	0.058597	0.060594	0.062735	0.064886	0.067117	0.069355	0.071632	0.073901	0.076184	0.078525	0.080886	0.083289	0.085659	0.088114	0.090568	0.09314	0.095681	0.09814	0.100713	0.103249	0.105774	0.108317	0.110937	0.113557	0.116213	0.118833	0.121459	0.124154	0.126824	0.129518	0.132233	0.13495	0.137615	0.140405	0.14313	0.145867	0.148658	0.151492	0.154304	0.15704	0.159771	0.162538	0.165306	0.168163	0.171058	0.173921	0.176853	0.179846
0.092387	0.08963	0.09004	0.09053	0.091133	0.091926	0.092683	0.09376	0.094774	0.096027	0.097327	0.098716	0.100206	0.10171	0.103271	0.104968	0.10662	0.108413	0.110417	0.112392	0.114345	0.116337	0.11841	0.120513	0.122792	0.124928	0.127152	0.129403	0.131642	0.133917	0.136325	0.138806	0.14137	0.143684	0.14634	0.148674	0.151116	0.153652	0.156247	0.158961	0.161665	0.164371	0.167183	0.170047	0.17291	0.175634	0.178467	0.18133	0.184107	0.187004
0.002439	0.004977	0.010459	0.015704	0.020853	0.025789	0.030608	0.035229	0.039789	0.044253	0.048699	0.052994	0.057164	0.061481	0.065561	0.069529	0.073402	0.077108	0.080831	0.084586	0.088403	0.092057	0.095595	0.099151	0.102707	0.106391	0.109881	0.113305	0.1168	0.12017	0.123448	0.126652	0.12994	0.133261	0.136518	0.139745	0.142961	0.146145	0.149321	0.152504	0.155751	0.15893	0.162245	0.165351	0.168566	0.171794	0.174938	0.178107	0.181332	0.184622
0.076492	0.074392	0.075403	0.076483	0.077711	0.079282	0.0808	0.082448	0.084195	0.085882	0.087819	0.089786	0.091861	0.093887	0.095895	0.098102	0.10048	0.102802	0.105081	0.107476	0.109917	0.112302	0.11482	0.117325	0.119884	0.122619	0.125299	0.127895	0.130523	0.133275	0.136062	0.13888	0.14163	0.144382	0.147237	0.150032	0.153002	0.155901	0.158848	0.161803	0.164797	0.167672	0.170648	0.173597	0.176598	0.179721	0.18279	0.185926	0.189016	0.192148
0.074921	0.072562	0.073418	0.074433	0.075548	0.076753	0.077987	0.079425	0.080998	0.082596	0.084232	0.086016	0.087963	0.089899	0.091855	0.094032	0.096237	0.098553	0.100795	0.103072	0.105324	0.107691	0.109933	0.112321	0.114856	0.117423	0.119931	0.122541	0.125077	0.127562	0.130133	0.132702	0.135525	0.138229	0.140907	0.143628	0.146286	0.149015	0.151696	0.154397	0.157189	0.159977	0.162885	0.165757	0.168596	0.171492	0.174428	0.177364	0.180231	0.18314
0.076356	0.075671	0.078064	0.080485	0.082858	0.085207	0.087438	0.089886	0.092076	0.094516	0.096736	0.098988	0.101287	0.103526	0.105924	0.108015	0.110271	0.112582	0.114888	0.117129	0.119306	0.12158	0.123807	0.125954	0.12815	0.13041	0.132532	0.134654	0.136785	0.138957	0.141098	0.143173	0.145293	0.147392	0.149641	0.151769	0.153767	0.155832	0.157887	0.159998	0.162124	0.164172	0.166225	0.168227	0.170365	0.172387	0.174363	0.176356	0.178432	0.180386
0.09869	0.09715	0.09886	0.100421	0.10188	0.103434	0.105033	0.106642	0.10826	0.109833	0.111478	0.113191	0.114881	0.116571	0.11828	0.119973	0.121757	0.123516	0.125178	0.126925	0.128604	0.130367	0.132093	0.133895	0.135683	0.137491	0.139268	0.141053	0.142711	0.144555	0.146262	0.148031	0.149907	0.151745	0.153507	0.155331	0.15711	0.158881	0.160571	0.162341	0.163954	0.165714	0.16736	0.16919	0.170843	0.172552	0.174402	0.176129	0.178048	0.179827
0.056456	0.056264	0.059102	0.061784	0.064438	0.067122	0.069796	0.072422	0.075119	0.077799	0.080532	0.083158	0.085764	0.088297	0.09086	0.093518	0.096039	0.098615	0.101203	0.103631	0.106051	0.108673	0.111176	0.113595	0.116004	0.118483	0.12098	0.123248	0.125632	0.128068	0.130553	0.132843	0.135173	0.137529	0.139944	0.142243	0.144559	0.146804	0.149163	0.15134	0.153532	0.155799	0.158026	0.160257	0.162395	0.164664	0.166743	0.168994	0.17118	0.173512
0.048556	0.048805	0.051925	0.055134	0.058183	0.06122	0.064199	0.067127	0.070073	0.073008	0.075769	0.078622	0.081365	0.084125	0.086929	0.089587	0.092394	0.095072	0.097683	0.100288	0.102783	0.105342	0.107838	0.110288	0.112701	0.115246	0.117706	0.120075	0.122477	0.124888	0.127327	0.129659	0.131937	0.134253	0.136496	0.138649	0.140713	0.14289	0.145121	0.147287	0.149441	0.151615	0.153709	0.155707	0.157797	0.15985	0.161846	0.163778	0.165807	0.167752
0.024605	0.025744	0.029849	0.03383	0.037744	0.041638	0.045476	0.049094	0.052629	0.056352	0.059809	0.063328	0.066748	0.069969	0.073306	0.076605	0.079847	0.083057	0.086187	0.089176	0.092319	0.095189	0.098099	0.101053	0.103898	0.106564	0.109392	0.112049	0.114719	0.117328	0.119787	0.122379	0.124917	0.127415	0.129816	0.132294	0.134651	0.137058	0.139384	0.141734	0.144152	0.146455	0.148802	0.150989	0.153133	0.155364	0.157598	0.159797	0.161901	0.16411
0.096143	0.094797	0.096398	0.098087	0.099666	0.101276	0.103035	0.10476	0.10661	0.108348	0.110026	0.111854	0.113601	0.115319	0.117179	0.119023	0.120908	0.122742	0.12451	0.126389	0.128175	0.130098	0.131941	0.133802	0.135665	0.13752	0.13927	0.141185	0.143064	0.145053	0.146912	0.148844	0.150736	0.152614	0.154511	0.156512	0.158427	0.160354	0.162392	0.164362	0.166309	0.168225	0.170004	0.172029	0.173953	0.175948	0.177994	0.17992	0.181795	0.183722
0.066095	0.065517	0.068104	0.070452	0.072883	0.075267	0.077692	0.080088	0.082476	0.084665	0.08703	0.089359	0.091745	0.094031	0.096315	0.098565	0.100804	0.10311	0.105327	0.107554	0.109702	0.11195	0.114166	0.116279	0.118404	0.120613	0.12276	0.124796	0.126945	0.129058	0.131213	0.133312	0.135438	0.137521	0.139561	0.141602	0.143664	0.14563	0.147741	0.149704	0.151578	0.15348	0.155346	0.157306	0.159274	0.161149	0.163064	0.165007	0.166979	0.168973
0.054121	0.053882	0.056548	0.059361	0.0622	0.064957	0.067666	0.070193	0.072705	0.075338	0.077905	0.080412	0.083007	0.085461	0.087952	0.0904	0.09275	0.095195	0.097478	0.09994	0.102274	0.104651	0.106844	0.108992	0.111214	0.113442	0.115535	0.117795	0.119894	0.121999	0.12406	0.126175	0.128106	0.130285	0.132461	0.13453	0.136426	0.138343	0.140284	0.142235	0.144161	0.146083	0.14799	0.149893	0.1517	0.153523	0.155389	0.157143	0.158863	0.160704
0.059706	0.059355	0.062184	0.064862	0.067492	0.070066	0.072673	0.075235	0.077744	0.080177	0.08276	0.08527	0.087777	0.090138	0.092601	0.094994	0.097382	0.099723	0.102066	0.104448	0.106728	0.109019	0.1112	0.11341	0.115585	0.117774	0.119934	0.122075	0.124265	0.126331	0.128435	0.130615	0.132667	0.134758	0.136769	0.138802	0.140853	0.142747	0.144782	0.14678	0.14866	0.150658	0.152724	0.154662	0.156705	0.158749	0.160521	0.162437	0.164322	0.166238
0.057208	0.057054	0.059992	0.063085	0.065951	0.068911	0.071791	0.074621	0.077346	0.080193	0.082959	0.085714	0.088541	0.091296	0.094014	0.096771	0.099496	0.102185	0.104738	0.107218	0.109726	0.112143	0.114739	0.117355	0.119787	0.122204	0.124645	0.127136	0.129542	0.131944	0.134307	0.13667	0.13912	0.141478	0.143766	0.146084	0.148397	0.150602	0.152953	0.155254	0.157532	0.159803	0.16203	0.164315	0.166547	0.168741	0.171014	0.173247	0.175472	0.177663
0.068817	0.068405	0.071051	0.073611	0.076315	0.078937	0.081613	0.084116	0.086719	0.089232	0.091798	0.094239	0.096709	0.099133	0.101563	0.104018	0.106442	0.108908	0.111276	0.113627	0.116016	0.118327	0.120549	0.122909	0.125169	0.127455	0.129717	0.131963	0.134173	0.136492	0.138636	0.140917	0.143032	0.145277	0.147374	0.149605	0.151785	0.15398	0.156106	0.158217	0.160312	0.162553	0.164561	0.16675	0.168857	0.17095	0.173073	0.175141	0.177163	0.179276
0.072076	0.071143	0.073152	0.075263	0.077267	0.079334	0.081363	0.083418	0.085437	0.087371	0.089461	0.091499	0.093413	0.095318	0.097295	0.09935	0.101316	0.10333	0.10524	0.107166	0.109045	0.110998	0.11299	0.11488	0.11682	0.118711	0.120613	0.122576	0.124479	0.126304	0.128242	0.129973	0.131909	0.133916	0.135834	0.137851	0.139724	0.141635	0.143564	0.145444	0.147226	0.149137	0.150961	0.152896	0.154666	0.156413	0.158203	0.15987	0.161784	0.163506
0.045956	0.045792	0.048608	0.05138	0.054173	0.057056	0.059738	0.062467	0.065126	0.067834	0.07047	0.073143	0.075702	0.07832	0.080794	0.083209	0.085759	0.088419	0.090811	0.093273	0.095682	0.098133	0.100605	0.102994	0.105591	0.107909	0.110292	0.112561	0.114944	0.117298	0.119644	0.121878	0.12422	0.126376	0.128679	0.130747	0.132823	0.134912	0.137133	0.139278	0.141349	0.143402	0.145502	0.14755	0.14952	0.151572	0.153733	0.155657	0.157568	0.159565
0.063603	0.06298	0.065314	0.067776	0.070088	0.072379	0.074694	0.07705	0.079316	0.081647	0.083999	0.086354	0.088675	0.090968	0.093343	0.095593	0.097769	0.100006	0.102199	0.104448	0.106699	0.109047	0.111257	0.113482	0.115724	0.118046	0.120197	0.122322	0.12444	0.126617	0.128747	0.130821	0.132806	0.13503	0.137111	0.139146	0.141226	0.143298	0.145353	0.147426	0.149442	0.151405	0.153339	0.155469	0.157514	0.159512	0.16167	0.163688	0.165748	0.167799
0.077468	0.076252	0.078028	0.079887	0.081728	0.083638	0.085546	0.087468	0.089355	0.091354	0.093364	0.095288	0.097237	0.099132	0.101062	0.103041	0.105124	0.107088	0.109072	0.111192	0.113232	0.115241	0.117299	0.119371	0.121444	0.123438	0.125445	0.127554	0.129592	0.131612	0.133593	0.135578	0.137611	0.139658	0.141656	0.14369	0.145736	0.147798	0.149786	0.151714	0.15378	0.155859	0.157921	0.159923	0.161856	0.163843	0.165735	0.167691	0.169655	0.171696
0.08969	0.087965	0.08939	0.090692	0.092126	0.093479	0.095035	0.096533	0.098136	0.099537	0.101135	0.102758	0.104472	0.105949	0.10758	0.109126	0.110697	0.112334	0.113954	0.115456	0.116976	0.118665	0.120286	0.12196	0.123714	0.125308	0.127022	0.128736	0.130438	0.132106	0.133906	0.135754	0.137406	0.139035	0.140766	0.14242	0.144171	0.145833	0.1476	0.149211	0.150841	0.152498	0.154257	0.155962	0.157714	0.15945	0.16114	0.162825	0.164577	0.166241
0.067312	0.067006	0.06959	0.072131	0.074691	0.077277	0.079787	0.082383	0.084906	0.087445	0.089872	0.092423	0.095052	0.097537	0.099997	0.102466	0.104909	0.107228	0.109723	0.112091	0.114392	0.11684	0.119233	0.121621	0.124004	0.126491	0.128891	0.131334	0.133585	0.135785	0.13805	0.140288	0.142593	0.144829	0.147067	0.149422	0.151768	0.154057	0.156191	0.158354	0.160542	0.162813	0.165062	0.167253	0.169409	0.171601	0.173898	0.176021	0.178131	0.180287
0.036123	0.036532	0.03977	0.043084	0.04631	0.049558	0.052658	0.055786	0.05901	0.062037	0.065032	0.06803	0.071044	0.07393	0.076934	0.07992	0.08273	0.085526	0.088321	0.09104	0.093903	0.096606	0.099329	0.10203	0.104684	0.107446	0.110086	0.112711	0.115258	0.117863	0.120405	0.122874	0.125337	0.127782	0.130182	0.132571	0.134911	0.137294	0.139654	0.141815	0.144239	0.146529	0.14896	0.151312	0.153558	0.155966	0.15822	0.160465	0.162678	0.164951
0.001138	0.002841	0.007474	0.012001	0.016452	0.020833	0.024992	0.029238	0.033314	0.037475	0.041551	0.045315	0.049168	0.052969	0.056612	0.060227	0.063779	0.06731	0.070828	0.074212	0.077625	0.08091	0.084269	0.087391	0.090499	0.093713	0.096895	0.099921	0.10283	0.105799	0.108819	0.111698	0.114517	0.117483	0.120333	0.12309	0.125788	0.12837	0.131103	0.133776	0.136467	0.139169	0.141785	0.144276	0.146771	0.149182	0.151653	0.154139	0.156659	0.159126
0.014302	0.014902	0.018577	0.022024	0.025622	0.029084	0.032515	0.035968	0.039387	0.042757	0.04612	0.049332	0.052547	0.055707	0.058818	0.06201	0.065082	0.068311	0.071254	0.074211	0.077085	0.079966	0.082914	0.085716	0.088538	0.091273	0.094006	0.096786	0.099584	0.102315	0.104993	0.107535	0.110186	0.11281	0.115418	0.118032	0.12069	0.123186	0.125702	0.128226	0.130676	0.133232	0.13573	0.138082	0.140407	0.14284	0.145215	0.147561	0.149963	0.152257
0.049441	0.049486	0.052434	0.055432	0.058258	0.06119	0.064237	0.067209	0.070099	0.072937	0.075679	0.078463	0.081295	0.084022	0.086795	0.089442	0.092106	0.094717	0.097376	0.100023	0.102613	0.105202	0.107687	0.110198	0.112638	0.115213	0.117654	0.120013	0.122454	0.124818	0.127223	0.129567	0.1319	0.134248	0.136686	0.138987	0.141289	0.143674	0.145985	0.14818	0.150446	0.152584	0.154825	0.156873	0.159181	0.16139	0.163581	0.165775	0.167867	0.169894
0.07287	0.072276	0.074634	0.077013	0.079395	0.081758	0.084075	0.086405	0.088832	0.091219	0.093512	0.095745	0.098008	0.100242	0.10261	0.104947	0.107324	0.109626	0.11192	0.114225	0.116622	0.11886	0.12116	0.123466	0.125754	0.128199	0.13043	0.132627	0.134739	0.136967	0.139149	0.141414	0.143606	0.145806	0.148036	0.150364	0.15244	0.154637	0.156799	0.158942	0.161201	0.163297	0.165537	0.167744	0.169956	0.172062	0.174173	0.17631	0.17852	0.180616
0.078064	0.077239	0.07942	0.081649	0.083731	0.085947	0.088023	0.090211	0.092312	0.094446	0.096523	0.09873	0.101011	0.103046	0.105214	0.107428	0.109573	0.111664	0.113778	0.115869	0.118044	0.120204	0.122229	0.124287	0.126435	0.128473	0.130573	0.132776	0.134904	0.136859	0.138975	0.141102	0.143186	0.145301	0.147424	0.149516	0.15164	0.15379	0.155787	0.157876	0.159896	0.161938	0.16383	0.16594	0.167949	0.170031	0.172067	0.174102	0.176215	0.178236
0.027085	0.027855	0.031509	0.035118	0.038653	0.042124	0.045618	0.048997	0.052292	0.055557	0.058794	0.061984	0.065105	0.068146	0.071297	0.07444	0.077458	0.080369	0.083276	0.08607	0.08884	0.091638	0.094342	0.097106	0.099846	0.102597	0.105278	0.107899	0.110576	0.113094	0.115666	0.118171	0.120711	0.12313	0.125559	0.12794	0.130313	0.132601	0.134936	0.137215	0.13957	0.14186	0.144057	0.146278	0.148448	0.150648	0.152873	0.155053	0.157144	0.159371
0.014069	0.015438	0.019729	0.023927	0.028101	0.032074	0.036002	0.039844	0.043769	0.0476	0.051398	0.055035	0.058676	0.062219	0.065796	0.069349	0.072688	0.075911	0.079354	0.082589	0.08588	0.089047	0.092135	0.095201	0.098317	0.101341	0.104233	0.107155	0.110128	0.112992	0.115576	0.118457	0.12121	0.12394	0.126679	0.129337	0.131894	0.134377	0.137058	0.139625	0.142196	0.144712	0.147344	0.149768	0.152172	0.154775	0.157175	0.159421	0.161873	0.16429
0.077321	0.076428	0.078588	0.080712	0.082878	0.085021	0.087144	0.089232	0.091339	0.093428	0.095572	0.097729	0.099739	0.101674	0.103739	0.105689	0.107638	0.109631	0.111535	0.113543	0.115488	0.117346	0.119274	0.121034	0.122952	0.124778	0.126634	0.12846	0.130342	0.132255	0.134105	0.135852	0.137601	0.13941	0.141106	0.142872	0.144563	0.14641	0.148215	0.149859	0.151589	0.15339	0.15521	0.157004	0.158801	0.160586	0.162305	0.164018	0.165698	0.167456
0.047383	0.047523	0.050662	0.053767	0.056819	0.059913	0.062867	0.065947	0.068994	0.071925	0.074719	0.077577	0.080412	0.083387	0.086209	0.089045	0.091913	0.094777	0.097525	0.10027	0.102931	0.105632	0.108162	0.110805	0.113322	0.115908	0.118463	0.121041	0.123459	0.125968	0.128461	0.130893	0.133229	0.135642	0.138089	0.140474	0.142845	0.145209	0.147562	0.150028	0.152393	0.154761	0.157153	0.159461	0.161843	0.164257	0.166602	0.168781	0.170964	0.17313
0.096673	0.095293	0.096977	0.098649	0.100364	0.102081	0.103817	0.105566	0.107281	0.109034	0.110808	0.112523	0.114193	0.116083	0.117869	0.11968	0.121485	0.123188	0.124941	0.126792	0.12858	0.130395	0.132258	0.134121	0.135889	0.137654	0.139536	0.141404	0.143262	0.14504	0.147004	0.148889	0.150851	0.152739	0.154536	0.156405	0.158358	0.160327	0.162229	0.164072	0.165823	0.167742	0.169606	0.171414	0.173199	0.175062	0.176961	0.178885	0.180825	0.182842
0.089217	0.088382	0.09049	0.092663	0.094687	0.096721	0.098719	0.10084	0.103092	0.105229	0.107286	0.109439	0.111438	0.113694	0.115806	0.118016	0.120034	0.122161	0.124286	0.126476	0.128643	0.130924	0.133193	0.135309	0.137504	0.139633	0.141794	0.143999	0.146192	0.148287	0.150596	0.152847	0.155005	0.157161	0.159439	0.16159	0.163831	0.165966	0.168043	0.170181	0.172382	0.174429	0.176464	0.178542	0.180717	0.182857	0.185016	0.187144	0.189363	0.191565
0.068177	0.067778	0.070364	0.072899	0.075414	0.077844	0.080437	0.082949	0.085369	0.087818	0.090167	0.092694	0.095035	0.097581	0.10001	0.102379	0.104727	0.107193	0.109622	0.111993	0.114445	0.116652	0.119049	0.121528	0.123843	0.126076	0.128381	0.130638	0.132858	0.135235	0.137526	0.139822	0.142071	0.144482	0.146807	0.149046	0.15125	0.153417	0.155657	0.157874	0.160098	0.162227	0.164475	0.166539	0.168822	0.170902	0.173077	0.175277	0.177425	0.179632
[truncated: 1,950 more columns]
