# Supplementary material for: Generalization of generative model for neuronal ensemble inference method
Source: PLoS One. 2023 Jun 27;18(6):e0287708. doi: 10.1371/journal.pone.0287708 (PMC10298798; doi:10.1371/journal.pone.0287708)
Supplement: S9 Data — This csv file represents fluorescence intensity generated from S8 data, as shown in B2 in Fig 2. The row represents the label of neuron, the column represents the label of time step, and the value in each cell represents the magnitude of fluorescence intensity. (CSV) [file pone.0287708.s009.csv]

0.000444	0.000444	0.000448	0.000473	0.000539	0.000667	0.000886	0.001215	0.001685	0.002322	0.003166	0.004236	0.005561	0.007186	0.009135	0.011442	0.014143	0.017255	0.020795	0.024795	0.029303	0.034326	0.039893	0.046034	0.052762	0.060114	0.068132	0.076831	0.086231	0.096328	0.106793	0.154411	0.152867	0.151341	0.149847	0.148411	0.147064	0.145836	0.144769	0.143896	0.143251	0.142875	0.142806	0.143077	0.143722	0.144762	0.146232	0.148173	0.150613	0.153577
0.00047	0.00047	0.000474	0.000502	0.000574	0.000717	0.000958	0.001322	0.001839	0.002545	0.003476	0.00467	0.006161	0.007987	0.010181	0.012771	0.015795	0.019286	0.023238	0.027715	0.032746	0.038344	0.044567	0.051436	0.058964	0.067219	0.076194	0.085906	0.096384	0.106849	0.154466	0.152921	0.151758	0.150697	0.149761	0.148961	0.148328	0.147879	0.147643	0.14765	0.147929	0.148508	0.149407	0.150672	0.152311	0.15436	0.156862	0.159828	0.163301	0.167327
0.016954	0.016954	0.016954	0.017034	0.017211	0.017503	0.01793	0.018516	0.019289	0.020271	0.021488	0.022964	0.024733	0.026841	0.029306	0.032141	0.035387	0.039053	0.043181	0.047791	0.052897	0.058529	0.06477	0.071611	0.07909	0.08723	0.096046	0.105591	0.115883	0.126153	0.173577	0.171841	0.170308	0.168885	0.167593	0.166452	0.165484	0.164723	0.16419	0.16391	0.163923	0.164249	0.164902	0.165923	0.167343	0.169181	0.171477	0.174229	0.177492	0.181313
2e-06	2e-06	2e-06	1e-05	4.3e-05	0.000122	0.000275	0.000531	0.000927	0.001494	0.002269	0.003293	0.004586	0.006195	0.008157	0.010507	0.01328	0.016503	0.020199	0.024415	0.029158	0.034472	0.040394	0.046921	0.054083	0.061917	0.0704	0.07961	0.089577	0.10011	0.147794	0.146317	0.145012	0.143797	0.142693	0.14172	0.140903	0.140262	0.139828	0.139621	0.139672	0.140004	0.140649	0.141639	0.142999	0.144758	0.146971	0.149653	0.152805	0.156481
0.007988	0.007988	0.007997	0.008068	0.008219	0.008479	0.008864	0.009402	0.010123	0.011057	0.012222	0.013661	0.015413	0.017504	0.019972	0.022847	0.026137	0.029887	0.03411	0.038849	0.044144	0.050004	0.056498	0.063625	0.071438	0.079938	0.089118	0.099019	0.109457	0.157048	0.155478	0.154202	0.154336	0.154491	0.154689	0.154975	0.155367	0.155919	0.156639	0.157546	0.158681	0.160059	0.161719	0.163697	0.16603	0.16872	0.171807	0.175348	0.179358	0.183873
0.136353	0.136353	0.136079	0.135816	0.135595	0.135442	0.135378	0.135431	0.13562	0.13596	0.136491	0.137236	0.138212	0.139442	0.140976	0.14284	0.145056	0.147638	0.150628	0.154071	0.15797	0.162356	0.167235	0.172663	0.178684	0.185301	0.192564	0.200478	0.209065	0.218337	0.227582	0.273992	0.271252	0.268543	0.265884	0.263305	0.260842	0.258535	0.256423	0.254541	0.25293	0.251623	0.250664	0.250066	0.249882	0.250135	0.250861	0.252073	0.25377	0.256016
0.019245	0.019245	0.01925	0.019342	0.019544	0.019871	0.020344	0.020993	0.021846	0.022928	0.024265	0.02588	0.027802	0.030049	0.032659	0.035642	0.03904	0.042876	0.047213	0.052051	0.057423	0.063365	0.069885	0.077005	0.084797	0.093231	0.102359	0.11221	0.122516	0.169977	0.168277	0.166717	0.165656	0.164742	0.163996	0.163434	0.163073	0.162942	0.163041	0.1634	0.164047	0.164998	0.166303	0.167997	0.170079	0.172582	0.175522	0.178942	0.182849	0.187273
7.6e-05	7.6e-05	7.8e-05	9.5e-05	0.000147	0.000258	0.00046	0.000782	0.001258	0.001926	0.002821	0.003979	0.005442	0.007244	0.009409	0.011993	0.015022	0.01852	0.022527	0.027093	0.032237	0.037982	0.044334	0.051344	0.059068	0.067528	0.076735	0.086714	0.097276	0.144988	0.143539	0.142578	0.143742	0.144768	0.145705	0.146606	0.147541	0.14854	0.149638	0.150889	0.152318	0.153979	0.155878	0.158069	0.16059	0.16347	0.166745	0.170457	0.174631	0.179307
0.034034	0.034034	0.033999	0.034042	0.034177	0.03442	0.034788	0.035303	0.035988	0.036859	0.037935	0.039244	0.040814	0.042664	0.044841	0.047356	0.05023	0.053518	0.057211	0.061351	0.06595	0.071029	0.076628	0.082777	0.089486	0.096795	0.104746	0.113357	0.122634	0.132604	0.142707	0.189965	0.188066	0.186187	0.184344	0.182558	0.180857	0.179276	0.177848	0.176611	0.175606	0.174865	0.174429	0.174331	0.174608	0.175293	0.176413	0.178011	0.180102	0.182737
0.047022	0.047022	0.046974	0.047016	0.047161	0.047433	0.047845	0.048416	0.049171	0.050136	0.051331	0.052784	0.05453	0.056598	0.059008	0.061798	0.064992	0.068622	0.072705	0.077286	0.082398	0.088048	0.094277	0.10112	0.108605	0.11674	0.125575	0.135088	0.145166	0.1924	0.190476	0.18892	0.188876	0.188825	0.188793	0.188821	0.188937	0.189181	0.189585	0.190167	0.190966	0.192009	0.193325	0.194938	0.196889	0.199196	0.201897	0.205038	0.208643	0.212764
0.000133	0.000133	0.000135	0.000155	0.000213	0.000333	0.000542	0.000868	0.001341	0.001993	0.002853	0.00395	0.005332	0.007019	0.009028	0.011404	0.014179	0.017357	0.020983	0.025067	0.029662	0.0348	0.040497	0.046798	0.053696	0.061196	0.069339	0.078139	0.087582	0.097697	0.108148	0.155752	0.154195	0.152656	0.15115	0.149705	0.148349	0.147122	0.14606	0.145201	0.144582	0.144235	0.144198	0.144516	0.145218	0.146328	0.147886	0.149906	0.152417	0.155433
0.031659	0.031659	0.031632	0.03168	0.031817	0.032061	0.032436	0.032957	0.033643	0.034515	0.035591	0.036889	0.038436	0.040255	0.04237	0.044797	0.047555	0.050698	0.054226	0.058165	0.062563	0.067448	0.072857	0.078791	0.085273	0.092314	0.099953	0.1082	0.11706	0.126538	0.136701	0.18402	0.18218	0.18036	0.178573	0.176838	0.175181	0.173634	0.172224	0.170987	0.16997	0.169201	0.168717	0.168553	0.168737	0.169304	0.1703	0.171764	0.173713	0.176152
0.08955	0.08955	0.089397	0.089297	0.08927	0.08933	0.089507	0.089812	0.090266	0.090891	0.09171	0.092754	0.094049	0.095626	0.097482	0.099654	0.102159	0.105046	0.108318	0.112027	0.116168	0.12079	0.125897	0.131536	0.137728	0.144475	0.151808	0.159759	0.168348	0.177582	0.187234	0.234048	0.231707	0.229393	0.227122	0.224922	0.222826	0.220872	0.219092	0.217526	0.216214	0.215177	0.214454	0.214086	0.214093	0.21451	0.215374	0.216704	0.218543	0.220887
0.002015	0.002015	0.002025	0.002077	0.002197	0.002408	0.002737	0.003214	0.003879	0.004761	0.00588	0.007279	0.00899	0.01105	0.013485	0.016336	0.019646	0.023433	0.027718	0.032551	0.037957	0.043965	0.050611	0.05789	0.065831	0.074482	0.083852	0.093987	0.104476	0.152116	0.150595	0.149275	0.149336	0.149437	0.149609	0.149882	0.150283	0.150833	0.151569	0.152507	0.153695	0.155148	0.156892	0.158957	0.16137	0.164164	0.167399	0.171057	0.175201	0.179848
0.013553	0.013553	0.013556	0.013629	0.013784	0.01405	0.014444	0.014987	0.015705	0.016622	0.01776	0.019152	0.020819	0.022791	0.025094	0.027754	0.030821	0.034322	0.038288	0.042736	0.047684	0.05315	0.059169	0.065779	0.073016	0.080895	0.089464	0.098718	0.108673	0.119015	0.16651	0.164845	0.163507	0.162266	0.161147	0.160172	0.15936	0.15873	0.158305	0.158103	0.158152	0.158484	0.159126	0.160109	0.161453	0.163193	0.16536	0.167967	0.171055	0.174646
0.002884	0.002884	0.002888	0.002925	0.003011	0.003166	0.003407	0.00376	0.004246	0.00489	0.005716	0.006753	0.008044	0.009608	0.011466	0.013641	0.016158	0.019044	0.022336	0.026082	0.030279	0.034978	0.040183	0.045936	0.052238	0.059105	0.066558	0.074606	0.08327	0.092578	0.103081	0.150736	0.149229	0.147739	0.146281	0.144878	0.143559	0.142355	0.141302	0.140436	0.139794	0.13941	0.139311	0.139535	0.140103	0.141045	0.142391	0.144167	0.146431	0.149175
0.0046	0.0046	0.004605	0.004654	0.004761	0.004949	0.005243	0.005665	0.006247	0.007017	0.008004	0.009235	0.010747	0.012573	0.014752	0.017343	0.020358	0.023801	0.02771	0.032127	0.037112	0.042671	0.048841	0.055686	0.063212	0.071429	0.080389	0.090072	0.100533	0.110956	0.158532	0.156947	0.155519	0.154181	0.152952	0.151859	0.150921	0.150161	0.149607	0.149301	0.149269	0.149536	0.15014	0.151107	0.152485	0.15429	0.156575	0.159385	0.162714	0.16661
0.094163	0.094163	0.094066	0.094071	0.094202	0.094466	0.094885	0.095478	0.096266	0.097277	0.098529	0.100041	0.101847	0.10396	0.106429	0.109288	0.112542	0.11622	0.120349	0.124958	0.130098	0.135754	0.14198	0.148798	0.156226	0.164272	0.172981	0.182366	0.191971	0.238737	0.23635	0.234169	0.233359	0.232595	0.231914	0.231349	0.230911	0.230634	0.230532	0.230635	0.230978	0.231589	0.232499	0.233726	0.2353	0.237261	0.239625	0.242438	0.245732	0.249522
0.019718	0.019718	0.019717	0.019803	0.019988	0.020291	0.020735	0.021345	0.022133	0.023134	0.024387	0.025898	0.027707	0.029826	0.032305	0.035173	0.038434	0.042144	0.046321	0.050965	0.056092	0.061752	0.067983	0.074824	0.08228	0.090379	0.099145	0.108596	0.118767	0.129008	0.176403	0.174639	0.173146	0.171751	0.170478	0.169348	0.168379	0.167593	0.167019	0.166685	0.166617	0.16684	0.167385	0.168286	0.169571	0.171265	0.173408	0.176031	0.179132	0.182749
0.00364	0.00364	0.00365	0.003707	0.003832	0.004051	0.004387	0.004863	0.005502	0.00634	0.007398	0.008703	0.010281	0.012179	0.014409	0.017018	0.020025	0.023456	0.027343	0.03172	0.0366	0.042009	0.047981	0.054509	0.061672	0.069444	0.077875	0.086992	0.096797	0.107257	0.15487	0.153322	0.151987	0.15075	0.149633	0.148654	0.14783	0.147189	0.146759	0.146557	0.146619	0.146968	0.147641	0.148667	0.150073	0.15187	0.154087	0.156752	0.159913	0.163576
0.00433	0.00433	0.004338	0.004396	0.004523	0.004745	0.005088	0.005585	0.006266	0.007176	0.00835	0.009817	0.011625	0.013816	0.016418	0.019491	0.023074	0.027233	0.032006	0.037422	0.04353	0.050375	0.057979	0.06641	0.075685	0.086357	0.134179	0.132837	0.131519	0.130278	0.129161	0.128231	0.12761	0.127213	0.127078	0.127235	0.127714	0.128557	0.129821	0.13153	0.1337	0.136397	0.13965	0.143511	0.14801	0.153186	0.159072	0.165724	0.173905	0.182686
0.076618	0.076618	0.076582	0.076692	0.07698	0.077454	0.078145	0.079065	0.080245	0.081719	0.083503	0.085634	0.088152	0.091095	0.094483	0.098346	0.102739	0.107696	0.113272	0.119491	0.126392	0.134021	0.142393	0.151545	0.161459	0.208529	0.206444	0.204461	0.202679	0.201185	0.19999	0.199198	0.198912	0.198905	0.199198	0.199811	0.200772	0.202137	0.203919	0.206141	0.208857	0.212097	0.215893	0.220274	0.225292	0.230978	0.237342	0.244436	0.252448	0.261226
0.017742	0.017742	0.017752	0.017861	0.018087	0.018463	0.019014	0.019785	0.020809	0.022119	0.023751	0.025751	0.028174	0.031057	0.03444	0.038376	0.042896	0.048057	0.053905	0.060487	0.067828	0.075996	0.08503	0.094969	0.105448	0.153079	0.151548	0.150141	0.14888	0.147979	0.147548	0.147665	0.148536	0.149722	0.151248	0.153133	0.155417	0.158128	0.161286	0.164922	0.169075	0.173804	0.179114	0.185033	0.191595	0.198843	0.206815	0.215513	0.224787	0.271224
0.00531	0.00531	0.005317	0.005376	0.00551	0.005746	0.006114	0.00664	0.007378	0.008356	0.009617	0.011202	0.013155	0.015538	0.018403	0.021795	0.025779	0.030407	0.035716	0.04177	0.048624	0.056307	0.064873	0.074386	0.08489	0.09547	0.143201	0.141769	0.140368	0.13908	0.137979	0.137245	0.136806	0.13663	0.136762	0.137254	0.138127	0.139426	0.141193	0.143462	0.146275	0.14967	0.153713	0.158444	0.163905	0.170113	0.177132	0.184989	0.194496	0.20398
0.006161	0.006161	0.006169	0.006233	0.006372	0.006615	0.006986	0.007517	0.008241	0.00919	0.010399	0.011906	0.013756	0.015978	0.018636	0.021735	0.025338	0.029478	0.034213	0.039589	0.045657	0.052457	0.060029	0.068414	0.077632	0.088284	0.136087	0.134726	0.133394	0.132152	0.131037	0.130207	0.129716	0.129445	0.129432	0.129708	0.130321	0.131307	0.132688	0.134508	0.136792	0.139579	0.142924	0.14686	0.151413	0.156617	0.162511	0.16911	0.177178	0.185799
0.000268	0.000268	0.00027	0.000288	0.000336	0.000436	0.000612	0.000892	0.001314	0.001907	0.002712	0.003774	0.005135	0.006843	0.008932	0.011468	0.014491	0.018054	0.022215	0.02699	0.032439	0.038611	0.045562	0.053322	0.061931	0.071539	0.082252	0.130115	0.128814	0.127539	0.126341	0.125264	0.124409	0.123727	0.123243	0.122999	0.123019	0.123354	0.124039	0.125114	0.126615	0.128601	0.131111	0.134167	0.137818	0.142115	0.147085	0.152773	0.159375	0.166733
0.000315	0.000315	0.000317	0.000336	0.000389	0.000499	0.000692	0.001003	0.00146	0.002102	0.002981	0.004135	0.00563	0.007488	0.00976	0.012494	0.015762	0.019607	0.024061	0.02918	0.035022	0.041628	0.04908	0.057379	0.066577	0.07734	0.125252	0.123999	0.122773	0.12163	0.120636	0.119838	0.119359	0.119105	0.119106	0.119401	0.120034	0.121044	0.122472	0.12435	0.126711	0.129624	0.133086	0.137153	0.141872	0.147277	0.153385	0.160243	0.168665	0.177715
6.1e-05	6.1e-05	6.2e-05	7.3e-05	0.000108	0.000187	0.000334	0.000576	0.000942	0.001463	0.002184	0.003136	0.00435	0.005865	0.00772	0.009955	0.012608	0.015726	0.019341	0.023499	0.028223	0.033583	0.039581	0.046257	0.053682	0.062424	0.073127	0.083824	0.131671	0.130354	0.129056	0.127807	0.126648	0.125598	0.124696	0.123978	0.123491	0.123271	0.123359	0.123799	0.124624	0.125875	0.127609	0.129847	0.132658	0.136044	0.140035	0.144662	0.150497	0.156922
0.061341	0.061341	0.06133	0.061464	0.061778	0.062299	0.063045	0.064057	0.06537	0.067015	0.069019	0.071443	0.074307	0.077691	0.081631	0.086159	0.091297	0.097109	0.10363	0.110899	0.11901	0.127971	0.137804	0.147855	0.195062	0.193111	0.19122	0.190087	0.189318	0.189176	0.18975	0.190984	0.193173	0.195651	0.198434	0.201558	0.205048	0.208914	0.213219	0.217968	0.223208	0.228987	0.235322	0.242258	0.249819	0.258078	0.266925	0.312942	0.309812	0.306728
0.049839	0.049839	0.049811	0.049905	0.050144	0.050542	0.051124	0.05192	0.052954	0.054245	0.055834	0.057747	0.06003	0.062707	0.065815	0.069396	0.073492	0.078136	0.083359	0.089198	0.095705	0.102936	0.110895	0.119634	0.129212	0.139349	0.186641	0.184774	0.18294	0.181191	0.179575	0.178131	0.177034	0.17616	0.175544	0.175223	0.175222	0.175594	0.176371	0.177589	0.179282	0.181484	0.18427	0.187652	0.191651	0.196315	0.201695	0.207817	0.215433	0.223624
0.089735	0.089735	0.089599	0.08952	0.089509	0.089568	0.089702	0.089911	0.090199	0.090568	0.091038	0.091598	0.092253	0.093001	0.093839	0.094768	0.095797	0.096928	0.098139	0.099429	0.100793	0.102237	0.103756	0.105325	0.106945	0.108607	0.110302	0.112025	0.113741	0.115475	0.116971	0.118391	0.119682	0.121128	0.122734	0.124494	0.126425	0.128517	0.130769	0.133191	0.135755	0.138467	0.14132	0.144342	0.147501	0.150795	0.154215	0.157788	0.161483	0.165292
0.011175	0.011175	0.01116	0.011184	0.011249	0.011366	0.011537	0.011765	0.012055	0.012412	0.012841	0.013343	0.013921	0.014582	0.015324	0.016149	0.017045	0.018015	0.019058	0.020155	0.021305	0.02251	0.023762	0.025049	0.026351	0.02767	0.029001	0.030333	0.031649	0.032951	0.033962	0.034795	0.035614	0.036594	0.037739	0.039065	0.040558	0.042219	0.044027	0.045988	0.048115	0.050386	0.052814	0.055377	0.058076	0.060908	0.063844	0.066871	0.069965	0.073133
0.027409	0.027409	0.027382	0.027422	0.027535	0.027733	0.028017	0.028401	0.028883	0.029467	0.030164	0.030971	0.031886	0.032924	0.034091	0.035384	0.036801	0.038332	0.039975	0.04174	0.043609	0.045565	0.04761	0.049757	0.051976	0.05425	0.056587	0.058966	0.061367	0.063808	0.066013	0.06808	0.070055	0.072229	0.074598	0.077158	0.079918	0.082879	0.086046	0.089405	0.092959	0.096681	0.100574	0.104634	0.10887	0.113256	0.117784	0.122454	0.127243	0.132132
0.01168	0.01168	0.011674	0.011718	0.01182	0.011989	0.012235	0.012573	0.013009	0.01355	0.014197	0.014959	0.015855	0.016878	0.018029	0.019324	0.020749	0.022298	0.023986	0.025802	0.027746	0.029801	0.031968	0.034247	0.036638	0.039128	0.04172	0.044392	0.047125	0.049913	0.052665	0.055301	0.057883	0.060603	0.063448	0.066448	0.069605	0.072896	0.076336	0.079944	0.083703	0.08759	0.091624	0.09582	0.100157	0.104616	0.10921	0.113959	0.118833	0.123796
0.001277	0.001277	0.001279	0.0013	0.001353	0.001449	0.001602	0.001826	0.002134	0.002543	0.003066	0.003715	0.004501	0.00543	0.006505	0.007741	0.009123	0.010672	0.012392	0.014275	0.01632	0.018528	0.020889	0.0234	0.026063	0.028856	0.031766	0.034807	0.037952	0.041202	0.044445	0.047583	0.050684	0.053975	0.057459	0.061123	0.064965	0.068991	0.073206	0.077596	0.08217	0.08692	0.091849	0.096926	0.102188	0.107604	0.113171	0.118882	0.12472	0.130705
0.039093	0.039093	0.039034	0.039028	0.039074	0.03918	0.039345	0.039573	0.039861	0.040213	0.04062	0.041083	0.041596	0.04216	0.042771	0.043425	0.044109	0.044826	0.045577	0.046342	0.04712	0.047895	0.048653	0.049399	0.050127	0.050818	0.051467	0.052054	0.052593	0.053068	0.053264	0.053325	0.053276	0.053327	0.053486	0.05375	0.054124	0.054611	0.055207	0.055924	0.056752	0.057696	0.058742	0.059877	0.061109	0.062429	0.063819	0.065267	0.066774	0.068316
0.126569	0.126569	0.12641	0.126339	0.126361	0.126476	0.126684	0.126995	0.1274	0.127903	0.128504	0.129207	0.130018	0.130927	0.131931	0.133032	0.134221	0.135494	0.136839	0.138263	0.139751	0.141279	0.142839	0.144467	0.146132	0.147813	0.149507	0.151197	0.152856	0.15448	0.155745	0.156768	0.157632	0.158722	0.16004	0.161573	0.163323	0.165303	0.167512	0.169915	0.172522	0.175329	0.17834	0.181541	0.18493	0.188496	0.192204	0.196046	0.200012	0.204056
0.009409	0.009409	0.009398	0.009424	0.009494	0.009613	0.009785	0.010017	0.010312	0.010677	0.011122	0.01164	0.012238	0.012907	0.013656	0.014481	0.015386	0.016357	0.017389	0.018471	0.019596	0.020764	0.021968	0.023193	0.024437	0.025694	0.026954	0.0282	0.029435	0.030643	0.031619	0.032391	0.032996	0.033753	0.034681	0.035781	0.037056	0.038502	0.04013	0.041936	0.043914	0.046056	0.048364	0.050822	0.053424	0.056168	0.059019	0.061968	0.065018	0.068136
1.1e-05	1.1e-05	1.1e-05	1.3e-05	2.2e-05	4.4e-05	8.8e-05	0.00016	0.000271	0.00043	0.000648	0.000927	0.001285	0.001727	0.002253	0.00287	0.003592	0.004411	0.005321	0.006328	0.00742	0.008611	0.009884	0.01124	0.012666	0.014166	0.015722	0.017334	0.018969	0.020627	0.022122	0.023506	0.024735	0.026161	0.027788	0.029603	0.031611	0.033822	0.036238	0.038854	0.041662	0.044667	0.047842	0.051183	0.054715	0.058421	0.062281	0.06626	0.070361	0.074581
0.004206	0.004206	0.004205	0.004234	0.004301	0.004421	0.004603	0.004855	0.005188	0.005608	0.006121	0.006736	0.007458	0.008284	0.009224	0.010279	0.011448	0.012734	0.014128	0.015625	0.017224	0.018918	0.020692	0.02255	0.024479	0.026448	0.028456	0.0305	0.032558	0.034624	0.036472	0.038112	0.039689	0.041439	0.04336	0.045461	0.047741	0.050198	0.052821	0.05563	0.058625	0.061778	0.065088	0.068546	0.072146	0.075893	0.079788	0.083821	0.087958	0.092186
0.125275	0.125275	0.125178	0.125235	0.125453	0.125853	0.126454	0.127259	0.128284	0.12955	0.13107	0.132835	0.134872	0.137208	0.139863	0.142821	0.146092	0.149688	0.153637	0.157942	0.162615	0.167671	0.173097	0.178927	0.185176	0.191856	0.198935	0.206464	0.214441	0.222833	0.231665	0.240777	0.287055	0.284184	0.281357	0.278763	0.276359	0.274059	0.27188	0.269831	0.267928	0.266178	0.264602	0.263212	0.26202	0.261036	0.260283	0.259771	0.259518	0.259532
0.00332	0.00332	0.003326	0.003371	0.003475	0.00366	0.003944	0.004351	0.004908	0.005633	0.006561	0.007721	0.009138	0.01084	0.012852	0.015182	0.017864	0.020901	0.024316	0.028141	0.032394	0.037091	0.042219	0.047821	0.053886	0.060438	0.06748	0.075028	0.083067	0.091639	0.100708	0.110276	0.120371	0.130596	0.177975	0.176196	0.17444	0.172715	0.171032	0.169405	0.167851	0.166388	0.165038	0.163821	0.162753	0.161854	0.161155	0.160671	0.160425	0.160445
0.025976	0.025976	0.025964	0.026032	0.026196	0.026479	0.026892	0.027454	0.028184	0.029102	0.030223	0.031561	0.03313	0.034945	0.03702	0.039359	0.041972	0.044884	0.04812	0.051664	0.055534	0.059727	0.064247	0.069122	0.074348	0.079958	0.085927	0.09227	0.098987	0.106094	0.113569	0.121397	0.129609	0.139586	0.149619	0.196808	0.19484	0.192893	0.19097	0.189079	0.187232	0.185441	0.18372	0.182085	0.180558	0.179154	0.177893	0.176792	0.175875	0.175159
1e-06	1e-06	2e-06	8e-06	3.4e-05	9.8e-05	0.000223	0.000438	0.000774	0.001262	0.001941	0.002838	0.003988	0.005412	0.007149	0.009233	0.011677	0.014485	0.017713	0.021372	0.025469	0.03005	0.035107	0.040655	0.046723	0.053333	0.060491	0.068162	0.07635	0.085096	0.094393	0.104216	0.114603	0.162142	0.160521	0.158981	0.157569	0.156237	0.154997	0.153871	0.152864	0.151992	0.151281	0.150731	0.15037	0.150214	0.150276	0.150563	0.151101	0.151905
0.023974	0.023974	0.023971	0.024057	0.024249	0.024569	0.025031	0.025641	0.026426	0.027391	0.02857	0.02998	0.031638	0.033565	0.035774	0.038305	0.041153	0.044319	0.047828	0.051682	0.05591	0.060523	0.065502	0.070874	0.076662	0.082869	0.089498	0.096536	0.10403	0.111954	0.120294	0.129068	0.138285	0.148331	0.195533	0.193578	0.191643	0.189735	0.18786	0.186029	0.184259	0.182562	0.180956	0.179461	0.178098	0.176882	0.17584	0.17498	0.174325	0.173899
0.178014	0.178014	0.177855	0.17785	0.17801	0.178346	0.178876	0.1796	0.180538	0.181704	0.183099	0.184744	0.186651	0.188823	0.191295	0.194064	0.197154	0.200558	0.204271	0.208328	0.212742	0.217519	0.222663	0.228167	0.234112	0.240444	0.247187	0.254323	0.261904	0.269917	0.278353	0.286998	0.332813	0.329485	0.326203	0.32317	0.320228	0.317397	0.314686	0.312109	0.309674	0.307396	0.305291	0.303375	0.301663	0.300166	0.298894	0.297871	0.297111	0.296624
0.04142	0.04142	0.04141	0.041517	0.041763	0.042159	0.042721	0.04346	0.044396	0.045549	0.046929	0.048557	0.05044	0.052608	0.055066	0.057822	0.060887	0.064271	0.067975	0.072009	0.076379	0.081113	0.086213	0.091666	0.09745	0.10361	0.110151	0.117073	0.12439	0.132096	0.140192	0.148671	0.157526	0.16738	0.214391	0.212248	0.210129	0.208041	0.205992	0.203991	0.202051	0.200187	0.198413	0.196742	0.195192	0.193787	0.192539	0.191468	0.190595	0.189933
0.144799	0.144799	0.144686	0.144726	0.144927	0.145303	0.14587	0.146644	0.147632	0.148846	0.150285	0.151971	0.153918	0.156123	0.158586	0.161327	0.164343	0.167659	0.171279	0.175216	0.179497	0.184154	0.189155	0.19451	0.200187	0.206212	0.212609	0.219381	0.226524	0.234055	0.241977	0.250282	0.258996	0.267834	0.313841	0.310703	0.3076	0.304538	0.301525	0.298571	0.29569	0.292896	0.290202	0.287626	0.285184	0.282892	0.280771	0.27884	0.277119	0.275624
0.119975	0.119975	0.119892	0.119968	0.120213	0.120661	0.121315	0.122176	0.123265	0.124595	0.126177	0.128036	0.130191	0.132642	0.135406	0.138487	0.141879	0.145625	0.149745	0.154245	0.159148	0.164419	0.170087	0.17614	0.182607	0.189487	0.196775	0.204504	0.212671	0.22125	0.230293	0.239418	0.28571	0.282852	0.280034	0.277366	0.274884	0.27251	0.270257	0.268133	0.266152	0.264325	0.262671	0.261209	0.259953	0.258911	0.258099	0.257534	0.257221	0.257181
0.000788	0.000788	0.000792	0.000817	0.000881	0.001004	0.001207	0.001513	0.00195	0.002543	0.003319	0.004309	0.005537	0.007017	0.008774	0.010835	0.013236	0.015975	0.019085	0.022573	0.026473	0.030812	0.035588	0.040819	0.046522	0.0527	0.059362	0.066509	0.074157	0.082313	0.090941	0.100062	0.109702	0.120033	0.167519	0.165843	0.16419	0.162565	0.160976	0.159432	0.15795	0.156541	0.155224	0.154017	0.152934	0.151996	0.151224	0.150645	0.150275	0.150132
0.091588	0.091588	0.091502	0.091441	0.091405	0.091399	0.091428	0.091499	0.091617	0.091786	0.092009	0.092292	0.092642	0.093066	0.093569	0.094154	0.094827	0.095594	0.096456	0.097423	0.098494	0.099678	0.100991	0.102437	0.104025	0.105754	0.107631	0.109666	0.111853	0.114205	0.116726	0.119424	0.122307	0.125379	0.128658	0.132137	0.135823	0.139725	0.143853	0.148213	0.152816	0.157663	0.162762	0.168114	0.173726	0.179599	0.185749	0.192181	0.198885	0.205873
0.022267	0.022267	0.022257	0.022278	0.022333	0.022426	0.022559	0.022738	0.022967	0.023248	0.023589	0.023987	0.02445	0.024986	0.0256	0.026296	0.027077	0.02795	0.028921	0.029993	0.031179	0.032485	0.033909	0.03546	0.037148	0.03898	0.040956	0.043091	0.045387	0.047855	0.050494	0.053311	0.056309	0.0595	0.062885	0.06647	0.070267	0.074273	0.078494	0.082942	0.087614	0.092529	0.097684	0.103091	0.108758	0.114684	0.120878	0.127338	0.134078	0.141108
0.030752	0.030752	0.03074	0.030766	0.030834	0.030949	0.031114	0.031331	0.031606	0.031942	0.032348	0.032824	0.033374	0.034007	0.034726	0.035535	0.036435	0.037433	0.038536	0.039756	0.041091	0.042553	0.044144	0.045871	0.04774	0.049751	0.051909	0.05422	0.056701	0.059352	0.062184	0.065203	0.068414	0.071829	0.075455	0.079289	0.083337	0.087609	0.092113	0.096854	0.101831	0.107057	0.112544	0.118311	0.124341	0.130647	0.137236	0.144113	0.151282	0.158731
0.070683	0.070683	0.070638	0.07063	0.07067	0.070756	0.070895	0.071087	0.071341	0.071662	0.072057	0.072522	0.073068	0.073699	0.074421	0.075239	0.076163	0.077203	0.078356	0.079628	0.081029	0.082564	0.08423	0.086043	0.088011	0.090133	0.092422	0.094874	0.097503	0.100318	0.103326	0.106544	0.109973	0.11361	0.117476	0.121563	0.125893	0.130471	0.135297	0.140377	0.145714	0.15132	0.157195	0.163349	0.169787	0.176518	0.183536	0.190867	0.198515	0.206479
1e-06	1e-06	1e-06	2e-06	9e-06	2.6e-05	5.9e-05	0.000115	0.0002	0.000325	0.000499	0.000731	0.001029	0.001404	0.001864	0.00242	0.003084	0.003866	0.004773	0.005819	0.007014	0.008366	0.009891	0.011591	0.013473	0.01554	0.017802	0.020276	0.022974	0.025895	0.029052	0.032458	0.036122	0.040046	0.044242	0.048716	0.053474	0.058511	0.063845	0.069477	0.075418	0.08167	0.08824	0.095134	0.102346	0.109888	0.117773	0.126002	0.134587	0.143524
0.016796	0.016796	0.016793	0.016823	0.01689	0.016997	0.017149	0.017353	0.017609	0.017924	0.018301	0.018749	0.019272	0.019877	0.020572	0.021357	0.022244	0.023233	0.024335	0.025559	0.026908	0.028385	0.029998	0.031752	0.033662	0.035725	0.037948	0.040337	0.042903	0.04566	0.048603	0.051739	0.055074	0.058614	0.062372	0.066352	0.070556	0.074995	0.079668	0.08459	0.089749	0.095158	0.100817	0.106735	0.112912	0.119366	0.126093	0.133086	0.140366	0.147954
0.001139	0.001139	0.001142	0.001155	0.001184	0.001233	0.001307	0.001413	0.001557	0.001745	0.001983	0.002277	0.002634	0.003061	0.003567	0.004162	0.004852	0.005642	0.00654	0.007556	0.008693	0.009963	0.011373	0.012931	0.014641	0.016513	0.018556	0.020777	0.023172	0.025766	0.028554	0.031543	0.034744	0.038168	0.041815	0.045694	0.049811	0.054179	0.058795	0.063671	0.068805	0.074201	0.079869	0.085816	0.092049	0.098571	0.105394	0.112517	0.119942	0.127682
3.4e-05	3.4e-05	3.4e-05	3.8e-05	4.9e-05	7.2e-05	0.000112	0.000175	0.000268	0.000398	0.000572	0.000798	0.001083	0.001435	0.001863	0.002376	0.002981	0.003687	0.004501	0.005429	0.006482	0.00767	0.008998	0.010478	0.012109	0.013903	0.015864	0.017999	0.020311	0.022813	0.025517	0.028426	0.031541	0.034866	0.038414	0.042192	0.046207	0.05046	0.054964	0.059717	0.06473	0.07001	0.075546	0.08135	0.087435	0.093807	0.100459	0.107397	0.114633	0.122172
0.001308	0.001308	0.001312	0.00133	0.001366	0.001427	0.00152	0.001648	0.00182	0.002042	0.002322	0.002666	0.003083	0.003576	0.004157	0.004832	0.005608	0.006492	0.007493	0.008611	0.009862	0.01125	0.012781	0.014461	0.016298	0.018302	0.020478	0.022837	0.025382	0.028119	0.031061	0.034207	0.037563	0.04113	0.044924	0.048946	0.053206	0.057705	0.06244	0.067427	0.072679	0.078194	0.083975	0.090027	0.096356	0.102974	0.109866	0.117055	0.124545	0.132321
0	0	0	2e-06	7e-06	2e-05	4.6e-05	9e-05	0.000159	0.00026	0.0004	0.000588	0.000831	0.001137	0.001516	0.001979	0.002531	0.003182	0.003938	0.004811	0.005807	0.006932	0.008198	0.009608	0.011171	0.012895	0.014791	0.016867	0.019126	0.02158	0.024237	0.027108	0.030199	0.033514	0.037066	0.040857	0.044903	0.0492	0.053747	0.058566	0.063657	0.069019	0.074681	0.080632	0.086888	0.09343	0.100271	0.107425	0.11489	0.12267
0.000112	0.000112	0.000113	0.000121	0.000138	0.000173	0.000231	0.00032	0.000447	0.000622	0.000853	0.001152	0.001523	0.001982	0.002536	0.003197	0.003973	0.004872	0.005906	0.007083	0.008415	0.00991	0.011573	0.013419	0.015458	0.0177	0.020154	0.022826	0.025728	0.02887	0.03226	0.035891	0.039776	0.043926	0.04835	0.053055	0.058052	0.06335	0.068949	0.07486	0.081093	0.087628	0.094485	0.101673	0.109192	0.117066	0.125278	0.133829	0.142721	0.151975
0	0	0	1e-06	5e-06	1.5e-05	3.7e-05	7.5e-05	0.000136	0.000226	0.00035	0.000516	0.00073	0.001	0.001335	0.001741	0.002228	0.002803	0.003474	0.004247	0.00513	0.006131	0.007261	0.008525	0.009928	0.011471	0.013165	0.015021	0.017042	0.019248	0.021637	0.024212	0.026981	0.029948	0.033119	0.0365	0.040101	0.043917	0.04796	0.052242	0.056764	0.061527	0.066536	0.071786	0.077291	0.083066	0.089104	0.095406	0.101984	0.108829
0.000447	0.000447	0.000449	0.000459	0.000483	0.000524	0.00059	0.000687	0.00082	0.000999	0.001228	0.001517	0.001875	0.002308	0.002826	0.003435	0.004149	0.004972	0.005911	0.006971	0.008166	0.009504	0.010988	0.012622	0.014422	0.016396	0.018552	0.020896	0.02344	0.026188	0.029148	0.032326	0.035732	0.039368	0.043245	0.047361	0.051728	0.056356	0.061251	0.066416	0.071865	0.077604	0.083625	0.089945	0.096567	0.103482	0.110705	0.11824	0.126082	0.13423
0.002283	0.002283	0.002286	0.002303	0.002339	0.002398	0.002483	0.002602	0.002759	0.002959	0.003206	0.003506	0.003864	0.00429	0.004788	0.005363	0.006019	0.006766	0.007609	0.00856	0.009617	0.010784	0.012071	0.013481	0.015023	0.016704	0.018524	0.020497	0.022628	0.024924	0.027391	0.030027	0.032845	0.035856	0.039048	0.042432	0.046022	0.049823	0.053825	0.058039	0.062464	0.067115	0.07199	0.077114	0.082471	0.088063	0.093893	0.099966	0.106309	0.112913
0.136312	0.136312	0.136192	0.13609	0.13601	0.135955	0.135931	0.13594	0.135993	0.136096	0.136246	0.136453	0.13672	0.137055	0.137464	0.137946	0.138514	0.139164	0.139901	0.140733	0.141669	0.142722	0.143881	0.145156	0.146556	0.148089	0.14976	0.151573	0.153532	0.155649	0.157933	0.160377	0.163001	0.165812	0.168818	0.172017	0.175414	0.179024	0.182845	0.18688	0.191148	0.195645	0.200383	0.205366	0.210605	0.216095	0.221852	0.227869	0.234146	0.240713
0.035219	0.035219	0.035199	0.035217	0.035274	0.035374	0.035521	0.03572	0.035973	0.036284	0.036658	0.037097	0.037607	0.038192	0.038858	0.039607	0.040446	0.041381	0.04242	0.043566	0.044822	0.046197	0.047693	0.049316	0.05107	0.052966	0.055009	0.057205	0.059559	0.062075	0.064764	0.067628	0.070676	0.073913	0.077345	0.080973	0.084813	0.088863	0.093129	0.097621	0.102349	0.107314	0.112513	0.11795	0.123631	0.129561	0.135753	0.142215	0.148946	0.155958
0.141885	0.141885	0.141765	0.141663	0.141584	0.141531	0.141514	0.141531	0.141597	0.141709	0.14188	0.142112	0.142411	0.142784	0.143231	0.143758	0.144375	0.145079	0.145882	0.146797	0.147827	0.148972	0.150238	0.151632	0.153159	0.154836	0.156655	0.158626	0.160755	0.163043	0.165496	0.168131	0.170956	0.173983	0.177192	0.18062	0.18424	0.188063	0.192105	0.196373	0.200885	0.205642	0.210647	0.215918	0.221461	0.227282	0.233365	0.239727	0.246374	0.253297
3e-06	3e-06	3e-06	5e-06	1.2e-05	2.9e-05	6e-05	0.000113	0.000192	0.000307	0.000464	0.000672	0.000939	0.001274	0.001688	0.002187	0.00278	0.003474	0.004274	0.005191	0.006235	0.00742	0.00875	0.010229	0.011869	0.01368	0.015678	0.017863	0.02024	0.022824	0.025615	0.028616	0.031829	0.035268	0.038945	0.042861	0.047023	0.051435	0.056102	0.061029	0.066225	0.0717	0.077455	0.08351	0.089846	0.096481	0.103421	0.11066	0.118206	0.126068
0.081529	0.081529	0.081464	0.081431	0.081432	0.081472	0.081563	0.081706	0.081906	0.082168	0.082492	0.082891	0.083367	0.083929	0.084577	0.085312	0.086149	0.087098	0.088161	0.089339	0.090644	0.092081	0.093653	0.095371	0.097239	0.099266	0.101469	0.10385	0.106407	0.109147	0.112086	0.115232	0.118592	0.122167	0.12596	0.129986	0.134245	0.138759	0.143524	0.148552	0.153847	0.159419	0.165256	0.171376	0.177778	0.184471	0.191474	0.198783	0.206409	0.214348
0.076684	0.076684	0.076615	0.076571	0.076557	0.076578	0.076635	0.076732	0.076876	0.077072	0.077323	0.077633	0.078008	0.078457	0.078983	0.079588	0.080286	0.081081	0.081982	0.082989	0.084108	0.085341	0.086698	0.088176	0.089788	0.091547	0.09346	0.095528	0.097763	0.100164	0.102732	0.105477	0.108406	0.111542	0.114882	0.118427	0.122187	0.12616	0.130357	0.134778	0.139429	0.144322	0.149463	0.154867	0.160535	0.166466	0.172671	0.179158	0.185929	0.19298
0.081101	0.081101	0.08108	0.081135	0.081271	0.08149	0.081795	0.082185	0.082673	0.083251	0.083935	0.084717	0.085604	0.086601	0.087709	0.08894	0.09028	0.091743	0.093335	0.095061	0.096919	0.098908	0.101039	0.103313	0.105725	0.108283	0.110996	0.113854	0.116862	0.120022	0.123342	0.12682	0.130454	0.13425	0.138209	0.142347	0.146655	0.151122	0.155757	0.160561	0.165541	0.170701	0.176035	0.181543	0.187223	0.19309	0.199133	0.205347	0.211736	0.21831
0.171881	0.171881	0.171805	0.171814	0.171903	0.172069	0.172317	0.172651	0.173074	0.173587	0.17419	0.174889	0.175688	0.17659	0.177595	0.178706	0.179925	0.181259	0.182708	0.184268	0.185945	0.187737	0.189651	0.191687	0.193853	0.196148	0.198577	0.201139	0.203835	0.206656	0.20962	0.212717	0.215952	0.219339	0.222875	0.226553	0.230382	0.234358	0.238481	0.242744	0.247155	0.2517	0.256395	0.261228	0.26622	0.271352	0.276632	0.282076	0.28767	0.293439
0.033102	0.033102	0.033098	0.033147	0.033248	0.033406	0.033626	0.033912	0.034266	0.034696	0.035207	0.035803	0.036488	0.037265	0.038135	0.039105	0.040184	0.041371	0.042672	0.044094	0.045632	0.047291	0.049087	0.051018	0.053082	0.055284	0.057633	0.060134	0.062775	0.065568	0.068521	0.071643	0.074921	0.078362	0.081972	0.08576	0.089719	0.093853	0.098159	0.10265	0.107313	0.112149	0.117171	0.122375	0.127765	0.133332	0.139094	0.14503	0.151162	0.157484
0.02111	0.02111	0.021113	0.02116	0.021257	0.021407	0.021614	0.021883	0.022218	0.022625	0.023109	0.023671	0.024318	0.025053	0.025881	0.02681	0.027839	0.02898	0.030232	0.031598	0.033083	0.034685	0.036413	0.038268	0.040252	0.042367	0.044626	0.047028	0.04957	0.05226	0.055102	0.058102	0.061256	0.064563	0.06803	0.071654	0.07543	0.079352	0.083434	0.087684	0.092098	0.096678	0.101427	0.106341	0.111411	0.116648	0.122052	0.127617	0.133338	0.139226
0.002757	0.002757	0.002761	0.002783	0.002826	0.002898	0.003002	0.003145	0.003332	0.003567	0.003861	0.004215	0.004639	0.005137	0.005712	0.006374	0.007129	0.007983	0.008943	0.010011	0.011191	0.012495	0.013918	0.015468	0.017154	0.018976	0.020931	0.023034	0.02528	0.027675	0.03022	0.03291	0.03576	0.038769	0.041939	0.045267	0.048764	0.052422	0.056251	0.060246	0.064413	0.068762	0.073285	0.07799	0.082864	0.087905	0.093123	0.098523	0.104102	0.109852
0.15933	0.15933	0.159266	0.159279	0.159375	0.159549	0.159806	0.160155	0.160596	0.161137	0.161775	0.162508	0.163347	0.164288	0.165333	0.166492	0.167766	0.16916	0.170673	0.172303	0.174058	0.175935	0.177946	0.180087	0.18236	0.184769	0.187314	0.189989	0.192809	0.195772	0.198892	0.202158	0.205579	0.209151	0.212877	0.216758	0.220807	0.225018	0.229392	0.233942	0.238664	0.243556	0.248615	0.253827	0.259221	0.264786	0.270532	0.276465	0.282572	0.288848
0.052905	0.052905	0.052891	0.052941	0.053051	0.053227	0.053472	0.053791	0.054186	0.054662	0.055215	0.055854	0.056583	0.057408	0.058327	0.059346	0.060465	0.061688	0.063022	0.064465	0.066023	0.067694	0.069487	0.071404	0.073441	0.075602	0.077897	0.080325	0.082879	0.085572	0.088403	0.09138	0.094499	0.097767	0.101183	0.104744	0.108455	0.112318	0.116327	0.120498	0.12482	0.129284	0.133896	0.138653	0.143567	0.148639	0.153863	0.159242	0.164783	0.170489
0.029185	0.029185	0.029181	0.029222	0.029314	0.029463	0.02967	0.029941	0.030274	0.030673	0.031146	0.031695	0.032322	0.033036	0.033836	0.034726	0.035711	0.036789	0.037969	0.039248	0.040638	0.042137	0.043752	0.045475	0.047308	0.049259	0.051331	0.05352	0.055839	0.05828	0.060848	0.063542	0.066369	0.069317	0.072409	0.075648	0.079027	0.082535	0.086175	0.089952	0.093868	0.097923	0.102119	0.106457	0.110937	0.115553	0.120306	0.125203	0.130234	0.135397
0.039106	0.039106	0.039099	0.03915	0.039259	0.039429	0.039664	0.039968	0.040345	0.040796	0.041325	0.04194	0.042643	0.043438	0.044324	0.045309	0.046395	0.047585	0.04888	0.050286	0.051808	0.053444	0.055199	0.05707	0.059062	0.061176	0.063417	0.065786	0.068284	0.070919	0.073684	0.076585	0.079631	0.082815	0.086142	0.089608	0.093218	0.096975	0.100868	0.104912	0.109105	0.113438	0.117924	0.122573	0.127373	0.132336	0.137465	0.142733	0.148155	0.153731
0.034433	0.034433	0.03443	0.034482	0.034598	0.034778	0.035029	0.035354	0.035759	0.036244	0.036818	0.037486	0.03825	0.039121	0.0401	0.041192	0.042404	0.04374	0.045203	0.046792	0.048507	0.050354	0.052333	0.054458	0.056738	0.059163	0.061737	0.064466	0.067357	0.07041	0.073626	0.077006	0.080555	0.084284	0.088187	0.092263	0.096516	0.100949	0.105555	0.11035	0.115333	0.120504	0.125864	0.13141	0.137152	0.143086	0.149208	0.155531	0.16205	0.168766
0.059631	0.059631	0.059621	0.05968	0.059811	0.060023	0.060317	0.060701	0.061172	0.06174	0.062404	0.063173	0.064045	0.065025	0.066116	0.067322	0.06865	0.070101	0.071683	0.073394	0.075237	0.077218	0.079336	0.08159	0.083991	0.086536	0.089232	0.09208	0.095081	0.098236	0.101557	0.105033	0.108678	0.11248	0.116454	0.120589	0.124899	0.129384	0.134045	0.13888	0.143887	0.149068	0.154439	0.159978	0.165706	0.171616	0.177707	0.183984	0.190442	0.197076
0.06839	0.06839	0.068364	0.068395	0.068488	0.068643	0.068865	0.069154	0.069515	0.069948	0.070454	0.071041	0.07171	0.072459	0.073288	0.074204	0.075215	0.076317	0.077517	0.078811	0.080202	0.081691	0.083285	0.084988	0.086796	0.088716	0.090746	0.09289	0.095154	0.097536	0.100033	0.102655	0.105389	0.108252	0.111254	0.114388	0.117666	0.121078	0.124628	0.12832	0.132151	0.136115	0.140224	0.144473	0.148873	0.153411	0.158083	0.162897	0.16784	0.17294
0.017909	0.017909	0.017907	0.017939	0.01801	0.018123	0.018283	0.018492	0.018754	0.019073	0.019454	0.019899	0.020414	0.021001	0.021665	0.022406	0.023227	0.024136	0.025143	0.026241	0.027437	0.028734	0.030137	0.031653	0.033281	0.035037	0.036911	0.038908	0.041028	0.04328	0.045667	0.048193	0.050853	0.053659	0.0566	0.059691	0.062917	0.066281	0.069786	0.073447	0.077261	0.081223	0.085334	0.089601	0.094021	0.098589	0.103315	0.108213	0.113259	0.118454
0.047198	0.047198	0.047184	0.047223	0.047321	0.047477	0.047695	0.047978	0.048331	0.048755	0.049255	0.049837	0.050503	0.051257	0.052101	0.053042	0.054078	0.05521	0.056444	0.057781	0.059228	0.060788	0.062472	0.064274	0.066198	0.06825	0.070439	0.072756	0.075203	0.077782	0.0805	0.083358	0.086353	0.089481	0.092764	0.096194	0.099768	0.103494	0.107373	0.111405	0.115595	0.11994	0.124436	0.129081	0.133899	0.138882	0.144027	0.149353	0.154847	0.160514
0.084636	0.084636	0.084598	0.084616	0.084697	0.084841	0.085053	0.085335	0.085691	0.086121	0.086633	0.08723	0.08791	0.088677	0.089532	0.090478	0.09152	0.092667	0.093916	0.09527	0.096739	0.098323	0.100022	0.101842	0.103787	0.10586	0.108057	0.110383	0.112848	0.115449	0.118188	0.121063	0.124078	0.127238	0.130548	0.134005	0.137615	0.141381	0.145307	0.149389	0.153621	0.15802	0.162589	0.167328	0.172232	0.177296	0.182528	0.187916	0.193471	0.199194
0.130134	0.130134	0.130062	0.13005	0.130094	0.1302	0.130366	0.130603	0.130909	0.131291	0.13174	0.132268	0.132877	0.133574	0.134348	0.135208	0.136152	0.137182	0.138305	0.13952	0.140821	0.142211	0.143703	0.145293	0.146988	0.148795	0.150703	0.152724	0.154858	0.157107	0.15947	0.161958	0.164579	0.167316	0.17017	0.17315	0.176251	0.179483	0.18284	0.186332	0.189947	0.193687	0.197555	0.201563	0.205707	0.209993	0.214421	0.218985	0.223687	0.228536
0.055848	0.055848	0.05584	0.055898	0.056025	0.056224	0.056502	0.056861	0.057306	0.057842	0.058472	0.059196	0.060024	0.060966	0.062017	0.063182	0.064467	0.065872	0.067397	0.069055	0.070844	0.072761	0.074823	0.077028	0.079381	0.081886	0.084553	0.087382	0.090378	0.093531	0.096838	0.100309	0.103945	0.107754	0.111733	0.115885	0.120225	0.124754	0.12947	0.134359	0.139426	0.144676	0.15012	0.155758	0.161585	0.167599	0.173806	0.180218	0.186818	0.193605
0.008714	0.008714	0.008717	0.008746	0.008806	0.008901	0.009036	0.009215	0.009442	0.009725	0.010066	0.01047	0.010942	0.011488	0.01211	0.012818	0.013618	0.014509	0.015496	0.016585	0.017778	0.019088	0.020513	0.022059	0.023731	0.025532	0.027473	0.029552	0.031775	0.03414	0.036657	0.039327	0.042148	0.045125	0.048261	0.051555	0.055012	0.05863	0.062417	0.066374	0.070487	0.074784	0.079254	0.083915	0.088762	0.093787	0.099009	0.104415	0.110007	0.115783
0	0	0	1e-06	4e-06	1.2e-05	2.9e-05	5.8e-05	0.000103	0.000171	0.000266	0.000396	0.000564	0.000777	0.001043	0.001367	0.001754	0.002213	0.002749	0.003371	0.004083	0.004893	0.005806	0.006833	0.00797	0.009227	0.010613	0.012137	0.013797	0.015595	0.01754	0.019642	0.0219	0.024315	0.026905	0.029667	0.032601	0.035707	0.038983	0.042445	0.046093	0.049933	0.053972	0.058207	0.06263	0.067245	0.072047	0.077047	0.082248	0.087658
0.000542	0.000542	0.000542	0.000549	0.000563	0.000589	0.000628	0.000686	0.000765	0.00087	0.001006	0.001177	0.001386	0.00164	0.001941	0.002296	0.002711	0.003189	0.00374	0.004364	0.005066	0.005849	0.00672	0.007687	0.00875	0.009915	0.011186	0.012566	0.014065	0.015689	0.017439	0.01932	0.021328	0.023476	0.025765	0.028201	0.03079	0.033538	0.03644	0.039502	0.042729	0.046118	0.049684	0.053425	0.057333	0.061409	0.065666	0.070103	0.074719	0.079524
0.02228	0.02228	0.022281	0.022324	0.022414	0.022553	0.022748	0.023007	0.023333	0.023729	0.0242	0.024748	0.02538	0.026101	0.026915	0.027828	0.028841	0.029959	0.031185	0.032526	0.033988	0.035572	0.037283	0.039121	0.041091	0.043193	0.045441	0.047831	0.050362	0.053042	0.05587	0.058855	0.061994	0.065291	0.06875	0.072383	0.076181	0.080149	0.084296	0.088619	0.09311	0.097779	0.102614	0.107631	0.112809	0.118179	0.123733	0.129471	0.135395	0.141495
0.070643	0.070643	0.070626	0.070678	0.070803	0.071004	0.071286	0.07165	0.072101	0.072645	0.073286	0.074022	0.074856	0.075793	0.076833	0.077988	0.079261	0.080657	0.082177	0.083823	0.085601	0.087519	0.089571	0.091766	0.094106	0.096595	0.099249	0.102053	0.105009	0.108113	0.111377	0.114799	0.118392	0.12215	0.126078	0.13018	0.13447	0.138924	0.143558	0.148369	0.153359	0.158541	0.163899	0.169452	0.175198	0.181138	0.187263	0.193573	0.200074	0.206776
0.08657	0.08657	0.086543	0.086589	0.086711	0.086908	0.087187	0.087547	0.087995	0.088531	0.089159	0.089879	0.090701	0.091632	0.092663	0.093804	0.095061	0.096434	0.097921	0.099529	0.101257	0.103116	0.105107	0.107223	0.10947	0.111858	0.11438	0.117045	0.119863	0.122832	0.125939	0.129201	0.132621	0.136198	0.139937	0.143842	0.147912	0.152151	0.156566	0.161142	0.165891	0.170807	0.175894	0.181137	0.186563	0.192161	0.19794	0.203897	0.210033	0.216358
0.003677	0.003677	0.00368	0.003701	0.003744	0.003813	0.003913	0.004049	0.004226	0.004447	0.004718	0.005044	0.005431	0.005883	0.006403	0.007001	0.007684	0.008453	0.009312	0.010266	0.011316	0.012469	0.01373	0.015101	0.01659	0.018201	0.019942	0.021814	0.023819	0.025965	0.028248	0.030676	0.033249	0.035974	0.038848	0.041875	0.045055	0.048392	0.051883	0.055534	0.059345	0.063326	0.067474	0.071783	0.07626	0.0809	0.085711	0.090697	0.095856	0.10118
0.000516	0.000516	0.000517	0.000526	0.000546	0.000582	0.000637	0.000717	0.000827	0.000973	0.001163	0.001401	0.001694	0.002048	0.00247	0.002967	0.003548	0.004213	0.004968	0.005827	0.006791	0.007869	0.009065	0.010382	0.011826	0.013408	0.01513	0.016991	0.019	0.021167	0.023491	0.025961	0.028601	0.031409	0.034388	0.037545	0.040879	0.044386	0.048065	0.051938	0.055997	0.060249	0.064693	0.069342	0.074181	0.079212	0.084456	0.089898	0.095523	0.101357
0.084165	0.084165	0.084137	0.084178	0.084292	0.084481	0.084749	0.085098	0.085529	0.086046	0.086652	0.087351	0.088148	0.089039	0.090022	0.091107	0.092291	0.093575	0.094966	0.09646	0.098067	0.099785	0.10161	0.103551	0.105596	0.107761	0.110039	0.112437	0.114952	0.117592	0.120362	0.123259	0.126275	0.129412	0.132678	0.136064	0.139577	0.143213	0.146988	0.150898	0.154931	0.159095	0.1634	0.167848	0.172438	0.177172	0.182049	0.187064	0.192217	0.197504
0.019623	0.019623	0.019625	0.019669	0.019758	0.019898	0.020094	0.020349	0.020671	0.021065	0.021534	0.02208	0.022709	0.023426	0.024243	0.02516	0.026182	0.027318	0.028573	0.029948	0.031449	0.033075	0.034836	0.036726	0.038757	0.040927	0.043244	0.045711	0.048336	0.05111	0.054046	0.057145	0.060408	0.063831	0.067423	0.071192	0.075135	0.079255	0.083555	0.088037	0.092715	0.097582	0.102642	0.1079	0.113349	0.119001	0.124861	0.130923	0.137172	0.143609
0.161892	0.161892	0.161826	0.161842	0.16194	0.162125	0.162399	0.162765	0.163225	0.163779	0.164432	0.165186	0.16604	0.166993	0.168062	0.16924	0.170533	0.171941	0.173459	0.175093	0.176852	0.178733	0.180739	0.182878	0.185151	0.187551	0.19008	0.192751	0.195563	0.198517	0.201609	0.204856	0.208254	0.211811	0.215523	0.21938	0.223392	0.227569	0.231915	0.236423	0.241088	0.245901	0.250881	0.256025	0.261325	0.266781	0.272402	0.278192	0.284156	0.290297
0.128139	0.128139	0.128104	0.128158	0.128308	0.128549	0.128885	0.129316	0.129853	0.130504	0.131268	0.132142	0.133135	0.134242	0.13548	0.136845	0.138346	0.139972	0.141735	0.143637	0.145686	0.147884	0.150242	0.152763	0.155437	0.158275	0.161272	0.164434	0.167769	0.171277	0.174952	0.178817	0.182869	0.187101	0.191515	0.196126	0.200922	0.205916	0.211096	0.216459	0.222013	0.227766	0.233702	0.23982	0.246127	0.252634	0.25934	0.266246	0.273351	0.280665
0.058002	0.058002	0.057992	0.058049	0.058176	0.058376	0.058651	0.05901	0.059455	0.059987	0.06061	0.061326	0.062145	0.063064	0.064097	0.065242	0.066501	0.067876	0.069379	0.071011	0.072774	0.074676	0.076705	0.078879	0.081207	0.083681	0.086299	0.08907	0.091993	0.095068	0.098314	0.101724	0.105303	0.109051	0.112985	0.117099	0.12139	0.125856	0.130495	0.135319	0.140325	0.145519	0.15089	0.156455	0.162195	0.168136	0.174256	0.180568	0.187076	0.193775
[truncated: 1,950 more columns]
