# Supplementary material for: Generalization of generative model for neuronal ensemble inference method
Source: PLoS One. 2023 Jun 27;18(6):e0287708. doi: 10.1371/journal.pone.0287708 (PMC10298798; doi:10.1371/journal.pone.0287708)
Supplement: S10 Data — This csv file represents fluorescence intensity after normalization of S9 to the range [0, 1], as shown in C2 in Fig 2. The row represents the label of neuron, the column represents the label of time step, and the value in each cell represents the magnitude of normalized fluorescence intensity. We used this data for the analysis of our proposed method. (CSV) [file pone.0287708.s010.csv]

0	0	6.83771203317656e-06	4.95734122405302e-05	0.000162395660787944	0.000381202445849594	0.000755567179666012	0.00131796899439479	0.00212140015829303	0.0032103057995764	0.00465306303857666	0.0064821510074514	0.00874714311844114	0.0115249636319191	0.0148566388200844	0.018800289235219	0.0234174542856215	0.0287371942474329	0.0347885693967941	0.0416262814299707	0.0493323828913607	0.0579188397770222	0.0674352254991957	0.0779328228981301	0.0894338545379331	0.102001569254912	0.115707763025414	0.130578077269565	0.14664670054753	0.163906795147276	0.181795959254074	0.263195502153025	0.260556145308218	0.257947558167562	0.25539367272317	0.25293893410326	0.250636334576087	0.248537156981902	0.246713197297052	0.245220866645812	0.244118285580462	0.243475540649343	0.243357590116771	0.243820845107019	0.244923426172368	0.246701231300994	0.249214090473187	0.252532090237286	0.256703094577523	0.261769839194107
0	0	6.24377573606309e-06	4.99502058885048e-05	0.000162338169137641	0.000385553151701897	0.0007617406397997	0.00132992423178144	0.0021369322456676	0.00323895866308274	0.00469219746565143	0.00655596452286627	0.00888333192848379	0.0117336155519966	0.0151583265432272	0.0192011713323281	0.0239214657887918	0.0293707210624409	0.0355395714896712	0.0425279174822599	0.0503810264142932	0.0591191905569136	0.0688329446582938	0.0795550685410481	0.0913058544763189	0.104191446651619	0.118200918459411	0.133360805946572	0.149716376487189	0.166051654756664	0.240379122062694	0.237967463684639	0.236152085889379	0.234495924375388	0.23303488085315	0.231786125705937	0.230798048195705	0.230097184369332	0.229728801600904	0.229739728208442	0.230175231566033	0.231079018103828	0.232482306700508	0.234456900777038	0.23701528788489	0.240213662005688	0.244119143728596	0.248748903436886	0.254170061719723	0.260454421998071
0	0	0	0.00013131717694333	0.000421856430930448	0.000901164126773604	0.00160206955870863	0.00256396787981852	0.00383282010203345	0.00544473844901282	0.00744240100326323	0.00986520291786767	0.0127689539930271	0.0162291616054838	0.0202753721200502	0.0249289245779794	0.030257119032455	0.0362747286658831	0.043050694996159	0.0506178473175184	0.0589991661359264	0.0682438953927368	0.0784882766590284	0.0897175367523949	0.101994051331884	0.115355574085868	0.129826726985023	0.145494507659074	0.162388462472834	0.179246305062934	0.25709112755494	0.25424154481527	0.251725179412093	0.249389375127214	0.247268602719579	0.245395691483424	0.24380675364241	0.242557598996737	0.241682698305352	0.24122308818605	0.241244427227303	0.241779544723348	0.242851421180147	0.244527356650887	0.246858236541631	0.249875248681904	0.253644051660177	0.258161362547028	0.263517461901604	0.26978949856536
0	0	0	1.3059390844714e-05	6.69293780791595e-05	0.000195890862670711	0.000445651712575867	0.000863552219606716	0.00150999206642006	0.00243557639253917	0.00370070488062084	0.00537230690874424	0.00748303095402115	0.0101096009376643	0.0133124165423304	0.0171486126029651	0.0216753239545141	0.0269366260410783	0.0329700646113362	0.0398523635865005	0.0475949499335603	0.0562696503021616	0.0659368643749612	0.0765916948803923	0.0882831145341225	0.101071523018809	0.114919374585772	0.129953998295749	0.146224366864408	0.163418687335329	0.241259186465247	0.238848096430542	0.236717783298998	0.234734388314457	0.232932192377886	0.231343843966398	0.230010153676382	0.228963769984949	0.228255298031623	0.227917386293516	0.228000639910151	0.228542604630207	0.229595518017062	0.231211617634095	0.233431714077697	0.236303147639678	0.239915701632097	0.244293862412788	0.249439262405605	0.255440052498751
0	0	1.41305474174075e-05	0.000125604865932507	0.000362684050380112	0.000770899864660757	0.00137537328196094	0.00222006600535705	0.00335207985957376	0.00481851666933577	0.00664763752947789	0.00890695505543885	0.0116577016193607	0.0149406988026716	0.0188156089166894	0.0233295337861389	0.0284950338976132	0.0343827619881994	0.0410131288486116	0.0484536470942884	0.0567671191581962	0.0659676755877523	0.0761636505798235	0.0873534740735856	0.099620359292719	0.112965876298048	0.127379034663803	0.142924206883775	0.159312501766318	0.234033266448742	0.231568270954817	0.229564873343193	0.22977526149363	0.230018620921374	0.230329492964557	0.230778530360266	0.231393994203335	0.23226066777827	0.233391111571662	0.234815156739172	0.236597175774589	0.238760719590277	0.241367020558376	0.244472600868558	0.248135552771314	0.252359016388295	0.257205794152465	0.262765379530803	0.26906132343567	0.276150148056736
0.0958109108291058	0.0958109108291058	0.0952827933942917	0.0947758777543059	0.0943499144218463	0.0940550167301436	0.0939316608329607	0.0940338149353152	0.0943981003191834	0.0950534285229673	0.0960768969824064	0.0975128367230506	0.0993940141550892	0.101764760304072	0.104721446964674	0.108314187470125	0.112585385410081	0.117562024887052	0.123325058208564	0.129961219989823	0.13747629253851	0.145930026367323	0.155333986091623	0.165796108121444	0.1774011996361	0.190155042943272	0.204154009837633	0.219407737498651	0.235958629515982	0.253829815120349	0.271648959955592	0.3611012597721	0.355820085423959	0.350598661588516	0.345473609547746	0.340502752378456	0.335755477772809	0.331308883166546	0.327238138559512	0.323610704207978	0.320505604983578	0.317986446270797	0.316138035248948	0.314985428584645	0.314630780380245	0.315118421661296	0.316517740119964	0.318853792422864	0.322124651134103	0.326453672150864
0	0	8.34178634349151e-06	0.000161830655063798	0.000498838823340981	0.00104439165020554	0.00183352463830014	0.00291628850568576	0.00433939725588596	0.00614455982061822	0.00837515348886871	0.0110695504778175	0.0142761331482569	0.0180249319310234	0.0223793444023277	0.0273560541348566	0.0330251321338957	0.0394249506166248	0.0466606160909722	0.0547321285569377	0.0636945438043885	0.0736079226949976	0.0844856120869147	0.0963643158400513	0.109364155677753	0.12343508088196	0.138663846030644	0.155098833484598	0.172292923495809	0.25147482782553	0.248638620468742	0.246035983129571	0.244265856067482	0.242740977523891	0.241496383001441	0.240558766216433	0.239956489242432	0.239737934440233	0.239903101809834	0.240502042069297	0.241581469222145	0.243168076984678	0.24534528322033	0.248171480433506	0.251645000266937	0.255820898510491	0.260725868880466	0.266431650739416	0.272949922588223	0.280330735144947
0	0	3.01852164883726e-06	2.8675955663954e-05	0.000107157518533723	0.000274685470044191	0.000579556156576755	0.00106553814203955	0.00178394629446282	0.00279213252517447	0.00414292096302915	0.00589064499770592	0.00809869358383038	0.0108183815894328	0.0140859312742991	0.0179858612445968	0.0225574122817609	0.0278368066455773	0.0338844147690227	0.0407756996933182	0.0485393373741276	0.0572100408104127	0.0667968655671198	0.0773767839462945	0.089034314554104	0.101802661128686	0.115698425539108	0.130759339305981	0.146700152133491	0.218710004588153	0.21652308565357	0.215072686001304	0.216829465600927	0.218377967206781	0.219792144599261	0.221151988602062	0.222563147472894	0.224070899036488	0.2257280674217	0.227616152713047	0.229772886431141	0.232279768660501	0.235145854966072	0.238452645432373	0.242257491970732	0.246604163145058	0.251546992345029	0.257149368525271	0.263449023206394	0.270506326821376
6.31608200800885e-05	6.31608200800885e-05	0	7.75975789555391e-05	0.000321217884978729	0.000759734435820482	0.00142382534409112	0.00235319169669813	0.00358933917540842	0.0051611412979729	0.00710288536672075	0.00946510003771603	0.0122983139670228	0.0156368144569703	0.0195654174659518	0.024103973537421	0.0292903791634259	0.0352238870612353	0.0418882558771143	0.049359278595159	0.0576586103536825	0.066824147644733	0.0769280742626877	0.0880245280533294	0.100131554965253	0.113321338792834	0.127669672520171	0.143209038854732	0.159950265365674	0.177942076114202	0.196173897979034	0.281455441846028	0.278028516207969	0.274637682467098	0.271311814141166	0.268088807722222	0.26501919186633	0.262166127393569	0.259589165934302	0.257356882093186	0.255543264259457	0.254206059468619	0.253419256109907	0.253242405813683	0.253742278589745	0.254978426068455	0.256999572311018	0.259883314896389	0.26365672274746	0.26841183020206
8.02992485328649e-05	8.02992485328649e-05	0	7.02618424662582e-05	0.000312832489075956	0.000767861564095531	0.00145709678066929	0.00241232325800817	0.00367536352138971	0.00528971299710253	0.00728882970536867	0.00971955487449896	0.012640440039882	0.0160999993308396	0.0201316907675939	0.0247990845885667	0.0301423304180245	0.0362149610883225	0.0430454159166494	0.0507089754485047	0.059260845417255	0.0687127361299777	0.0791332365281281	0.0905808981470948	0.103102562215189	0.116711611940498	0.131491692373579	0.147405999692186	0.164265496082066	0.243283302440428	0.240064640895069	0.237461606921795	0.237387999277307	0.237302681325741	0.237249148493385	0.237295989721696	0.237490046238984	0.237898234085693	0.238574086094178	0.239547714482639	0.240884362390509	0.242629198145087	0.244830735875697	0.247529125206603	0.250792955079262	0.254652337711873	0.259170843342858	0.264425425418727	0.270456233563748	0.277350258630496
0	0	3.38533776361201e-06	3.72387153997322e-05	0.000135413510544481	0.000338533776361202	0.000692301572658658	0.00124411162812742	0.00204474400922166	0.00314836412015918	0.00460405935851235	0.00646091712185354	0.00880018551650944	0.0116557179201162	0.0150562897036645	0.0190780709668355	0.0237752271138472	0.0291545288202267	0.0352921461856553	0.042205005898951	0.0499828194108497	0.0586797521255689	0.0683228867452178	0.0789883933694775	0.0906644233161753	0.10335943992972	0.117142842634267	0.13203832879416	0.148022201045054	0.165143546784522	0.182833629268276	0.26341143871777	0.260775953268798	0.258170935859698	0.255621776523698	0.253175869989489	0.25088061098576	0.248803706267784	0.247006091915306	0.245552089345834	0.244504327307996	0.24391697120601	0.243854342457383	0.244392611161797	0.245580864716825	0.24745972717563	0.250096905293483	0.253516096434732	0.257766387996946	0.262871477344473
5.02921601972929e-05	5.02921601972929e-05	0	8.94082847951888e-05	0.000344594430981457	0.000799086545357007	0.00149758877031943	0.00246804119486722	0.00374583459839847	0.00537008510551108	0.00737432082300326	0.00979206985767318	0.0126736243697182	0.0160618258289359	0.0200013783777239	0.0245220847776807	0.0296593358082043	0.0355137157896894	0.0420852247221358	0.0494222920931411	0.0576143261875003	0.0667134818380108	0.0767886779308688	0.0878417771386741	0.0999156209312246	0.113030698707119	0.127259654697753	0.142621115629127	0.159124394864239	0.176778805766089	0.195709147398871	0.283848952153529	0.280421634569713	0.277031570437896	0.273702974501875	0.270471237541049	0.267384789043015	0.26450323453097	0.261876866165111	0.259572740159035	0.257678402124937	0.256246006895614	0.255344473357263	0.255038995050879	0.255381726809261	0.256437862173404	0.258293084082904	0.261020036769157	0.264650385666362	0.269193444137517
0.015673043987875	0.015673043987875	0.0153701162806813	0.0151721243151953	0.0151186664845141	0.0152374616638057	0.015587907442716	0.0161917829374484	0.017090666460755	0.0183281162450428	0.0199496704423734	0.0220167065620477	0.0245807025150919	0.0277030358108068	0.0313777666902277	0.0356781521805845	0.0406378509160098	0.0463538789595918	0.0528321760702951	0.0601756980701723	0.0683745453609492	0.077525734005714	0.0876371836830862	0.0988019506168439	0.11106161311974	0.124420131031083	0.138938881860174	0.154681223035969	0.171686752951565	0.189969331044546	0.209079515553259	0.301767474275894	0.297132482363866	0.292550948282519	0.288054550746331	0.283698727505638	0.27954881590905	0.275680052903453	0.272155795917802	0.26905524173829	0.266457587151113	0.264404410469023	0.262972928558559	0.26224431812557	0.262258177563154	0.263083804059231	0.264794454641031	0.267427747781995	0.271068820027283	0.275709751698276
0	0	1.39518660620858e-05	8.6501569584932e-05	0.000253923962329962	0.000548308336239972	0.0010073247296826	0.00167282874084409	0.00260062783397279	0.00383118242064876	0.00539239623299616	0.00734426229508197	0.00973142657830485	0.0126055109870945	0.0160027903732124	0.0199804673875131	0.0245985350540635	0.0298821067317754	0.0358604813393791	0.0426034182071852	0.0501457970003488	0.0585280781304499	0.0678004883153122	0.0779560516219044	0.0890352284618068	0.101104987792117	0.114177886292292	0.128318102546216	0.142952214858737	0.209418904778514	0.207296825950471	0.205455179630276	0.205540286013254	0.205681199860481	0.205921171956749	0.206302057900244	0.206861527729334	0.207628880362749	0.208655737704918	0.209964422741542	0.211621904429718	0.213649110568539	0.216082316009766	0.218963376351587	0.222329961632368	0.226228113010115	0.2307415416812	0.235845134286711	0.241626787582839	0.248110219741891
0	0	4.98674357333344e-06	0.000126330837191133	0.000383979255146733	0.000826137185315701	0.00148106284128026	0.00238366342805376	0.00357715738993841	0.00510143867552091	0.00699307673767236	0.00930692575569943	0.0120778929346155	0.0153558457101538	0.0191840025266167	0.0236055818283064	0.0287036960081118	0.0345232257581928	0.0411157007621406	0.0485093792335375	0.0567341816338234	0.0658200284244384	0.0758250982804046	0.0868125566203177	0.0988422443670576	0.111939095238491	0.126182897131791	0.14156533880767	0.15811301623185	0.175303983576991	0.254252445582161	0.25148480289896	0.249260715265253	0.247197865673751	0.245337810320897	0.243717118659563	0.242367373399048	0.241320157248647	0.240613701909092	0.24027792784182	0.240359377986852	0.240911244275634	0.241978407400327	0.243612397044523	0.245846458165377	0.248738769437911	0.252340860545716	0.256674340710943	0.261807362095762	0.267776494153043
0	0	7.01393844918331e-06	7.18928691041276e-05	0.000222692545761565	0.000494482660667411	0.000917072452230695	0.00153605252037111	0.00238824604194686	0.00351749013226534	0.00496586842202166	0.00678423196497239	0.00904798059944625	0.0117904305330769	0.0150484049427224	0.0188622339744658	0.0232757547436142	0.0283363113346999	0.0341087826783776	0.0406773360360376	0.048036710953843	0.0562763351470209	0.0654032225540205	0.0754910195285581	0.0865414795552462	0.0985826583878813	0.111651379203322	0.125763423363078	0.140955614044009	0.157277048815258	0.175693897698201	0.259256206897156	0.256613705586427	0.254001013514106	0.251444432949379	0.248984294038328	0.246671447834709	0.244560252361505	0.242713833064758	0.24119531539051	0.240069578269416	0.239396240178294	0.239222645201677	0.239615425754831	0.240611405014615	0.242263187519398	0.244623377807548	0.247737566478985	0.251707455641223	0.256519017417363
0	0	7.83583609938316e-06	8.46270298733419e-05	0.000252313922400147	0.000546941359736967	0.00100768852238072	0.00166903308916868	0.00258112441113692	0.00378784317044197	0.00533463721646027	0.00726382006412848	0.00963337690058205	0.0124950242440769	0.0159098816161882	0.0199704118828887	0.024695421050817	0.0300911777888524	0.0362172344513504	0.0431394120615458	0.0509517406526311	0.0596636232279257	0.0693330449745649	0.0800603045946209	0.0918548050914129	0.10473221813714	0.118774036427235	0.133948916617301	0.150343052904431	0.166677636837206	0.24123718449006	0.238753224446555	0.236515309656571	0.234418439916376	0.232492391403148	0.230779477631822	0.229309474779578	0.228118427692472	0.22725021705266	0.226770663883378	0.226720514532342	0.227138948180049	0.228085517180854	0.229600967882475	0.231760524311465	0.234589261143343	0.238170238240761	0.242573978128614	0.247791077803584	0.253896761292223
0.000175609791422638	0.000175609791422638	0	9.05205110426877e-06	0.000246215790035859	0.000724164088340773	0.00148272597087774	0.00255629923184294	0.00398290248587429	0.0058132272191556	0.00807986081566224	0.0108172010695904	0.014086801928449	0.0179121987251091	0.0223821015603926	0.0275580643818083	0.0334491392404605	0.040107828032754	0.0475830118346516	0.0559271925425582	0.0652327010777372	0.0754723812868758	0.0867439953219	0.0990873722076686	0.112535099328157	0.127101659965132	0.142868522578531	0.159859222501227	0.177248212672509	0.261913857060871	0.257592407863698	0.25364390317202	0.25217747089313	0.250794317484399	0.249561428123999	0.248538546349217	0.247745586672484	0.247244103041308	0.247059441198781	0.247245913451529	0.247866884157281	0.248973044802222	0.250620518103197	0.252841891444182	0.255691477131803	0.259241691574894	0.263521501336988	0.268614185288244	0.274577676555731	0.28143913129276
1.67404922374505e-06	1.67404922374505e-06	0	0.000143968233241935	0.000453667339634455	0.0009609042544287	0.00170418210977076	0.00272535213625422	0.004044502924564	0.00572022619753111	0.00781780987488156	0.0103472982519578	0.0133756532977096	0.0169229636028218	0.0210729316284816	0.0258741048021776	0.0313331793208048	0.0375439019408927	0.0445364055484688	0.052310690143533	0.0608935405136653	0.0703686591200528	0.0807996598331977	0.0922518305728262	0.104733541585057	0.118291666248154	0.132966381743489	0.148787820957087	0.165814575611781	0.182958513712137	0.262300076671454	0.259347053840771	0.256847698349722	0.2545123996826	0.252381335020775	0.250489659397945	0.248867505700138	0.247551703010275	0.246590798755847	0.246031666315116	0.245917830967902	0.246291143944797	0.247203500771737	0.248711819122329	0.25086297237484	0.253698811759861	0.257286299246343	0.261677330360222	0.26686855700305	0.27292359304533
0	0	1.65513862613564e-05	0.000110894287951087	0.000317786616218041	0.000680261975341745	0.00123638855372332	0.00202423453976388	0.00308186812186455	0.00446887429056621	0.00622001095701771	0.00837996686412471	0.0109917756161667	0.0141332287285722	0.0178241878648546	0.0221424445404425	0.0271194463892323	0.0327982270155037	0.0392317508552929	0.0464762926218885	0.0545533691174304	0.0635060139461981	0.0733905018214801	0.0841952467728935	0.096051004751903	0.108914742154229	0.122869215911179	0.137959114765657	0.154187748994917	0.171500499024296	0.250306614430492	0.247744459837234	0.245534849771343	0.243487443290813	0.241638653445419	0.240018272730433	0.238654438502497	0.237593494643144	0.236881785033906	0.236547447031426	0.236650065626247	0.237227709006768	0.238341617302157	0.240039789532572	0.242366914440919	0.245341198552085	0.249010640886227	0.253421585324879	0.258653478522094	0.264716251309628
0	0	9.62785917330411e-06	7.9429838179757e-05	0.000232272102555956	0.000499445194615139	0.000912239656670542	0.00151037040781205	0.00232994191993954	0.00342511090090285	0.0048379992345852	0.00660350791048979	0.00877940408365647	0.0114162340147451	0.0145476952108621	0.0182459966158075	0.022558074043051	0.0275633573307723	0.0333075788100447	0.0398256394703715	0.047176509949189	0.0554143469543471	0.0645656270985724	0.074712187184838	0.0858744864138872	0.0987180505510746	0.156270985724292	0.15465591234797	0.153069722549168	0.15157620089491	0.150231911057837	0.14911267242894	0.148365309860613	0.147887527349137	0.147725057225588	0.147914003961864	0.148490472029866	0.149505007690253	0.151026209439635	0.153082960855532	0.15569451765629	0.15894030968009	0.162855237916435	0.167501883449951	0.172916350752538	0.179145575637665	0.186229273024423	0.194234837927026	0.204080527414125	0.214648306339223
4.68094789194919e-05	4.68094789194919e-05	0	0.00014302896336508	0.000517504794720943	0.0011338296004941	0.00203231154308749	0.00322855378214088	0.00476286448005721	0.00667945258914931	0.00899912232227026	0.0117699834216429	0.0150440464193999	0.0188707213210675	0.023276013392712	0.028298930533433	0.034010987224913	0.0404563924194649	0.0477066605987713	0.0557929980821116	0.0647661151383155	0.0746858238793356	0.0855716282547216	0.0974716380066964	0.1103624483958	0.171565842083022	0.168854793095602	0.16627637096512	0.163959301758606	0.162016708383448	0.160462893735982	0.159433085199753	0.159061209895004	0.159052108051881	0.159433085199753	0.160230146604687	0.161479699639177	0.163254559048207	0.165571628254722	0.168460813314696	0.17199232844651	0.176205181549264	0.181140981048662	0.186837434580503	0.193362155836557	0.200755452979228	0.20903032864155	0.218254396515294	0.228672106101486	0.240085817378019
0	0	1.12366620821081e-05	0.000133716278777089	0.000387664841832742	0.000810163336120025	0.0014293034168442	0.00229565006337477	0.00344628426058269	0.00491828699333891	0.00675211024513902	0.00899944266156073	0.0117220858840556	0.0149616155623275	0.0187629783447048	0.0231857285402228	0.0282646998013358	0.034063941101912	0.0406351410875291	0.0480311120699729	0.0562799457044488	0.0654580512931151	0.0756092518180919	0.0867773702614996	0.0985522684573411	0.152073613620632	0.150353280655861	0.148772282300909	0.147355339212355	0.146342915958757	0.145858615823018	0.145990084769379	0.14696879803673	0.148301466159668	0.150016180793398	0.152134291595876	0.154700745215429	0.157747004305889	0.161295542191419	0.165381192524473	0.170047778287173	0.175361595785802	0.181328263351402	0.187979243637802	0.195352741296082	0.203497073973194	0.212454940985051	0.222228589664069	0.232649470079016	0.284829157789704
0	0	8.0006126183377e-06	7.54343475443263e-05	0.000228588931952504	0.000498323871656459	0.000918927506449065	0.00152011639748415	0.00236360955638889	0.00348140943363663	0.00492266264959717	0.00673422993532076	0.00896640085583696	0.011690037980051	0.0149645744302707	0.0188414427161851	0.023394934240679	0.0286844821260599	0.0347523753247392	0.0416717622949414	0.0495055049929537	0.0582867488139092	0.0680772127694349	0.0789500453177558	0.0909555360239013	0.103047890524189	0.157601782079313	0.155965085326534	0.154363819858206	0.152891707136432	0.151633325066034	0.150794403685768	0.150292650980132	0.150091492720014	0.150242361415103	0.150804690187706	0.151802480875678	0.15328716598871	0.15530674920251	0.157900090635512	0.161115193963423	0.164995491083317	0.169616416342737	0.175023687528074	0.181265308315037	0.188360708762842	0.196383037329716	0.20536315352147	0.216229128401832	0.22706881555502
0	0	1.02730183026665e-05	9.24571647239961e-05	0.000270950857732822	0.000582993788676309	0.00105940501246246	0.00174127660230193	0.00267098475869322	0.003889621554847	0.00544213144583744	0.00737731126860219	0.00975294675109376	0.0126062775846593	0.0160194879157202	0.0199989983807155	0.0246257089987788	0.0299419959704086	0.0360223386782991	0.0429258069776908	0.0507178913602632	0.0594499569175295	0.0691733687410031	0.0799407760494851	0.0917778613887323	0.105456385258732	0.166841521999027	0.165093824760286	0.163383367212892	0.161788481121403	0.160356679195469	0.159290853546567	0.158660347048241	0.158312348553238	0.158295654898496	0.158650074029938	0.15943724405738	0.160703393563184	0.162476773347681	0.164813885011538	0.167746831736949	0.17132569448814	0.175621100265943	0.180675425270855	0.186522056812359	0.193204655218244	0.200773301452733	0.209247257425145	0.219607596383384	0.230678057731795
0	0	2.64798951396152e-06	2.64798951396152e-05	9.00316434746918e-05	0.000222431119172768	0.000455454196401382	0.000826172728355996	0.00138489851580188	0.00217002740669147	0.00323584318606098	0.00464192561797455	0.00644388248222537	0.00870526552714851	0.0114710905744813	0.0148287412781845	0.0188311774285374	0.0235485707476598	0.0290577129314568	0.0353797878960399	0.0425942353268281	0.0507659309669134	0.0599690185226867	0.0702432178368574	0.0816414886997048	0.0943624303247759	0.108546386156311	0.171916747209681	0.170194230030849	0.168506136715699	0.166919990996836	0.165494048643567	0.164362033126349	0.163459068702088	0.162818255239709	0.162495200519006	0.162521680414146	0.162965218657734	0.163872155066266	0.16529544943002	0.167282765560248	0.169912219147612	0.173235445987634	0.177281573964967	0.182115478822704	0.18780468429345	0.194384938235645	0.201915820413351	0.210656833798938	0.220398787220803
0	0	2.35151366934895e-06	2.4690893528164e-05	8.70060057659115e-05	0.000216339257580104	0.000443260326672279	0.000808920702256042	0.00134624157570228	0.0021010774635633	0.00313456772124216	0.00449139110845651	0.00624914757629486	0.00843370377512005	0.0111050233035005	0.0143195424895005	0.0181619158252167	0.0226827008545401	0.0279195217961802	0.0339382210328789	0.0408069924610472	0.0485740421109068	0.057335782042901	0.0670933880138645	0.0779079993792004	0.0905626701908018	0.146895531653726	0.145422308339878	0.143980830460567	0.142636940398535	0.141468238104868	0.140529984150798	0.139966796626989	0.139668154390981	0.139669330147816	0.140016178414045	0.140760432490394	0.141947946893415	0.14362692765333	0.145834998988849	0.148610960875516	0.152035940534922	0.156106410696565	0.160888213743186	0.166436610246015	0.172791575937431	0.179973098683623	0.18803643905582	0.197938663117449	0.208579262471253
0	0	1.43512173420111e-06	1.72214608104132e-05	6.74507215074519e-05	0.000180825338509339	0.000391788233436901	0.000739087693113568	0.00126434224783117	0.00201204067134995	0.00304676344170894	0.00441299933266839	0.00615523711798853	0.0083294465453032	0.0109915973622463	0.0141990944381857	0.0180064723990212	0.0224811819662603	0.0276691470353973	0.0336363832062055	0.0404158982785715	0.0481081507738894	0.0567160109356276	0.0662968836331542	0.0769526625095974	0.0894984967099834	0.104858604631138	0.120210101821887	0.188876371438207	0.186986316114264	0.185123528103271	0.183331061057254	0.181667754967315	0.180160877146404	0.178866397342155	0.177835979936998	0.177137075652442	0.176821348870918	0.176947639583528	0.177579093146576	0.178763068577292	0.180558405866778	0.183046906953882	0.186258709395024	0.190292836589864	0.195152158781869	0.200879729623065	0.207520037887214	0.215893973206277	0.225114630348519
1.22886217416967e-05	1.22886217416967e-05	0	0.00014969775576252	0.000500482049116501	0.00108251586070065	0.00191590784427412	0.00304646104451051	0.00451327562149704	0.00635098314559671	0.00858974659744821	0.0112977119703464	0.0144972222129127	0.018277649119632	0.0226792099980226	0.0277376535658787	0.0334775570666836	0.0399704179360254	0.0472553363339913	0.0553758810103928	0.0644370638237499	0.074447821953511	0.0854327326431597	0.0966611814727801	0.149398360251001	0.147218805612996	0.145106279820854	0.143840551781459	0.142981465406971	0.14282283047176	0.143464073097191	0.144842633027123	0.147288068753722	0.150056360087897	0.153165381388547	0.15665534996319	0.160554194497602	0.164873086466094	0.169682406156823	0.174987739306944	0.180841591845717	0.187297586849834	0.194374715825622	0.20212325040748	0.210570002133752	0.219796522766906	0.229679926089526	0.281087699424781	0.277591027965552	0.274145745288151
3.58283056410391e-05	3.58283056410391e-05	0	0.00012028074036634	0.000426100920659497	0.000935374693699971	0.00168009161809586	0.00269863916417681	0.0040217273082066	0.00567366811472735	0.0077069244598563	0.0101547654845458	0.0130760519766348	0.016501493912387	0.0204784358385423	0.0250606202135623	0.0303017894959085	0.0362441699029437	0.0429274284873417	0.0503989097958426	0.0587251521103512	0.0679778120421494	0.0781620079206147	0.0893442780276518	0.101600117721576	0.114571243945976	0.175085252173691	0.17269627193684	0.170349517917352	0.168111528397131	0.166043723328706	0.164196006423503	0.162792304591781	0.161673949622843	0.16088572689874	0.160474980966213	0.160473701383868	0.160949706015956	0.161943941497495	0.16350247279288	0.165668805701819	0.168486446024018	0.172051362435301	0.176378909923801	0.181495959718748	0.187463931772669	0.194348084785126	0.20218168789707	0.211926987031433	0.222408046013781
0.112715115858193	0.112715115858193	0.112536113140247	0.112432133620264	0.112417655459254	0.112495311050127	0.112671681375162	0.112946766434358	0.113325831013537	0.11381150750561	0.114430119839687	0.115167189854758	0.116029298533099	0.1170138134818	0.118116786111495	0.119339532618639	0.120693898771331	0.122182516962482	0.123776430870072	0.125474324297645	0.127269616262923	0.129170203944641	0.131169506360519	0.133234618599172	0.135366856857054	0.137554375366067	0.139785328358111	0.142053134850908	0.144311727968517	0.146594012622324	0.148563042519727	0.150432041486512	0.152131251110541	0.154034471185169	0.156148282692675	0.158464788454325	0.161006363809862	0.163759846794733	0.16672392121248	0.16991174902766	0.173286476739518	0.176856001526788	0.180611110014281	0.18458865570275	0.188746520305621	0.193082071429982	0.197583463307733	0.202286233243174	0.207149579146183	0.212162971445118
0.012613230765266	0.012613230765266	0.0125890705735307	0.0126277268803072	0.0127324210444934	0.0129208705400286	0.0131962967258108	0.0135635316401871	0.0140306286804025	0.0146056412437022	0.0152966227273313	0.0161051838107387	0.0170361565322716	0.018100815648073	0.0192959397992449	0.0206247503446854	0.0220679191310062	0.0236302781965544	0.025310216861881	0.0270771322174546	0.0289294135838262	0.0308702823198938	0.0328868529900653	0.0349597974409525	0.0370569020835749	0.0391813882768307	0.0413252026234747	0.0434706276495677	0.0455902818044764	0.0476873864470988	0.0493157833700568	0.0506574793510895	0.0519766258198358	0.0535550916798742	0.0553993196490007	0.0575350805983996	0.0599398250157847	0.0626151635806048	0.0655272720244308	0.0686858144239566	0.0721117296120195	0.0757695826407412	0.0796803123429588	0.0838084837707939	0.0881557076036956	0.0927171518033167	0.0974461066656358	0.102321633357816	0.10730507557308	0.112407708067571
0.0303275749716705	0.0303275749716705	0.0302922449235955	0.0303445857355585	0.030492448529354	0.030751535548571	0.0311231553135084	0.0316256271083533	0.0322563338925077	0.0330205097471677	0.0339325483956233	0.0349885242769771	0.0361858203506311	0.0375440644210714	0.0390711076100924	0.0407630243567969	0.0426171976205867	0.0446205421984711	0.046770441049852	0.0490799793777201	0.051525603816692	0.0540850695216835	0.0567609935332927	0.0595703866154076	0.0624739931590559	0.0654495683191533	0.0685075802580925	0.0716205500495929	0.074762307287673	0.077956405337716	0.0808416925971773	0.0835464040553661	0.08613073164604	0.08897545477623	0.0920753393647396	0.0954251513303726	0.0990366673558207	0.102911195961383	0.107055279748555	0.111450599433149	0.116101080576063	0.120971393129222	0.126065462653522	0.131378055067768	0.136920947054652	0.142660117086396	0.14858509700061	0.154695886797292	0.160962390509564	0.167359746251744
0.00926673339575732	0.00926673339575732	0.00925898421103613	0.00931581156565819	0.00944754770591844	0.00966581640889864	0.00998353298246747	0.0104200703884279	0.0109831778115011	0.0116818959671951	0.0125175163862969	0.0135016628458881	0.0146588744309192	0.0159801104258823	0.017466662361564	0.0191391947305544	0.0209796261018372	0.0229802072906913	0.0251603112589196	0.0275057311678667	0.0300164670175325	0.0326705627845404	0.0354693099996771	0.0384127086629427	0.0415007587743373	0.0447166704336315	0.0480643182331859	0.0515152884956895	0.0550450421361919	0.0586458299699719	0.0622001226954247	0.0656045978496012	0.068939330341287	0.0724522940815602	0.0761266991701915	0.0800012915307868	0.0840786542249201	0.0883290820444932	0.0927719479513093	0.0974317910303187	0.102286655258145	0.107306835426689	0.112516870620903	0.11793613380259	0.123537502825224	0.129296438603855	0.135229731038714	0.141363210745536	0.147658131800717	0.154067999095928
0	0	2.81271402995829e-06	3.23462113445195e-05	0.000106883133138412	0.000241893406576407	0.00045706602986821	0.000772090001223531	0.0012052479618371	0.00178044798096355	0.00251597269979763	0.00342869840251907	0.00453409501629265	0.00584060068320824	0.00735243447431078	0.00909069174482496	0.0110342771395261	0.0132127241557287	0.0156316582214928	0.0182798284806985	0.0211558285763307	0.0242610648654046	0.0275814737777703	0.0311128362423828	0.0348579649732722	0.0387859201161088	0.042878419029698	0.0471551507122495	0.0515781435243588	0.0561488038230409	0.0607096196226182	0.0651227679356226	0.0694838810390728	0.0741122019753691	0.0790119498155563	0.0841648419184397	0.0895680655699894	0.0952300589122953	0.101157853730432	0.107331761026191	0.113764438012705	0.120444633833856	0.127376567560688	0.134516642125737	0.141916892738557	0.149533722331684	0.157362911834072	0.165394616746618	0.173604929000066	0.182021975734716
0.0959406745643739	0.0959406745643739	0.0957888615568295	0.0957734229458928	0.0958917856297409	0.0961645344229562	0.0965890962237158	0.0971757634393108	0.097916816764273	0.0988225486058934	0.0998698010477671	0.101061147191717	0.102381148426806	0.103832377854856	0.105404543068578	0.10708735166068	0.108847353307465	0.110692267314402	0.112624666783314	0.114593089677745	0.116594962895872	0.11858911680853	0.120539527990202	0.122459061949999	0.124332280076987	0.126110293436532	0.12778023651952	0.129290647289495	0.130677549171976	0.131899772537799	0.132404100495065	0.132561059706255	0.132434977716938	0.1325662059099	0.132975329099723	0.133654627980938	0.13461696806266	0.135870068650357	0.137403637336737	0.139248551343674	0.14137907965294	0.143808087773649	0.146499552280283	0.149420022849144	0.152590084294816	0.155986578700892	0.159563190234564	0.163289041673957	0.167166706120895	0.17113442913163
0.167461501062511	0.167461501062511	0.167244355583234	0.16714739124972	0.167177436536161	0.167334491442556	0.167618555968906	0.168043287063592	0.168596393473071	0.169283337976696	0.170104120574466	0.171064204045734	0.172171782559531	0.173413199167472	0.174784356785045	0.176287986801925	0.177911797964568	0.179650327493622	0.181487187051028	0.183431936500653	0.185464090419924	0.187550872132724	0.189681356080347	0.191904707276968	0.194178589182604	0.196474322205652	0.198787809261596	0.201095833538188	0.203361521274794	0.205579409692063	0.207307013662411	0.20870411948191	0.209884079822132	0.211372687195791	0.213172672992565	0.215266283179556	0.217656249146441	0.220360324926116	0.223377144823743	0.226658909519986	0.230219275963225	0.234052781374108	0.238164888531987	0.242536477709129	0.247164817515856	0.252034885308947	0.257098881769066	0.262345881337507	0.267762227065887	0.273285096991647
0.0115292669360084	0.0115292669360084	0.0115100863648807	0.0115554222602734	0.0116774804401767	0.0118849793460123	0.0121848937309175	0.0125894294128827	0.0131038174567609	0.0137402636805424	0.0145162049670704	0.0154194354983548	0.0164621610923858	0.0176286885546045	0.0189347110795697	0.0203732539141443	0.0219512918114654	0.0236444131355526	0.025443899444984	0.0273305701686321	0.0292922194885065	0.0313288474046072	0.0334282480989439	0.0355642662472515	0.0377334144729615	0.0399252306463678	0.0421222778846271	0.0442949134869058	0.0464483685180568	0.0485547439655308	0.0502565837310396	0.0516027110865445	0.0526576424985658	0.0539776145298057	0.0555957572576666	0.0575138143704326	0.0597370169329569	0.0622583901921021	0.0650971147189959	0.0682462157605009	0.0716952311869112	0.075430211491952	0.0794546440521921	0.0837406298550821	0.088277706770916	0.0930623874231252	0.0980336427217579	0.103175779472255	0.10849402873947	0.11393084881002
0	0	0	2.9341388522529e-06	1.6137763687391e-05	4.84132910621729e-05	0.000112964345811737	0.000218593344492841	0.000381438050792878	0.000614702089546984	0.00093452322444255	0.00134383559433183	0.0018690464488851	0.00251749113523299	0.00328916965337551	0.00419435148929553	0.00525357561495883	0.00645510547495639	0.00779013865273146	0.0092674775648408	0.0108695173781709	0.0126167970646875	0.0144843764441465	0.0164737225859739	0.0185657635876303	0.0207663677268199	0.0230491277538727	0.0254140436687885	0.0278127021805053	0.0302451032890229	0.032438372081082	0.034468796166841	0.0362718244915504	0.0383638654932067	0.0407507874495145	0.043413518457934	0.0463593938655959	0.0496030843667615	0.053147524100283	0.0569853777190298	0.0611049086675929	0.0655134522931029	0.0701713977210544	0.0750728766737428	0.0802545658868215	0.0856915251800461	0.0913544131648942	0.0971918824114514	0.103208334127996	0.10939936710625
0.000218779855682968	0.000218779855682968	0.000217485300323899	0.000255027405736952	0.000341762614794697	0.000497109257883195	0.000732718333234085	0.00105894628371993	0.00149003321829051	0.00203374646910026	0.00269785336830359	0.00349400491413214	0.00442867388338128	0.00549797660997377	0.00671485864750034	0.00808061455132006	0.00959394976607385	0.0112587479578389	0.0130633581283836	0.0150013075009127	0.0170713015200669	0.0192642782983329	0.0215608195053245	0.0239661033624781	0.0264633006501257	0.0290122801521361	0.0316117473131503	0.0342578184670911	0.0369220133960588	0.0395965647678992	0.041988903071462	0.0441119738603382	0.0461534876615929	0.0484189595399668	0.0509058003847419	0.0536256611941496	0.0565772474128311	0.0597579699300681	0.0631535886369109	0.0667899946405408	0.0706671879409579	0.0747489209881082	0.0790338992266326	0.0835104716582995	0.0881708709509545	0.0930215698813928	0.0980638630049737	0.103284804768106	0.108640380288582	0.114113760346734
0.204319511653489	0.204319511653489	0.204152529097141	0.204250652867366	0.204625933251736	0.205314521112965	0.206349124374461	0.207734907445184	0.209499413839583	0.211678794420373	0.214295428293042	0.217333822230715	0.220840455914023	0.2248618090236	0.229432310952506	0.234524418186294	0.240155345421493	0.246345750293941	0.253143833953923	0.260554760810399	0.268599188499205	0.277302939065139	0.286643633402709	0.29667980148012	0.307437265342168	0.31893668262469	0.331122966298789	0.344083911316769	0.357816074739326	0.372262648067908	0.387466668043842	0.403152699522636	0.482818872127513	0.477876532753542	0.473009938044307	0.468544445764238	0.464406032718252	0.460446652516186	0.456695570142142	0.453168278822997	0.4498923220732	0.446879750180324	0.444166714007082	0.441773871189312	0.43972187936285	0.438027953224227	0.436731686575463	0.43585029411309	0.435414762290863	0.435438862866006
0	0	1.00231702285115e-05	8.51969469423481e-05	0.000258931897569882	0.000567979646282323	0.0010424097037652	0.00172231475093257	0.00265279905381273	0.00386393212309121	0.00541418245176767	0.00735199536261324	0.00971913406491339	0.0125623733530678	0.0159234764363621	0.0198158075417674	0.0242961646339121	0.0293695592979103	0.0350744136863048	0.041464184706981	0.0485689418706243	0.0564154136311774	0.064981883119812	0.0743401830564989	0.0844719376291527	0.0954172395186874	0.107181100310217	0.119790248457685	0.133219626035519	0.147539395235319	0.162689417035714	0.178673032493447	0.195537016402918	0.212618169000673	0.291766132710115	0.288794262737361	0.28586081491715	0.282979153476453	0.280167654227356	0.277449704567058	0.274853703477873	0.272409720470488	0.270154507169072	0.268121474141056	0.266337349840381	0.264835544834476	0.263667845502854	0.262859309771088	0.262448359791719	0.262481770359147
0.0409198914432899	0.0409198914432899	0.0408968596094569	0.0410273733345105	0.0413421417302281	0.0418853091447896	0.0426779880925419	0.0437566456437206	0.0451577488685612	0.0469196841567854	0.0490712413006844	0.0516392907730635	0.0546507030467278	0.0581342679139684	0.0621168558475907	0.0666061441255388	0.0716213259426738	0.0772103842861475	0.0834213021431121	0.0902233704017903	0.0976511368129316	0.105698843418078	0.114374167495173	0.123730849989828	0.133761213624097	0.144528595941023	0.155985013953453	0.168159257453677	0.181051326441697	0.194691930029289	0.209038843187759	0.224063276124817	0.239824727744531	0.258973778257181	0.278230310661052	0.368801077889823	0.365023857141212	0.361286942101808	0.357596090730071	0.353966657581888	0.350421674491092	0.346984173291518	0.343681024455969	0.340542937096223	0.337612136240974	0.334917411682514	0.332497149810563	0.330383979056386	0.328623963087648	0.327249730335612
0	0	1.57761552878517e-06	1.10433087014962e-05	5.20613124499107e-05	0.000153028706292162	0.000350230647390308	0.000689417986079121	0.00121949680375094	0.0019893731817981	0.00306057412584324	0.00447569525516354	0.00628995311326648	0.00853647762625657	0.0112767957997564	0.0145645465617447	0.0184202389140957	0.0228501833189244	0.027942726245843	0.0337152214656679	0.0401787122871008	0.0474057690244657	0.0553837707535323	0.0641363817072324	0.0737093527359008	0.0841373913811708	0.0954299633362151	0.107531852057526	0.120449368007219	0.134247193421974	0.14891428499309	0.164411202332347	0.180797894829838	0.255796159452757	0.253238844680596	0.250809316766267	0.248581723639622	0.24648033975528	0.244524096499587	0.242747701414175	0.241159042576688	0.239783361835587	0.238661677194621	0.237793988653789	0.237224469447898	0.236978361425407	0.237076173588192	0.237528949244953	0.23837770639944	0.239646109284583
0.0343822670639019	0.0343822670639019	0.0343766948743286	0.0345364309754304	0.0348930511081228	0.0354874179959435	0.0363455351902346	0.0374785470701427	0.0389366033418278	0.0407289909879121	0.0429188614902264	0.0455377905896863	0.0486173540272071	0.0521965571298023	0.0562995460522894	0.0610006166556461	0.0662904819572502	0.072170999353626	0.0786886037578847	0.085847009963075	0.0937000824684057	0.102268252635646	0.111516229930831	0.12149416406012	0.132244775143577	0.143773635370774	0.156086316931284	0.16915867367029	0.18307800322444	0.1977960132841	0.213286700297926	0.22958349740336	0.24670312116912	0.26536252665364	0.353035357400239	0.34940414719496	0.345810084920169	0.342266172351538	0.338783553868214	0.335382660831965	0.332095068983707	0.328943067081733	0.325960088263483	0.323183280459446	0.320651648996634	0.318393054822916	0.31645764764445	0.314860286633432	0.313643691909924	0.312852440990512
0.304008010359688	0.304008010359688	0.303726727852983	0.303717882491137	0.304000934070211	0.304595342386266	0.305532950741949	0.306813759137259	0.30847314901958	0.310535887402082	0.313003743357133	0.315913867404488	0.319287488412576	0.323129913598505	0.327503060495199	0.332401621885548	0.337868055506415	0.343889977851214	0.3504585435581	0.357635670159995	0.365444355597699	0.373895214305427	0.382995322572656	0.392732296892801	0.403249432127769	0.414451198369623	0.426380053355223	0.439004153781923	0.452415491412923	0.466591068307422	0.481514962814099	0.496808593445941	0.57785864404141	0.571971171196671	0.566165075680916	0.560799479185094	0.555594868274871	0.550586624397631	0.545790669204696	0.541231769709235	0.536924078490203	0.532894131633137	0.529170234295944	0.525780691636533	0.522752039740442	0.52010373840373	0.517853478350092	0.516043717316388	0.514699222315786	0.51383768407198
0.0710091052169127	0.0710091052169127	0.0709897940463661	0.0711964235712148	0.0716714783666612	0.0724362007203067	0.0735214885050257	0.0749485840084197	0.0767561095715817	0.078982687535605	0.0816476290710361	0.0847914876360231	0.0884277810499483	0.0926144428244518	0.0973611285448067	0.10268328714745	0.108602160919984	0.115137061032955	0.122289918603416	0.130080044801916	0.138519026330781	0.147660934467543	0.15750963144631	0.168040012745373	0.179209593789528	0.191105274846235	0.203736711500768	0.217103903753126	0.231233887242075	0.246115075265287	0.261749398939817	0.278123340446281	0.295223381965298	0.31425260942192	0.405036353278554	0.400897969430417	0.396805932391592	0.392773759981461	0.388816901136462	0.384952735910087	0.381206368824046	0.37760676663416	0.374180964979192	0.370954068380855	0.367960836946132	0.365247617484334	0.362837583400118	0.360769357034577	0.359083491845858	0.357805092355673
0.260175981719671	0.260175981719671	0.259965370256816	0.26003992298703	0.260414550456356	0.261115346120369	0.262172131071155	0.263614726400799	0.265456178837089	0.267718854199089	0.270400888668544	0.273543286247072	0.277172140390246	0.281281859643303	0.28587244400624	0.290981169844166	0.296602445702315	0.30278286703707	0.309529889121452	0.316867741592782	0.324846747543954	0.333526549159138	0.342847504254165	0.352828251011587	0.363409147247234	0.374638652235743	0.386561497615245	0.399183274840504	0.4124965286385	0.426532943919573	0.441298112138489	0.456777122749207	0.473018435026364	0.489490860767185	0.575239547241269	0.569390885555968	0.563607457509603	0.557900446011709	0.552284761608326	0.54677904248201	0.541409382088334	0.536201873882874	0.53118074750295	0.526379551677157	0.521828107497582	0.51755623605631	0.513603077536703	0.510004044485614	0.50679641326815	0.504010004976395
0.193455051331088	0.193455051331088	0.193313200814188	0.193443088034482	0.193861803415692	0.194627454398477	0.195745168109953	0.197216653592493	0.199077800735914	0.201350827091056	0.204054532124015	0.207231641894098	0.210914628206377	0.215103491060854	0.219827284177857	0.225092843726875	0.230889915453674	0.237291988180263	0.244333242754088	0.252023933429382	0.260403368180707	0.269411730525035	0.279098582691161	0.289443416170617	0.300495793192201	0.312254004713539	0.32470950552277	0.337918694018181	0.351876443072653	0.366538317584508	0.381993187757104	0.397588199404228	0.476703188902163	0.471818745802165	0.467002664397058	0.462442939347795	0.458201096179778	0.454143829587967	0.450293357123203	0.446663351124464	0.443277738184963	0.440155317770793	0.43732856168703	0.434829941738746	0.432683384519152	0.430902562367229	0.429514819960931	0.428549211020589	0.428014280758063	0.427945919063171
0	0	6.95507024620947e-06	5.04242592850189e-05	0.000161705383224371	0.000375573793295312	0.000728543608290444	0.00126060648212547	0.00202044790652386	0.00305153707052441	0.00440082069828905	0.0061222005842259	0.00825740714981221	0.0108307831409097	0.0138857977465572	0.0174693976909167	0.0216441786062039	0.0264066629572959	0.0318142300737237	0.0378790513284184	0.0446602448184727	0.0522047572680484	0.0605091111420226	0.069604604256503	0.0795207956600362	0.0902629016553067	0.101846571150369	0.114273542912783	0.127571637223536	0.141753025455557	0.156755111976631	0.17261441090555	0.189376130198915	0.207339337877313	0.289906454305189	0.286992279872027	0.284118097092781	0.281292599805258	0.278529698149951	0.275845041034914	0.273268187508694	0.270818264014467	0.268528307135902	0.266429614689108	0.264546529419947	0.262915565447211	0.261573236889693	0.260566490471554	0.259923146473779	0.259674502712477
0.117852209303046	0.117852209303046	0.117674630853636	0.117548674046497	0.117474338881627	0.117461949687483	0.117521830792516	0.117668436256564	0.117912090408079	0.118261052709827	0.118721517758877	0.119305874749377	0.120028577741161	0.120904080794065	0.121942708236543	0.123150654665667	0.124540309275583	0.126124061260435	0.127903975485915	0.129900700608929	0.132112171763788	0.134556972741708	0.137268141393743	0.140253937182656	0.143532943899664	0.147103096679077	0.150978849580729	0.15518085126153	0.159696712527334	0.164553276632121	0.169758803038656	0.175329810672465	0.181282818459073	0.187626085861245	0.194396780461415	0.201580448199747	0.209191543136077	0.217248649061622	0.22577241463329	0.234775229045227	0.24427980582003	0.254288209823392	0.264816959980838	0.275868121158059	0.287456147414891	0.299583103617025	0.312282027615514	0.325563243738811	0.339406103330009	0.353835384777397
2.10114491386348e-05	2.10114491386348e-05	0	4.41240431911352e-05	0.00015968701345363	0.000355093490442948	0.000634545763986797	0.00101065070356838	0.00149181288884314	0.0020822346096388	0.00279872502526627	0.00363498070098397	0.0046078107961028	0.00573402446993367	0.0070241274470459	0.00848652430709494	0.0101275184848224	0.0119618179946253	0.0140020297059868	0.0162544570536485	0.0187464149214907	0.0214905101789965	0.0244825405363383	0.0277414162977406	0.0312881489123423	0.0351374463945404	0.0392893087443348	0.0437752531354335	0.0485994818576642	0.0537851075050795	0.0593300289327655	0.0652489541551191	0.0715481866068821	0.0782529400270207	0.0853653155604489	0.0928979200766498	0.10087596731459	0.109293153839527	0.118162086520945	0.12750797909781	0.137324528135381	0.14765165538702	0.158483057417987	0.169843947967247	0.181751136194112	0.194202520953668	0.207217012550139	0.220790408693697	0.234952125413138	0.249723174157599
2.54074723376179e-05	2.54074723376179e-05	0	5.50495233981684e-05	0.000199025199977981	0.000442513476546788	0.000791866221188984	0.00125131801262751	0.00183357258703118	0.00254498181248438	0.00340460129324035	0.00441243102929905	0.00557694017810638	0.00691718434391555	0.00843951539481095	0.0101524024882385	0.0120579629135595	0.0141710176963045	0.0165063878620035	0.0190894808829944	0.021916062180554	0.02501153922702	0.0283801466011154	0.0320367053283704	0.0359939191449539	0.0402517880508658	0.0448208984929134	0.0497139542072657	0.0549669491130675	0.0605798832103188	0.0665760466819958	0.0729681432642673	0.0797667594039407	0.0869973025733535	0.094674593798036	0.102792281209904	0.111363068545126	0.120408128697317	0.129944399981368	0.139982468844087	0.150520217996113	0.161585172199144	0.173202738925518	0.185413146673103	0.198180401522754	0.211532028236171	0.225482847838883	0.240043446777697	0.25522229421006	0.270993982663635
0.0605689813398593	0.0605689813398593	0.0604801705167803	0.0604643819260107	0.0605433248798587	0.0607130522306319	0.0609873789952536	0.0613663051737238	0.0618675929306585	0.0625011101352885	0.0632806718045373	0.06419838364302	0.0652759549630448	0.0665212800599967	0.0679462003769526	0.0695605837831437	0.0713841660170319	0.0734366828170793	0.0757122134617472	0.0782225993941129	0.0809875763526382	0.0840170122065542	0.0873049862343224	0.0908830756174819	0.0947670689468023	0.0989549926484374	0.103472503182388	0.108311706253269	0.113500231894927	0.119055842271978	0.124992352401346	0.131343313038416	0.138110697757033	0.145288585835661	0.152918422325067	0.160984418634484	0.169529993388528	0.178565014456428	0.188089481838187	0.19811523697688	0.208648200594046	0.21971205557584	0.231306801922261	0.243452175371772	0.256158043793604	0.269442169352372	0.283292710604999	0.297760980471487	0.31285487324722	0.328572415358352
0	0	0	1.66109645654904e-06	1.32887716523923e-05	4.1527411413726e-05	9.63435944798443e-05	0.00018936499604659	0.000330558194853259	0.000538195251921889	0.000827226035361421	0.0012126004132808	0.00170760715733241	0.0023305183285383	0.00309462269855086	0.00401819232839212	0.00512116037554069	0.00642013780456204	0.00792675229065201	0.00966425918420231	0.0116492694497784	0.0138950718590327	0.01642824395527	0.0192521079314034	0.0223782914626287	0.0258117778383155	0.0295691780230294	0.0336787306565318	0.0381603688963011	0.0430124316458808	0.0482565131592061	0.0539142076902122	0.0600004651070078	0.0665186076025063	0.073488568334186	0.0809203138807864	0.0888238108210468	0.0971907536726843	0.106051042171917	0.115406337415201	0.125274911463559	0.135660086509903	0.146573490229431	0.15802508920088	0.170004916845511	0.182532906320804	0.195630651880693	0.209299814621635	0.223560327701109	0.238405546733288
5.90166643387779e-06	5.90166643387779e-06	0	5.90166643387915e-05	0.000190820548028745	0.000401313317503758	0.000700331083486945	0.0011016444009907	0.00160525327001501	0.00222492824557227	0.00296657099409637	0.00384788651488892	0.00487674369652845	0.00606691309402732	0.00743413248454255	0.00897840186807415	0.0107233279103576	0.012668910611393	0.0148367894147711	0.0172446693197936	0.0198984519928944	0.0228040391005073	0.0259771684197895	0.0294276760614639	0.0331850703577	0.0372434496420639	0.0416165844695681	0.0463162781730801	0.0513641701961911	0.0567878016489256	0.0625773364205606	0.0687465450661085	0.075307230918437	0.0822711973104139	0.0896640181299193	0.0974935622655317	0.10576376416154	0.114496263261536	0.123689092343375	0.133371759739225	0.143520658783352	0.154161363363635	0.165293873480075	0.176935894131973	0.189087425319329	0.201783877040747	0.215017380407648	0.228774164865019	0.243095542077898	0.258022823711322
0	0	5.79458206576844e-06	3.09044376840986e-05	8.69187309865274e-05	0.00018156357139408	0.000324496595683036	0.00052923849534019	0.000807378434497079	0.00117050557728524	0.00163020908783621	0.00219807813028152	0.00288763339610797	0.00371239557680236	0.00468974841856198	0.0058390071949394	0.00717176107006616	0.00869766768071853	0.0104321792457386	0.0123946110386788	0.0145907576416051	0.0170437973827804	0.0197672509536916	0.0227765705731807	0.0260794823506688	0.0296953015597083	0.0336414119464967	0.0379313342025206	0.0425573422183592	0.0475677241778937	0.0529528224443479	0.0587261577092086	0.0649089767733835	0.0715225264377807	0.0785668067023999	0.0860592013134386	0.0940112994350283	0.102448210922787	0.11136414119465	0.120782268578879	0.130698730020764	0.141121251629726	0.152069148679318	0.163555941861027	0.175595151866338	0.188192573277319	0.201371384422232	0.215129653773722	0.229471244386499	0.244421266116181
0	0	0	7.85916378497328e-06	2.94718641936498e-05	7.46620559572462e-05	0.000153253693806979	0.000277035523420308	0.000459761081420937	0.000715183904432568	0.00105705752907891	0.0015011002829299	0.00206106570260924	0.00275267211568689	0.00359360264067903	0.00460154039610185	0.00579023891857906	0.00717738132662685	0.00877672115686891	0.0106000471549827	0.0126689720213769	0.015003143665514	0.0176123860421251	0.0205202766425652	0.0237248506758881	0.0272496856334486	0.0311026406790318	0.0352974693492612	0.0398400660169758	0.0447559729644766	0.0500687676831185	0.0557843445457403	0.0619046683432883	0.0684375982395473	0.0754086765168186	0.0828316567117259	0.0907202923608928	0.0990765482552656	0.107925966677146	0.11726461804464	0.127114115058158	0.137488211254323	0.148365293932726	0.159768940584722	0.171724693492612	0.184244341402075	0.197314130776485	0.210945850361522	0.225163077648538	0.239975636592267
0	0	7.76138400999685e-06	4.26876120549818e-05	0.000112540068144952	0.000230901174297401	0.000411353352529823	0.000659717640849716	0.000993457153279573	0.00142421396583439	0.00196751084653415	0.00263498987139387	0.00344411415443602	0.00440070473366811	0.00552804576112012	0.00683777931280706	0.00834348781074641	0.0100587536769557	0.0120010400254573	0.0141703468562514	0.0165977197053779	0.0192909199568467	0.0222615896866729	0.0255213709708715	0.0290857865774625	0.0329742399664708	0.037196432867909	0.0417737090878045	0.0467118896641649	0.0520226166730051	0.0577311146123577	0.0638354431362201	0.0703472443206073	0.0772684585115218	0.0846301312450036	0.0924342028670553	0.100700076837702	0.109429693502945	0.118617231824779	0.128293737339242	0.138484434544368	0.149185442748151	0.160402582988598	0.172145556995723	0.184426006845541	0.19726721669008	0.210640081339304	0.224589228751271	0.23912242030999	0.254210550825423
0	0	0	3.81223957638394e-06	1.33428385173438e-05	3.81223957638394e-05	8.76815102568306e-05	0.000171550780937277	0.000303073046322523	0.000495591144929912	0.000762447915276788	0.00112079843545688	0.00158398554398753	0.00216725819917427	0.00288967759889902	0.00377221106083191	0.00482438918391387	0.00606527316602685	0.00750629972589997	0.00917034230099156	0.0110688376100308	0.0132132223717467	0.0156263700235978	0.0183139989249484	0.0212932641538925	0.0245794146687354	0.0281934177871474	0.0321505224674339	0.0364564470689596	0.0411340650291827	0.0461986253064088	0.0516710952183079	0.0575629114836093	0.0638816985814657	0.0706522360691235	0.0778783361861593	0.085590496849184	0.0937810935790449	0.102448220255954	0.111633811515251	0.121337867356936	0.131558481661221	0.142350931901964	0.153694250761495	0.165618936156424	0.178088771810776	0.191128537281797	0.204764918246522	0.218994102465375	0.233823714417509
0	0	1.61956958318757e-06	1.45761262486882e-05	4.21088091628769e-05	9.87937445744419e-05	0.000192728780399321	0.000336870473303015	0.000542555810367837	0.000825980487425662	0.00120010106114199	0.00168435236651508	0.00228521268187766	0.00302859512056076	0.00392583666964667	0.00499637216413366	0.00625315816068722	0.00770915121597284	0.00938378616498879	0.0112900195644006	0.0134472862492064	0.0158685427760718	0.0185618869929128	0.021551612443477	0.0248539148235965	0.028484989829103	0.0324594135862453	0.0367869035125225	0.0414868944429328	0.0465755820733082	0.0520659229603141	0.0579465801168681	0.0642386079475519	0.0709598217177803	0.0781247975538021	0.0857448724426996	0.0938378616498879	0.102418341301616	0.111486311397883	0.121059587204105	0.131154364416113	0.141738251642244	0.152843640274161	0.164485106438113	0.1766626501341	0.189415141032119	0.202715046449256	0.216563985955093	0.230965198688796	0.245952695611614
0	0	0	2.05769361353633e-06	1.02884680676817e-05	3.0865404203045e-05	7.61346637008443e-05	0.000154327021015225	0.000279846331440941	0.000465038756659211	0.000720192764737716	0.00106176990458475	0.00150211633788152	0.00205769361353633	0.002747020974071	0.00358244458116675	0.00458454137095895	0.00576771519874234	0.00714842761342522	0.0087390247766888	0.0105559682374414	0.0126157195445912	0.0149409133278873	0.0175418380553972	0.0204287821951887	0.0236038034408753	0.0270895364222058	0.0309086157689292	0.0350672145618862	0.0396064866733473	0.0445223167160856	0.0498208777709417	0.0555186313868238	0.0616238083381861	0.0681487547867098	0.0751058168940761	0.0825155715964204	0.0903677304256751	0.0986869857052025	0.107498029758365	0.116802920278776	0.12660371496005	0.136910702270253	0.147713593741319	0.159041197083837	0.170924377702009	0.183348731740541	0.196316316893047	0.209851825482889	0.223936738267545
0	0	3.64479304865069e-06	2.18687582919041e-05	6.56062748757125e-05	0.000140324532373052	0.000260602702978525	0.000437375165838084	0.000679753903573355	0.00100596288142759	0.0014232916854981	0.00194996428102812	0.0026023822367366	0.00339147993176947	0.00433548133137	0.00544532081468414	0.00674651193305244	0.0082463442725722	0.0099575746089137	0.0118893149246986	0.0140670787712674	0.0165054453208147	0.0192098817629135	0.0221876776836611	0.0254679914274468	0.029065402166465	0.0329944890729104	0.0372661865259291	0.0419023632838127	0.0469103089326588	0.0523046026446618	0.0580961787989678	0.0643032613608199	0.0709294951232669	0.0779949264480763	0.0854959105421994	0.0934543161639282	0.101888367278506	0.110808998265079	0.120221676313219	0.130151914974268	0.140610648627371	0.151583298100334	0.16310084413407	0.175168753918153	0.187770625883862	0.200933795979064	0.214665553789856	0.228956787333615	0.243805674213818
0	0	6.37629040176998e-06	4.25086026784672e-05	0.000119024087499708	0.000244424465401186	0.000425086026784671	0.00067801221272155	0.00101170474374752	0.00143679077053219	0.00196177201361126	0.00259940105378826	0.00336030504173282	0.00426573827878417	0.005324202485478	0.00654632481248393	0.00794060698033765	0.00952830329037839	0.0113200408932758	0.0133413249506369	0.0155879046021939	0.0180682815684824	0.0208037101508418	0.0238005666396737	0.0270779799061835	0.0306508279613087	0.0345191108050492	0.0387125844592799	0.0432418760746706	0.0481218636621586	0.0533652998025475	0.0589679336355695	0.0649573957529655	0.0713570658862087	0.0781414388736921	0.0853338944468887	0.0929641886276735	0.101042948566716	0.109548919962677	0.11850548254703	0.127910510889641	0.137795886442519	0.148157358345395	0.159048062351618	0.170433991579046	0.182319396887945	0.194710654568718	0.207618391772035	0.221099995111511	0.235136335715941
0.220167697997144	0.220167697997144	0.21990923717442	0.219689545475105	0.219517238259956	0.21939877704954	0.219347084884996	0.2193664694467	0.219480622976736	0.219702468516241	0.220025544544646	0.220471389463845	0.221046464794405	0.221768001257843	0.222648921895293	0.223687072866567	0.224910454094127	0.226310450217215	0.227897830436777	0.229689825474329	0.231705819891576	0.233973813610978	0.236470114390452	0.239216260631894	0.242231636897005	0.245533473907303	0.249132540863733	0.253037453127053	0.25725682605802	0.261816505738907	0.266735876731418	0.271999862154228	0.277651538811123	0.28370598358343	0.290180427192663	0.297070561958444	0.304387157081719	0.312162520165329	0.320392343528895	0.329083088692985	0.338275678621198	0.347961497952775	0.358166392769989	0.368898978433598	0.380182947185685	0.392007529825302	0.40440718779548	0.417366844214893	0.430886499083541	0.445030767607105
0.00721436762937128	0.00721436762937128	0.00717133531425425	0.00721006439785957	0.00733270649594313	0.00754786807152832	0.00786415558763853	0.00829232712305306	0.00883668590928358	0.0095058384093535	0.0103105427020421	0.0112551020188611	0.0123524260543455	0.0136111212715188	0.0150440973649162	0.0166556575660492	0.0184608631852089	0.0204726239169304	0.0227081526872605	0.0251739043434667	0.0278763337328167	0.030834805397113	0.0340536225678673	0.0375456949396149	0.0413196289753791	0.0453990924484742	0.0497948434376795	0.0545197916375302	0.0595846951268055	0.0649981603685287	0.0707838551360144	0.0769460826607741	0.0835042074846106	0.0904689876863031	0.0978533329603866	0.105659394922617	0.113921599425088	0.122635643236288	0.131814436050752	0.141479494026039	0.151652333319706	0.162335105547511	0.173521355862185	0.185219690726751	0.197443019835746	0.210202101267947	0.223524906028182	0.237428647042497	0.251911172695135	0.266998302375169
0.22889098056586	0.22889098056586	0.228635436320504	0.228418223711951	0.228249990417091	0.228137125042058	0.228100922940633	0.228137125042058	0.228277674377004	0.228516182339337	0.22888033288897	0.22937438509666	0.230011116174673	0.230805432870656	0.231757335184609	0.2328796003288	0.234193523657009	0.2356927165631	0.237402733471611	0.239351258342455	0.241544679781765	0.243982997789542	0.246678989578054	0.249647561894946	0.252899362417108	0.256470593245966	0.260344218098495	0.264541532328477	0.269075313148177	0.273947690092975	0.279171440375139	0.284782766096093	0.290798703538862	0.297244807127981	0.304078486155891	0.311378533431576	0.319087451499832	0.327228665249816	0.335836247247576	0.344925104240757	0.354533567866163	0.364663767659172	0.375322092225918	0.386546873203205	0.398350887803299	0.41074691323847	0.423700876942669	0.437248981017322	0.451404002674697	0.466146776096391
0	0	0	3.8749702111665e-06	1.74373659502493e-05	5.03746127451645e-05	0.000110436651018245	0.000213123361614158	0.000366184684955234	0.000588995472097308	0.000893180633673878	0.00129617753563519	0.00181348605882592	0.00246254356919631	0.00326466240290778	0.00423146747059382	0.00538039613820469	0.00672501080147946	0.00827499888594606	0.0100516727277659	0.0120744071779948	0.014370327028111	0.0169471822185367	0.0198127226896943	0.0229901982628508	0.0264989837890621	0.0303700790300175	0.0346034839857169	0.0392088860816882	0.0442153475945154	0.0496228685241982	0.0554372613260535	0.0616624009702925	0.0683254122483933	0.0754495449816229	0.083036736655087	0.0911005496645244	0.0996487339503577	0.108690976938115	0.118236966053323	0.128304138661934	0.138911869615002	0.150062096397634	0.161793568711941	0.174069474340916	0.186924688016461	0.200370834649209	0.214396289328526	0.229016551935257	0.244249059835352
0.0779181006266677	0.0779181006266677	0.0777936858546146	0.0777305214318801	0.0777324355052963	0.0778089984419442	0.0779831791228184	0.078256891621335	0.078639706304575	0.0791411935396194	0.0797613533264682	0.080525068619532	0.0814361675656431	0.0825118768255475	0.0837521963992451	0.0851590403601521	0.0867611198095114	0.0885775754814852	0.0906122355229057	0.0928670140071893	0.0953648798153302	0.0981154033144095	0.101124326724676	0.104412704853707	0.107988193995169	0.111868020809806	0.116084724545695	0.120642133349667	0.12553641907489	0.130780980235278	0.13640644200549	0.142428116972855	0.148859403651286	0.155702216114201	0.162962296581848	0.170668356155469	0.178820394835064	0.187460522235791	0.196581082063984	0.206205043200637	0.216340061939416	0.227005279014482	0.238177725544841	0.249891854851985	0.262145752862497	0.274956646237123	0.288360902370771	0.302350864969777	0.316947588841718	0.332143417692929
0.0882608704762663	0.0882608704762663	0.0881162870128428	0.0880240888622539	0.0879947530870665	0.0880387567498475	0.0881581952631105	0.0883614502769087	0.0886631896788361	0.0890738905314595	0.089599839072319	0.0902494169514681	0.0910351966439873	0.0919760368624969	0.0930782238445372	0.0943459484151347	0.0958085463494771	0.0974743992976177	0.0993623659721771	0.101472446373155	0.103817212975632	0.106400856604635	0.109244331385298	0.11234135108008	0.115719156051656	0.119404986662699	0.123413510800804	0.127746823878483	0.132430070845897	0.137461156290533	0.142842175624904	0.148594082974145	0.154731546225848	0.161302759867821	0.168301437662525	0.175729675022473	0.183608426072799	0.191933499988475	0.20072794630715	0.209991765028822	0.219737528628573	0.229990382056564	0.240762897787873	0.252086507010203	0.263963305136066	0.276391196752949	0.289393231398499	0.302986172372824	0.31717421050095	0.331948964132824
0.112064601663252	0.112064601663252	0.112032963721827	0.112115824996987	0.112320718331927	0.112650656863927	0.113110160298903	0.113697722068217	0.11443292756418	0.115303724237676	0.116334217186935	0.117512353862842	0.118848680245872	0.120350729179221	0.122020007231529	0.123874593226467	0.125893395203085	0.128097505122333	0.130495962396047	0.133096299867422	0.13589550439918	0.138892069422683	0.142102567192961	0.145528504278655	0.149162347836567	0.153016150415813	0.157103471134145	0.161409244305171	0.165941002772086	0.170701759672171	0.175703567554538	0.180943413281909	0.186418283717006	0.192137218271664	0.198101723514523	0.204335904543811	0.210826202241774	0.217556044353381	0.224538989996384	0.231776545739424	0.239279257562975	0.247053151741593	0.255089188863445	0.263387368928528	0.271944678799566	0.280783717006147	0.289887911293239	0.299249728817645	0.308875195853923	0.318779378088466
0.235524939456301	0.235524939456301	0.235416927222494	0.235429718144918	0.23555620615556	0.235792127613612	0.236144588587086	0.236619273930395	0.237220447284345	0.23794952986254	0.23880652166498	0.239799949973281	0.240935499641854	0.242217434311507	0.243645753982241	0.245224722294862	0.246957181676577	0.248853080622605	0.250912419132946	0.253129512353189	0.255512887564949	0.258059702341023	0.260779905176628	0.263673496071766	0.266751844735256	0.270013529953498	0.273465657794504	0.277106807044672	0.280938398917604	0.284947642490876	0.289160119609337	0.29356161813696	0.298159244141758	0.302972894614169	0.307998305913386	0.313225529544188	0.318667356429002	0.324318101713415	0.330177765397428	0.336236398985822	0.342505372187418	0.348964788011779	0.355637385876548	0.362506111218492	0.369600809523268	0.376894477732425	0.384398485554785	0.392135572407991	0.400085841301604	0.408284822575694
0.0372406952171475	0.0372406952171475	0.0372349448685327	0.037305386639065	0.0374505829415908	0.0376777217118788	0.0379939908856975	0.0384051408116617	0.038914046664079	0.0395322091401791	0.0402668161757307	0.0411236181193485	0.0421083653196475	0.0432253705380889	0.0444760713618263	0.0458705309009359	0.047421687439801	0.0491281033912681	0.0509984042782594	0.0530426532108509	0.0552536622532741	0.0576386193412976	0.0602205258693808	0.0629965066632165	0.065963686548497	0.0691292534609911	0.0725061456850822	0.0761015511565389	0.0798982188295165	0.0839133997498598	0.0881585946147985	0.0926467417087161	0.0973591523986142	0.102305889794569	0.107495579419502	0.112941159557798	0.11863256709938	0.124575552392864	0.130765802676787	0.137222006584149	0.143925475481951	0.150877646957347	0.158097209643335	0.1655784131913	0.173327007949857	0.181330055634623	0.189613432814364	0.198146950158853	0.206962234585472	0.216050660571297
0.0186105744244449	0.0186105744244449	0.0186145417180762	0.0186766959849666	0.0188049718123788	0.0190033364939439	0.0192770797545039	0.0196328137501108	0.0200758282056063	0.0206140577082532	0.0212541144141035	0.0219973207543677	0.0228529337475188	0.0238249206871881	0.0249198937294279	0.0261484323239216	0.0275092140394587	0.0290181080505645	0.0306737919260285	0.032480232959482	0.0344440433069773	0.0365625781060934	0.0388477392377242	0.0413008491330802	0.0439245526545823	0.0467214946646513	0.0497088667690228	0.0528853465364865	0.0562469666734111	0.0598043066294799	0.0635626561295348	0.0675299497608383	0.0717008977985488	0.0760741778114557	0.0806590468180321	0.0854515375246468	0.0904450377752475	0.0956316129825717	0.101029777183565	0.106650109827912	0.11248732119077	0.11854405613456	0.124824281952914	0.131322708920989	0.138027435157892	0.144953007406937	0.152099425668125	0.159458755354193	0.167024384309089	0.174810859276128
0	0	5.2795662308386e-06	3.43171805004501e-05	9.10725174819637e-05	0.000186104709637056	0.000323373431638857	0.000512117924391332	0.000758937645683031	0.00106911216174479	0.00145716027971142	0.00192440189114062	0.0024840359116095	0.00314134190734889	0.00390027955303192	0.00477404776423569	0.00577056589030645	0.00689775328059047	0.0081648491759917	0.00957449335962557	0.0111319653977229	0.0128531039889763	0.0147313096755971	0.016777141590047	0.0190024787563454	0.0214073211744923	0.0239877091698146	0.0267634411156779	0.0297279175542937	0.0328890578350083	0.0362481818493793	0.0397986901396181	0.0435603810790905	0.0475319347762388	0.0517159910141783	0.0561085901182359	0.0607242508955464	0.0655524142136482	0.0706062789881183	0.0758792457611683	0.0813792338821442	0.0871194422666234	0.093089311782144	0.0992994015611677	0.105732553013444	0.112386126355859	0.119273320503987	0.126400734915619	0.133764409916081	0.141353786372912
0.226546135219051	0.226546135219051	0.226451057002362	0.226470369765127	0.226612987090161	0.226871480991785	0.227253279455677	0.22777175285606	0.228426901192934	0.229230609243385	0.230178420216006	0.231267362916524	0.232513778913434	0.233911725818193	0.235464174825071	0.237185981905427	0.239078632656396	0.241149555063658	0.243397263530076	0.245818786861379	0.248426009834653	0.251214475658491	0.254202011498522	0.257382674966203	0.260759437255805	0.264338240755872	0.268119085466403	0.272093057804585	0.276282441727452	0.280684266040735	0.285319329104333	0.290171289349754	0.295253517151219	0.300560070120185	0.306095405048059	0.311861007531977	0.317876190334705	0.324132039873427	0.33063004174528	0.337389508713027	0.344404498388127	0.351672039576308	0.359187675486162	0.366930607757788	0.374943918708125	0.383211266768678	0.391747507910805	0.400561555717321	0.40963409742546	0.418957705049545
0.0640712723422633	0.0640712723422633	0.0640517685738566	0.0641214248895947	0.0642746687842187	0.0645198590156169	0.0648611749627339	0.0653055822571433	0.0658558671514746	0.0665189952773018	0.0672893941293657	0.0681796018444992	0.0691951909279614	0.0703445201376409	0.071624803220908	0.0730443989356515	0.0746033072818712	0.0763071007648263	0.0781655312687201	0.0801758125409231	0.0823463033393238	0.0846742174112927	0.0871720928936626	0.0898427160390632	0.0926805143422354	0.0956910603084381	0.0988882852008191	0.102270795893064	0.105828840500968	0.109580529666625	0.113524470263719	0.117671807302768	0.122016968278514	0.126569705075159	0.131328624566389	0.13628954737326	0.141459439127346	0.146841086081275	0.15242612947716	0.158236859336036	0.164257951268441	0.170476867137543	0.17690196570123	0.183529067580557	0.190374890291303	0.19744082695978	0.204718518828102	0.212212145275212	0.219931458185314	0.227880636937351
0.0300897697912849	0.0300897697912849	0.0300845528921836	0.0301380261079716	0.0302580147873005	0.0304523442788224	0.0307223188073125	0.0310757637214228	0.0315100705716026	0.0320304562569531	0.032647354575677	0.0333633739773247	0.034181122911447	0.0351123394010217	0.0361557192212735	0.0373164792713035	0.0386011406749885	0.0400070949827777	0.041546080217649	0.0432141837052765	0.0450270561429639	0.0469820890811606	0.0490884120932938	0.051335591381161	0.0537262353943128	0.0562707779309517	0.0589731316654037	0.0618280796985676	0.0648525769525223	0.0680361896290654	0.0713854388520735	0.0748990203967713	0.0785860638365858	0.0824309184742135	0.0864635814794865	0.0906879655267308	0.095094941042519	0.0996701615543229	0.104417539736468	0.109343596712832	0.114450940932964	0.119739572396865	0.125212099554086	0.130869826629401	0.13671275362281	0.142733055185663	0.148932035542734	0.15531882426745	0.161880379112058	0.168614091627007
0.0411582896176167	0.0411582896176167	0.0411494983315395	0.0412135491301022	0.041350442013305	0.0415639446751808	0.0418590807077739	0.0422408737031283	0.0427143472532883	0.0432807572562647	0.0439451273041019	0.044717504580888	0.0456004008826451	0.0465988398014174	0.0477115654391938	0.0489486249800626	0.0503125302200459	0.0518070488531767	0.0534334367774662	0.0551992293809804	0.0571107061537747	0.0591653552998268	0.061369456309192	0.0637192414878373	0.0662209903258176	0.0688759587211442	0.0716904261638721	0.0746656485520124	0.0778028817835761	0.0811121730426515	0.0845847310431614	0.088228091173172	0.0920535565147825	0.0960523357819158	0.100230708464627	0.104583650970872	0.109117442790706	0.113835851618162	0.118725062575118	0.123803914131741	0.129069894492008	0.13451170057382	0.14014565905132	0.145984328904618	0.152012639357583	0.158245661186346	0.164687162084941	0.17130323280707	0.178112711822898	0.185115599132426
0.0421414121538944	0.0421414121538944	0.042136800486992	0.0422167360466332	0.042395053833525	0.0426717538476674	0.043057596645166	0.0435571938929232	0.0441797689247437	0.0449253217406276	0.0458076873412818	0.0468345518382104	0.048008989676015	0.0493479103000043	0.0508528509324791	0.0525314976849432	0.0543946111135023	0.0564483401073596	0.0586972963334174	0.0611399425693748	0.063776278815232	0.0666155284047937	0.0696576913380598	0.0729242887272414	0.0764291555730457	0.0801569196524648	0.0841137298547018	0.0883088095135614	0.0927529191851492	0.0974460588694652	0.10238976578881	0.107585577165485	0.113041179110994	0.118773481070645	0.124773259710633	0.131038977808659	0.137576784253925	0.144391290713333	0.151471736630778	0.158842717563072	0.166502696287916	0.174451672805308	0.182691184337549	0.191216619217738	0.200043349668882	0.209165226801778	0.218576101727223	0.228295958335127	0.238317110513986	0.2486410954861
0.0833651265589644	0.0833651265589644	0.0833486817870862	0.0834457059411672	0.0836611324527706	0.0840097616165868	0.0844932379098037	0.0851247171499237	0.0858992659053833	0.0868333289480608	0.0879252618007683	0.0891898647581961	0.0906238488659685	0.0922354365100247	0.0940295611219281	0.0960128006104299	0.0981966663158449	0.100582802715361	0.10318436562648	0.105998066094827	0.109028837551965	0.112286546861022	0.115769549544809	0.119476201126138	0.123424590854076	0.127609785297058	0.132043295795401	0.136726766826291	0.141661842866916	0.146850168394464	0.152311477135189	0.158027679840025	0.164021799189602	0.170274101457665	0.176809253802031	0.183609166973636	0.190696863653107	0.198072343840446	0.20573725201284	0.213688299215913	0.22192219649529	0.230442232805347	0.239274719781087	0.24838347892438	0.25780304425617	0.267521904436142	0.277538414987107	0.287860798295006	0.298480831973899	0.309390293637847
0.0747514290879396	0.0747514290879396	0.0747190135708809	0.0747576628412201	0.0748736106522376	0.0750668570039335	0.0753436356495883	0.0757039465892019	0.0761540235760549	0.0766938666101473	0.0773247224421352	0.0780565650772674	0.0788906412662	0.0798244575076208	0.0808580138015298	0.0820000374025197	0.0832605023158394	0.0846344215388643	0.0861305223261874	0.0877438176751841	0.0894780478378227	0.0913344595647594	0.0933217801105868	0.0954449964779294	0.0976991216641628	0.10009288292388	0.102623786755768	0.105296820162452	0.108119463647868	0.111089223710704	0.114202360098992	0.117471340319293	0.120879956613077	0.124449403741499	0.128192149211119	0.132099465767344	0.136186314418048	0.14044022765667	0.144866192485834	0.149469195908164	0.154245497671693	0.159187617272484	0.164310515718409	0.169607959256189	0.17509366214304	0.180751416620433	0.186576235685744	0.192578093344222	0.198740781837336	0.205099210183459
0.0132127508636289	0.0132127508636289	0.0132101805395624	0.0132513057246258	0.013342552228985	0.0134877755387399	0.0136934014640566	0.0139620003290015	0.0142987127817075	0.0147086794703076	0.0151983262049679	0.0157702233097549	0.0164320817568679	0.0171864718703734	0.0180398194604376	0.0189921245270604	0.0200472425563415	0.0212154548445468	0.0225096130120086	0.0239207209244942	0.0254577747162362	0.0271246298733344	0.0289277122059549	0.0308760178483303	0.0329682616384274	0.0352250061687778	0.0376333998190492	0.0401998683994078	0.0429244119098536	0.0458185968086856	0.0488862785820036	0.0521325978779404	0.05555112888633	0.059157293551571	0.0629369550912979	0.0669093909360092	0.0710553236552064	0.0753786087349893	0.0798831016614575	0.0845880798651094	0.0894896878598454	0.0945814998354993	0.0998648009541043	0.105348587349893	0.111029003536766	0.116899623704557	0.122973299473598	0.129268023112354	0.135752950732028	0.142429367494654
0.0645086763689101	0.0645086763689101	0.0644850672018078	0.0645508355958785	0.0647160997655947	0.0649791733418776	0.0653468018010422	0.0658240442503246	0.0664193325351186	0.0671343530245029	0.0679775375638712	0.0689590043676959	0.0700821261741345	0.0713536484595018	0.0727769439619555	0.0743638172650466	0.0761108956306177	0.0780198654277475	0.0801008448709084	0.0823555203291792	0.0847956963861111	0.0874264321489401	0.0902662776775325	0.0933051147574158	0.096549688864905	0.100010118214472	0.103701580127827	0.107608897283259	0.111735442418928	0.116084588272989	0.120668139428995	0.125487782256025	0.130538457646841	0.135813420125129	0.141349769810621	0.147134015750687	0.153161098838092	0.159444510025464	0.165985935681883	0.172785375807349	0.179851262247255	0.187178535894366	0.194760451272365	0.202593635643097	0.21071856186445	0.219121738983794	0.227798107893894	0.236779709607245	0.246044621325823	0.255601274895023
0.115345265463824	0.115345265463824	0.115288092343616	0.115315174347926	0.115437043367316	0.115653699401789	0.115972665230317	0.116396949964492	0.116932571827494	0.117579530819321	0.118349863386334	0.119248083195917	0.120271181136481	0.121425175431206	0.122711570635885	0.124134880417905	0.12570262755624	0.127428353053045	0.129307543240934	0.131344711787292	0.133554904250069	0.135938120629265	0.138494360924881	0.141232652471684	0.144159013492856	0.147277957655782	0.15058346673728	0.154083063516327	0.157791793550872	0.161705143173529	0.16582612149589	0.170151719406362	0.174687955128128	0.179442351440161	0.184422431121436	0.189623680504568	0.195055126924327	0.200721284048098	0.20662817009906	0.212769766854034	0.21913704697825	0.225755587920222	0.232629903347336	0.23975999325959	0.247138334878011	0.254757405423623	0.262629241342786	0.270735787965961	0.279093595406892	0.287704168221374
0.152115010243038	0.152115010243038	0.152025562248971	0.15201065424996	0.152065316913001	0.152197004237599	0.152403231557252	0.152697664537722	0.153077818512505	0.153552389814358	0.154110197444024	0.154766149400512	0.155522730350326	0.15638863662622	0.157350202562437	0.158418609158232	0.159591371747106	0.160870974995559	0.162266115236348	0.163775550136222	0.165391825695676	0.167118668914462	0.168972230124842	0.170947539993813	0.173053294854131	0.175298191038553	0.177668562881319	0.180179318381439	0.182830457538913	0.185624465020244	0.18856009849218	0.191651023620482	0.194907179071157	0.198307445178939	0.20185306427708	0.205555217364837	0.209407692775956	0.213422913842947	0.217593426566303	0.221931654278534	0.226422688980628	0.231069015339089	0.235874360353667	0.240853632023376	0.24600186101521	0.251326501328675	0.256827552963772	0.262497561920995	0.268339012866845	0.274363086800582
0.0649470051974843	0.0649470051974843	0.0649355126949057	0.0650188333386007	0.0652012768170365	0.0654871528186799	0.0658865172832873	0.0664022433365033	0.0670415137924397	0.0678115114652079	0.068716546043275	0.069756617526641	0.0709460915435293	0.072299333722163	0.0738091612484306	0.0754827569364436	0.0773287401631361	0.079347110928508	0.0815378692325594	0.0839196903919805	0.0864897012811267	0.089243592211531	0.092205784751173	0.0953734057744079	0.0987536380953475	0.102352227965281	0.106183541012432	0.1102475772368	0.114551519452497	0.1190810020313	0.123831715284741	0.128818024841044	0.134041367263032	0.139513235053282	0.145229318523328	0.151193927361637	0.157428610010544	0.163934803032871	0.170709633302974	0.177732988941339	0.185012052762079	0.192554007579305	0.200374655584063	0.208473996776353	0.216844848342063	0.225484337155548	0.234401082593743	0.243612323410515	0.253093638037885	0.26284358991303
0	0	4.59522923301223e-06	4.90157784854443e-05	0.000140920363145649	0.000286435955524307	0.000493221271009773	0.000767403281912718	0.00111510896054383	0.00154859225152447	0.00207091664100997	0.00268974084438869	0.00341272357704898	0.00424905529745685	0.00520179949176765	0.00628627359075808	0.00751166805289415	0.00887645113509821	0.0103882815527586	0.0120563497643413	0.0138837192560018	0.0158903026877496	0.0180730365734295	0.0204411113715074	0.0230021857973718	0.0257608550802557	0.0287339683940133	0.0319184622524895	0.0353235271141501	0.0389460994928399	0.0428014968193355	0.0468912508367147	0.051212298058822	0.0557722972010459	0.0605758434926193	0.0656214051904646	0.0709166410099701	0.0764584874649805	0.0822591985001172	0.0883203058584578	0.0946203651369149	0.101202265141663	0.108049156698849	0.115188611183869	0.122612969881336	0.130309978846628	0.138308741198221	0.146589344276106	0.155154851566437	0.16400219958306
0	0	0	1.50924032388297e-06	6.03696129553189e-06	1.81108838865957e-05	4.37679693926062e-05	8.75359387852125e-05	0.000155451753359946	0.000258080095383988	0.000401457926152871	0.000597659168257657	0.000851211542669997	0.00117267973165707	0.00157413765780994	0.00206313152274802	0.00264720752809074	0.00333994883675302	0.00414890165035429	0.0050876491318095	0.00616222824241418	0.00738471290475939	0.00876264932046454	0.0103126391330924	0.0120286453813473	0.0139257604684682	0.01601756755737	0.0183176498109676	0.0208229887486134	0.023536602850955	0.0264720752809074	0.0296444984417094	0.0330523630930371	0.0366971784752145	0.0406061109140714	0.0447746326886362	0.0492027437989088	0.0538904442448893	0.0588347155459299	0.0640597055472128	0.0695654142487379	0.0753608970924485	0.0814567187606118	0.0878483515322562	0.0945237214847906	0.101488865579511	0.108736237614797	0.116282439234211	0.124131998158727	0.132296988310934
0	0	0	9.8793449712018e-06	2.96380349136052e-05	6.63327448066401e-05	0.000121374809646192	0.000203232239407578	0.000314727704082569	0.000462917878650594	0.000654859438091085	0.000896197722387584	0.00119116673652775	0.00154964582548278	0.00197445765924446	0.00247548158278397	0.00306118560607664	0.00373580373411013	0.00451344931684329	0.00539412235427613	0.00638487952138808	0.00748995482316678	0.00871922760458345	0.0100839885456052	0.0115842376462319	0.0132284429164391	0.0150222496962101	0.0169698919905328	0.0190854831493658	0.0213774911826846	0.023847327425485	0.0265020485527465	0.0293360092244855	0.0323675567956486	0.0355981026012315	0.0390361146512097	0.0426900609555585	0.0465684095242531	0.0506641036823141	0.0549856114397169	0.0595399894714409	0.0643230037724984	0.0693558243678278	0.0746356285874371	0.0801511257513595	0.0859037271945906	0.0919117802720772	0.0981738736488232	0.104688595989833	0.111470060645065
0.0197912056156471	0.0197912056156471	0.0197930345783692	0.0198716799754187	0.0200362866204061	0.0202905124387755	0.0206471601695814	0.0211208615146006	0.0217171033619993	0.0224413725999437	0.0233028140420442	0.024305085613745	0.0254609900541007	0.0267796721767217	0.0282684478324963	0.029938290797757	0.0317910300352258	0.0338358103585133	0.0360781186557856	0.0385307576660972	0.0412047011657808	0.0441017781175584	0.0472311333350404	0.0505927668182267	0.0541958233807279	0.0580403030225438	0.0621518112217837	0.0665230321275592	0.0711521367771482	0.0760537568723274	0.0812260634503748	0.0866855171757889	0.0924266311604037	0.0984567212551074	0.104783103310788	0.111427724880112	0.118374125298578	0.125631449379799	0.133216157788272	0.141122763635832	0.149336635220701	0.157876062170101	0.166719096931366	0.175895002908051	0.18536537188299	0.19518690170057	0.205344960659012	0.215839548758317	0.22667432392393	0.237830996528629
0.0936601966641026	0.0936601966641026	0.0936318924840747	0.0937184699759248	0.0939265889467182	0.094261244251754	0.094730760649864	0.0953368030928144	0.096087696339437	0.09699343010033	0.0980606641825586	0.0992860686825903	0.100674638455724	0.102234698260791	0.103966248097793	0.105889267387924	0.108008750986484	0.110333023652305	0.112863750337153	0.11560426094456	0.118564545185126	0.12175792267298	0.125174403697525	0.128828972824657	0.13272495995791	0.136869024904349	0.141287806892234	0.145956331645072	0.150877929066395	0.156045939349137	0.161480341914495	0.167177806858935	0.173159978555421	0.179416867293355	0.185956797831567	0.192786429977124	0.199929073054754	0.207344768222065	0.215060154707318	0.223070237655215	0.231378346969288	0.2400061270225	0.248926938586589	0.258172415745116	0.267739228594548	0.277629042086651	0.287826871655528	0.29833271730118	0.309156568734204	0.320315075472264
0.127824052052483	0.127824052052483	0.127777179819247	0.127857036216612	0.128068829270494	0.128410822972255	0.128895169382363	0.129520132492179	0.130297864362173	0.131228364992344	0.132318578417246	0.133568504636879	0.134995503737627	0.136611727779957	0.138401552686126	0.140382338542517	0.142564501400959	0.144948041261453	0.147529486106723	0.150320987997236	0.153320810924355	0.156548050983102	0.160004444182114	0.163677838460924	0.167578649871362	0.171724238499811	0.176102452285803	0.180728915307083	0.185620987650035	0.190775197297382	0.196168976136825	0.201831836315218	0.207768985858474	0.213978688757955	0.220469625056854	0.227248738789724	0.234314293947927	0.241673234566015	0.249337712704458	0.257281688233681	0.265525993257342	0.274060211723614	0.282891287667047	0.291993180958068	0.301412763829913	0.311130940187558	0.321163334108751	0.331504737567574	0.342156886572668	0.353137141210415
0	0	4.01072735877556e-06	3.20858188702045e-05	8.95729110126549e-05	0.000181819640264494	0.000315510552223681	0.000497330192488174	0.000733963106655935	0.00102942002208574	0.00139172239349513	0.00182755476648208	0.00234493859576414	0.00294922151781966	0.00364441426000743	0.00444388591352337	0.00535699484220462	0.00638507795517076	0.00753348288890018	0.00880889418899082	0.0102126487645623	0.0117541049794517	0.0134399473792571	0.0152728497822175	0.0172635074612898	0.0194172680529523	0.0217448268301617	0.0242475207020377	0.0269280234868194	0.0297970304574636	0.0328491939774918	0.0360952093198609	0.0395350764845707	0.0431781538354586	0.0470204306451656	0.0510672545501702	0.0553186255504723	0.0597798912825504	0.0644470410190456	0.0693280962146755	0.0744230568694401	0.0797452920745354	0.0852907911026024	0.0910515324989238	0.0970368746273366	0.103240132942243	0.109672002716599	0.116337831586884	0.123234945734859	0.130352649887566
0	0	1.83865439916456e-06	1.83865439916452e-05	5.51596319749356e-05	0.000121351190344858	0.000222477182298906	0.000369569534232068	0.000571821518140164	0.000840265060418184	0.00118960939625944	0.0016272091432606	0.0021659348822158	0.00281681853952004	0.00359273069596746	0.00450654193235223	0.00557480013826681	0.00679750531371121	0.00818568938508042	0.00976509351396274	0.0115375563547573	0.0135196257970567	0.0157186564584574	0.0181401643021571	0.0207951812545507	0.0237039325140289	0.0268700953893902	0.0302918312262354	0.0339856879141569	0.0379700519971464	0.0422430848208047	0.0467845611867411	0.0516386088005354	0.0568015503533894	0.0622789018085005	0.0680835337466628	0.0742136075134773	0.0806617684913473	0.0874261780258735	0.0945472865138377	0.102010384720046	0.109828343225294	0.117999323375181	0.126547227676897	0.135444476314454	0.144694746596651	0.154336650265869	0.164342607506123	0.174685038501423	0.185411748266149
0.104563260925775	0.104563260925775	0.104524337113577	0.104581332695724	0.104739808216817	0.105002543949154	0.105375100437337	0.105860257953664	0.106459406634286	0.107178107023802	0.108020529530662	0.108992234699466	0.110100173210964	0.111338784520556	0.112705288355942	0.114213586078621	0.115859507280143	0.117644442096659	0.119578121481218	0.12165498488922	0.123888933682165	0.126277187587752	0.128814186061383	0.131512440328406	0.134355268755022	0.13736491351963	0.140531643669181	0.143865190156724	0.147361382573809	0.151031342009636	0.154882019144955	0.158909243571315	0.163101894199518	0.167462751301863	0.172002935967549	0.176709936971227	0.181593485265947	0.186648020307109	0.191895784273112	0.197331216619356	0.202937635712042	0.208726162640369	0.214710698765837	0.220894024360746	0.227274749288945	0.233855653822735	0.240635347825966	0.247606880617888	0.2547702521985	0.262119902023204
0.0124559070143989	0.0124559070143989	0.012459762138823	0.0125445748761541	0.0127161279130284	0.0129859866227182	0.013363788816284	0.013855317180362	0.0144759922126487	0.0152354517242044	0.0161394784016654	0.0171919273694558	0.0184043640008481	0.0197864261069026	0.0213612444341641	0.0231288189826327	0.0250987875633686	0.0272884982362806	0.0297075888124289	0.0323579868540257	0.0352512577343434	0.0383854738911698	0.0417799109466258	0.0454230035274389	0.0493378823801538	0.0535206923803466	0.0579868540257137	0.0627421500028914	0.0678020008095761	0.0731490583858594	0.0788083810404981	0.0847818963357042	0.0910715318336899	0.0976695772856069	0.104593380751364	0.111858362728657	0.119458740530851	0.127400296844581	0.135688814356483	0.144328148190983	0.153345284219048	0.162726729505195	0.172480194298271	0.182615316409337	0.193118602902909	0.204013184525531	0.215308699088263	0.226993581217834	0.239038917481062	0.251446635440159
0.273850977167307	0.273850977167307	0.273729829346775	0.273759198515389	0.273939084673149	0.274278665685247	0.27478161269776	0.275453432429803	0.276297796027453	0.277314703490709	0.278513332684764	0.279897354755694	0.281464934130461	0.283214235236027	0.285176462814044	0.287338767853242	0.289712163791853	0.292296650629877	0.295083050502121	0.298082376846816	0.301311149821307	0.304763862706479	0.308446022221447	0.312372312950518	0.316544570466731	0.320949945758817	0.325592109972852	0.330494925558335	0.335656556942229	0.341078839697571	0.346754431532208	0.352714537187792	0.35895181437217	0.365480947669648	0.372294594788074	0.379374399997063	0.386738719026999	0.394405907608267	0.402383308033018	0.410658071289986	0.419221019513977	0.428055632547647	0.437196786278724	0.446638973988094	0.45636751109145	0.466382397588791	0.476700153637463	0.48732812152962	0.498275479130452	0.509547733159076
0.179133251701602	0.179133251701602	0.179076787065404	0.179163903932681	0.179405895230674	0.179794694582783	0.180336755090287	0.181032076753187	0.181898405600001	0.182948647833291	0.184181190177734	0.185591192807373	0.187193175200086	0.188979070979274	0.190976305825376	0.193178426637111	0.195599952892361	0.198223138562604	0.201067342951681	0.204135792610231	0.207441393740814	0.210987372894071	0.214791476098519	0.218858543180121	0.223172441385674	0.227750916743701	0.232585902877599	0.23768707943929	0.243067352631333	0.248726722453727	0.254655509254554	0.260890818366172	0.26742780996262	0.274255191116661	0.281376188378932	0.288815000879235	0.296552269313729	0.304608966261573	0.312965732418929	0.321617727959836	0.330577859086854	0.339859032002542	0.349435434301782	0.359305452709254	0.369480380152196	0.379977962659129	0.390796586954733	0.401937866314327	0.413400187462592	0.425199683152727
0.0749064974076852	0.0749064974076852	0.0748890934817076	0.07498829585978	0.0752093257196959	0.0755574042392483	0.0760360122036329	0.0766608131462295	0.0774352878522337	0.0783611767142432	0.079445441302649	0.0806915624026468	0.082116943940214	0.0837163647375575	0.0855141902910459	0.0875069398154836	0.0896980940960662	0.0920911339179892	0.0947069439924258	0.0975472647119737	0.100615576861828	0.103925803582772	0.107457060163632	0.111240673671167	0.115292307638757	0.119598038925621	0.124154386746562	0.128977014634961	0.13406418219822	0.139415889436339	0.145065203808675	0.150999942567044	0.157228807674435	0.163751799130848	0.170598503610444	0.177758478757638	0.185226503394636	0.192999096736242	0.201072777997261	0.209468431888865	0.218180837233263	0.22722043638604	0.236568085028621	0.246253369835167	0.256243223346322	0.266582895769628	0.277234098467932	0.288219456545007	0.299545931571244	0.311204821583653
[truncated: 1,950 more columns]
