# Supplementary material for: Generalization of generative model for neuronal ensemble inference method
Source: PLoS One. 2023 Jun 27;18(6):e0287708. doi: 10.1371/journal.pone.0287708 (PMC10298798; doi:10.1371/journal.pone.0287708)
Supplement: S12 Data — This csv file represents membrane potential generated by leaky integrated-and-fire model, as shown in A3 in Fig 2. Here all neurons are given the same and stationary input current. The row represents the label of neuron, the column represents the label of time step, and the value in each cell represents the magnitude of membrane potential. (CSV) [file pone.0287708.s012.csv]

0.013388	0.016397	0.02512	0.033543	0.04187	0.049609	0.056819	0.063934	0.070945	0.077937	0.084817	0.091521	0.09818	0.104686	0.111001	0.117278	0.123522	0.129241	0.135326	0.141376	0.147226	0.153348	0.1594	0.165337	0.171639	0.177383	0.183164	0.18917	0.195311	0.2	1	0	0.011372	0.022196	0.032297	0.041613	0.05071	0.059477	0.067691	0.075785	0.083546	0.091161	0.098593	0.105787	0.112568	0.119242	0.125803	0.132467	0.138827	0.145101
0.013641	0.016991	0.025954	0.03472	0.043074	0.051291	0.058792	0.066251	0.073525	0.080921	0.087841	0.094641	0.101644	0.108432	0.115155	0.121932	0.128423	0.134739	0.141112	0.147668	0.154001	0.160366	0.166807	0.173132	0.179636	0.186022	0.19272	0.199267	0.2	1	0	0.065249	0.06895	0.072908	0.077095	0.081464	0.086025	0.090883	0.096001	0.101153	0.106379	0.11178	0.1173	0.122884	0.128459	0.134251	0.140072	0.145594	0.151316	0.157183
0.045121	0.045295	0.051437	0.057528	0.063489	0.069348	0.075205	0.081143	0.08701	0.092851	0.098821	0.104436	0.110285	0.116194	0.122087	0.127995	0.133834	0.139578	0.145546	0.151293	0.157248	0.163324	0.16916	0.175112	0.181223	0.187511	0.193665	0.199755	0.2	1	0	0.052014	0.057967	0.064048	0.069899	0.075722	0.081859	0.087672	0.093358	0.099274	0.10511	0.110904	0.11665	0.12256	0.128423	0.134111	0.139973	0.145913	0.151863	0.1577
0.002102	0.006338	0.016359	0.025833	0.034842	0.043346	0.051704	0.059843	0.06765	0.075239	0.08255	0.089813	0.097213	0.104247	0.110927	0.117669	0.124073	0.130564	0.136925	0.143065	0.149227	0.155882	0.162191	0.168589	0.174985	0.18126	0.187739	0.19421	0.2	1	0	0.049769	0.055204	0.061089	0.066823	0.072415	0.078114	0.084105	0.089819	0.095252	0.101067	0.106738	0.112582	0.118342	0.124129	0.129903	0.13587	0.14179	0.147748	0.153622
0.03509	0.036264	0.043333	0.05031	0.057197	0.063859	0.070552	0.076993	0.083198	0.089638	0.095976	0.102086	0.108111	0.114457	0.120711	0.126879	0.132826	0.138957	0.145246	0.151279	0.157351	0.163268	0.169472	0.175863	0.182117	0.188467	0.194932	0.2	1	0	0.051965	0.098137	0.09891	0.100217	0.102244	0.10433	0.106885	0.109823	0.112984	0.116433	0.120116	0.124294	0.128636	0.133162	0.137664	0.142552	0.147485	0.152596	0.157762	0.162829
0.091136	0.084495	0.084641	0.085464	0.087168	0.089105	0.091534	0.094597	0.098009	0.101466	0.10548	0.109904	0.114368	0.119092	0.12392	0.128589	0.133538	0.138398	0.143517	0.148822	0.154034	0.159696	0.165173	0.170947	0.176602	0.182352	0.188004	0.193799	0.199659	0.2	1	0	0.012759	0.024418	0.03514	0.045286	0.054784	0.063619	0.071981	0.08003	0.087993	0.095367	0.102439	0.109329	0.116128	0.122822	0.12916	0.13579	0.142121	0.148196
0.047075	0.047464	0.053581	0.059742	0.065839	0.072061	0.077855	0.083683	0.089609	0.095445	0.101237	0.107145	0.112929	0.118503	0.124412	0.130185	0.135815	0.14155	0.147496	0.153347	0.159124	0.164738	0.170613	0.176779	0.182967	0.189095	0.195091	0.2	1	0	0.034526	0.071216	0.075782	0.080387	0.085156	0.089733	0.094631	0.099468	0.104372	0.109248	0.114423	0.119572	0.124552	0.12966	0.134955	0.140172	0.145508	0.151107	0.156735	0.162006
0.007443	0.011686	0.02125	0.030628	0.03931	0.047694	0.056011	0.064177	0.072042	0.079668	0.087058	0.094323	0.101265	0.108288	0.114946	0.121723	0.128385	0.135382	0.141993	0.148627	0.155315	0.161831	0.168302	0.175206	0.181655	0.188432	0.195081	0.2	1	0	0.057702	0.115891	0.113402	0.111905	0.111336	0.11186	0.113076	0.114703	0.116988	0.119602	0.122679	0.126325	0.130255	0.134367	0.138706	0.143336	0.148006	0.152857	0.157911	0.163269
0.056985	0.055038	0.059358	0.063725	0.068481	0.073099	0.077789	0.082675	0.087688	0.092633	0.097718	0.102979	0.108291	0.113489	0.118864	0.124196	0.129587	0.134873	0.140367	0.145917	0.151303	0.156838	0.162487	0.168197	0.173807	0.179743	0.1855	0.191485	0.197419	0.2	1	0	0.011155	0.021667	0.031599	0.041206	0.05018	0.058784	0.067039	0.074887	0.082496	0.090122	0.097286	0.104652	0.111442	0.11806	0.124555	0.131114	0.137459	0.143889
0.063523	0.061185	0.065293	0.069586	0.074032	0.078682	0.083539	0.088563	0.093558	0.09858	0.103788	0.109111	0.114428	0.120119	0.125619	0.131094	0.136998	0.142477	0.148208	0.153838	0.15948	0.165335	0.171286	0.177187	0.183297	0.189534	0.195513	0.2	1	0	0.051899	0.103437	0.10259	0.102719	0.103659	0.105326	0.107508	0.110166	0.113075	0.116295	0.120156	0.12379	0.127889	0.132276	0.136834	0.141379	0.146218	0.151506	0.156901	0.162374
0.008945	0.013137	0.022589	0.031534	0.040185	0.048709	0.056712	0.064369	0.071799	0.07889	0.085691	0.092424	0.099	0.105451	0.111649	0.117697	0.124082	0.130046	0.136009	0.142182	0.148347	0.154612	0.160611	0.166621	0.172545	0.178458	0.184597	0.190618	0.19675	0.2	1	0	0.012001	0.02329	0.033814	0.043512	0.052944	0.061772	0.070122	0.078044	0.085622	0.093326	0.10047	0.107245	0.113966	0.120686	0.127614	0.1342	0.140704	0.146868
0.055618	0.054026	0.058333	0.062968	0.067693	0.072432	0.077225	0.082068	0.087065	0.092037	0.097027	0.102452	0.107658	0.112667	0.117965	0.123325	0.128399	0.133725	0.138878	0.144369	0.149958	0.155467	0.161207	0.166703	0.172081	0.177517	0.183002	0.188822	0.194447	0.2	1	0	0.010514	0.020468	0.030035	0.039123	0.047613	0.05609	0.06398	0.071744	0.079374	0.086629	0.093772	0.100652	0.10769	0.114434	0.121062	0.127472	0.133848	0.140098
0.078965	0.074272	0.076297	0.078779	0.081321	0.084255	0.087487	0.091348	0.095317	0.099114	0.103401	0.107808	0.11243	0.117021	0.121882	0.126946	0.131896	0.13681	0.142008	0.147219	0.152478	0.157862	0.163031	0.168296	0.173809	0.179298	0.184965	0.190771	0.196718	0.2	1	0	0.012056	0.023414	0.034244	0.044073	0.053341	0.061794	0.07	0.07808	0.08559	0.0931	0.100161	0.107169	0.114047	0.120548	0.127086	0.133396	0.139549	0.145712
0.022163	0.025033	0.033487	0.041665	0.049509	0.057369	0.064788	0.072086	0.07917	0.086173	0.093179	0.100075	0.106962	0.113322	0.11981	0.12611	0.132655	0.138906	0.145399	0.151574	0.157966	0.164185	0.170627	0.177062	0.183343	0.190076	0.196654	0.2	1	0	0.040615	0.097269	0.098005	0.099286	0.100968	0.103381	0.106041	0.109116	0.112626	0.116139	0.120019	0.124109	0.128819	0.133386	0.138203	0.143153	0.148126	0.153116	0.158508	0.164213
0.041867	0.042249	0.048391	0.054496	0.060688	0.066521	0.072561	0.078395	0.08428	0.090037	0.095855	0.102043	0.10795	0.113679	0.119387	0.12504	0.130714	0.136552	0.142661	0.148418	0.154486	0.160334	0.166393	0.172265	0.17816	0.184117	0.190287	0.196312	0.2	1	0	0.062557	0.066668	0.070603	0.07515	0.079863	0.084433	0.089327	0.094565	0.099695	0.10467	0.109984	0.115557	0.121009	0.126361	0.131963	0.13752	0.143066	0.148927	0.154877
0.024978	0.025935	0.032834	0.039277	0.046079	0.052707	0.059112	0.065521	0.07188	0.078019	0.084253	0.090335	0.096352	0.10232	0.108195	0.114299	0.120338	0.126359	0.13221	0.137927	0.143553	0.149243	0.155047	0.160949	0.166772	0.172685	0.178381	0.183877	0.189818	0.2	1	0	0.011255	0.0218	0.031667	0.041118	0.050119	0.058774	0.066924	0.074823	0.082169	0.089387	0.096416	0.103435	0.110097	0.116616	0.123379	0.129797	0.135848	0.141828
0.029186	0.030124	0.036747	0.043573	0.050172	0.056835	0.063455	0.070088	0.076754	0.083335	0.089786	0.096368	0.102728	0.109358	0.116045	0.122418	0.128815	0.135165	0.141541	0.148122	0.154323	0.160778	0.167214	0.173612	0.179908	0.186528	0.193135	0.199689	0.2	1	0	0.049674	0.055284	0.061048	0.066676	0.072389	0.078169	0.083891	0.089957	0.095845	0.10193	0.107839	0.113644	0.119753	0.125909	0.131881	0.13799	0.144172	0.150081	0.156221
0.080324	0.077592	0.080786	0.084006	0.087566	0.091463	0.095311	0.099463	0.103761	0.108117	0.112467	0.117058	0.121751	0.126658	0.131985	0.137052	0.141809	0.146759	0.151909	0.157448	0.162812	0.168304	0.174213	0.179998	0.185712	0.191569	0.197592	0.2	1	0	0.040172	0.096789	0.097354	0.098582	0.100201	0.102298	0.104895	0.10794	0.111191	0.114868	0.118736	0.12292	0.127051	0.131804	0.136468	0.14134	0.146216	0.151459	0.156622	0.161768
0.047459	0.047615	0.053528	0.059399	0.06542	0.071273	0.076918	0.082519	0.088344	0.093984	0.09961	0.105179	0.111093	0.116731	0.122629	0.128404	0.134139	0.139935	0.145839	0.15159	0.157381	0.163292	0.168954	0.17514	0.180973	0.186843	0.192958	0.199246	0.2	1	0	0.059404	0.06393	0.068657	0.073449	0.07835	0.083306	0.088581	0.09387	0.09921	0.104569	0.110143	0.115658	0.121266	0.127066	0.132569	0.138061	0.143785	0.149673	0.155529
0.026994	0.029034	0.037031	0.044358	0.051473	0.058432	0.065379	0.071757	0.078399	0.085135	0.091341	0.097702	0.103719	0.11003	0.116271	0.122132	0.128296	0.134304	0.139992	0.145579	0.151423	0.157375	0.163473	0.169381	0.175375	0.181426	0.187567	0.193711	0.199683	0.2	1	0	0.012266	0.023672	0.034157	0.044046	0.053574	0.062636	0.070883	0.078975	0.086793	0.09445	0.101827	0.109075	0.116138	0.122811	0.129401	0.1361	0.142463	0.14885
0.028604	0.030399	0.031845	0.033658	0.035077	0.036664	0.037992	0.039452	0.041056	0.042439	0.043987	0.045672	0.047452	0.049083	0.050735	0.052619	0.054544	0.056684	0.05875	0.060901	0.063182	0.065387	0.067675	0.070237	0.072659	0.075255	0.077648	0.080802	0.083818	0.089229	0.094022	0.100303	0.100643	0.101247	0.101956	0.102664	0.103332	0.10392	0.10485	0.105826	0.106576	0.107442	0.108315	0.109302	0.11051	0.111899	0.113216	0.11465	0.116091	0.117767
0.074899	0.073532	0.072481	0.071247	0.070268	0.069344	0.068717	0.06819	0.068059	0.067993	0.067838	0.068001	0.068289	0.068515	0.069111	0.069797	0.070858	0.071971	0.07305	0.07433	0.075769	0.07718	0.078966	0.080782	0.082688	0.085079	0.087611	0.090023	0.09286	0.098179	0.103793	0.109542	0.109539	0.10975	0.109711	0.109776	0.110073	0.110479	0.110909	0.111339	0.111982	0.112458	0.11305	0.114169	0.115271	0.116363	0.117641	0.118796	0.12006	0.12161
0.045812	0.046551	0.04735	0.048254	0.049301	0.050372	0.051295	0.052858	0.054177	0.055544	0.056991	0.058459	0.06029	0.06221	0.06414	0.066301	0.068575	0.070762	0.073195	0.075769	0.078306	0.081013	0.084015	0.087209	0.090183	0.093712	0.097229	0.100886	0.10455	0.113111	0.119056	0.128836	0.128029	0.127103	0.126817	0.126096	0.12556	0.125542	0.125366	0.125543	0.125924	0.126548	0.127185	0.127815	0.128532	0.129701	0.130808	0.132246	0.133788	0.135558
0.030619	0.032018	0.033694	0.03499	0.036523	0.037893	0.039701	0.041429	0.043099	0.044784	0.046584	0.048677	0.05069	0.052701	0.054868	0.056957	0.059258	0.061633	0.06413	0.06655	0.069293	0.072127	0.075065	0.077973	0.080875	0.084283	0.087836	0.091194	0.094975	0.102166	0.111743	0.114297	0.115016	0.115399	0.116038	0.116407	0.116791	0.117501	0.118217	0.119081	0.119845	0.120954	0.122043	0.123195	0.12434	0.125783	0.127205	0.128734	0.130549	0.132583
0.032176	0.03342	0.034959	0.03611	0.037368	0.038589	0.039838	0.041391	0.042669	0.044118	0.045735	0.047366	0.0491	0.050673	0.052656	0.054567	0.056581	0.058801	0.060736	0.062912	0.065217	0.067718	0.070228	0.072842	0.075393	0.07813	0.081217	0.084287	0.087642	0.092052	0.099756	0.107256	0.107093	0.107132	0.107278	0.107604	0.107911	0.108153	0.108889	0.109316	0.109797	0.110762	0.11131	0.112258	0.113317	0.114372	0.115419	0.116681	0.118171	0.119817
0.011317	0.013653	0.01609	0.018069	0.020471	0.022559	0.024755	0.026961	0.029121	0.031215	0.033373	0.035637	0.037752	0.04022	0.042201	0.044498	0.046745	0.049202	0.051738	0.054425	0.057137	0.059915	0.062791	0.06565	0.068858	0.072173	0.075573	0.078974	0.082617	0.090651	0.093758	0.10139	0.10155	0.101534	0.101889	0.102303	0.102913	0.103202	0.103712	0.104375	0.104987	0.105584	0.106446	0.107552	0.108603	0.109823	0.110943	0.112357	0.113844	0.115503
0.011935	0.014677	0.017191	0.019859	0.022302	0.024711	0.027106	0.029394	0.031546	0.034101	0.036405	0.038559	0.040768	0.04298	0.045269	0.047552	0.049985	0.052362	0.054866	0.057266	0.060075	0.062585	0.065226	0.068326	0.071269	0.074512	0.077809	0.080958	0.084401	0.091272	0.095836	0.102491	0.102975	0.103577	0.104173	0.10468	0.105572	0.106368	0.107289	0.108087	0.108985	0.110054	0.111227	0.112482	0.113728	0.114953	0.116417	0.118045	0.119594	0.121403
0.006912	0.00952	0.012005	0.014505	0.016837	0.019065	0.021486	0.02345	0.025445	0.027791	0.029893	0.032418	0.034318	0.036291	0.038277	0.040558	0.042739	0.044718	0.04683	0.049058	0.051279	0.05385	0.056113	0.058565	0.061263	0.063798	0.066628	0.069393	0.072412	0.077754	0.082066	0.0872	0.088057	0.089028	0.08965	0.090354	0.091283	0.092118	0.092957	0.094037	0.094856	0.095892	0.096927	0.0982	0.09923	0.100543	0.101848	0.103198	0.104535	0.105977
0.069476	0.068778	0.068349	0.068248	0.068001	0.067976	0.068202	0.068511	0.068778	0.069404	0.070074	0.071088	0.072069	0.073214	0.074571	0.076108	0.077717	0.07941	0.08123	0.083309	0.085697	0.087944	0.090464	0.093101	0.095839	0.098887	0.101959	0.105676	0.109343	0.117759	0.123278	0.13145	0.130768	0.130404	0.129813	0.129621	0.129345	0.129459	0.129459	0.129785	0.130293	0.130704	0.131358	0.132067	0.132957	0.134099	0.135364	0.136601	0.138145	0.139797
0.06478	0.063794	0.062561	0.06182	0.061231	0.060548	0.060251	0.060125	0.060051	0.059991	0.060357	0.060599	0.061423	0.062253	0.063052	0.063771	0.064778	0.065838	0.066973	0.06865	0.070172	0.071682	0.07374	0.075923	0.077941	0.080251	0.082621	0.085394	0.08818	0.093321	0.096623	0.104499	0.104873	0.105196	0.105364	0.105887	0.106448	0.106833	0.107236	0.107853	0.108597	0.109403	0.10998	0.11084	0.112065	0.113085	0.114226	0.115525	0.116834	0.118367
0.079021	0.074769	0.070902	0.066952	0.063392	0.059715	0.056149	0.052625	0.049351	0.046142	0.043006	0.039965	0.037109	0.034242	0.031418	0.028355	0.025441	0.022591	0.01932	0.016207	0.013223	0.010163	0.006959	0.003721	0.000325	-0.003262	-0.00676	-0.010332	-0.014125	-0.021038	-0.025868	-0.031095	-0.032101	-0.032995	-0.03394	-0.035083	-0.036212	-0.037196	-0.038446	-0.039182	-0.040488	-0.041474	-0.042444	-0.043841	-0.04507	-0.046369	-0.047699	-0.049329	-0.050909	-0.052559
0.039252	0.037429	0.035471	0.033688	0.031818	0.029899	0.027824	0.025699	0.023549	0.021701	0.019472	0.017305	0.014952	0.01248	0.009973	0.007553	0.0051	0.00224	-0.000673	-0.003716	-0.006648	-0.009693	-0.013114	-0.016741	-0.020211	-0.023915	-0.027777	-0.031531	-0.035526	-0.045356	-0.051967	-0.057084	-0.056898	-0.056563	-0.056341	-0.056262	-0.056274	-0.056367	-0.056832	-0.057352	-0.058054	-0.05873	-0.059411	-0.060276	-0.061422	-0.062667	-0.063785	-0.065146	-0.066736	-0.068366
0.052994	0.051251	0.049556	0.047712	0.045683	0.043754	0.042028	0.040192	0.038221	0.036027	0.033909	0.032098	0.029913	0.027617	0.025572	0.023141	0.020553	0.018159	0.015587	0.012942	0.01005	0.00715	0.004289	0.001447	-0.001581	-0.004847	-0.008102	-0.011423	-0.014938	-0.022057	-0.028026	-0.032866	-0.033562	-0.034098	-0.03466	-0.035433	-0.03625	-0.037086	-0.037856	-0.038883	-0.039659	-0.040714	-0.0417	-0.042682	-0.043904	-0.045116	-0.046439	-0.047866	-0.049643	-0.051235
0.039837	0.039049	0.038153	0.037228	0.036433	0.035213	0.034294	0.033037	0.031636	0.030411	0.028946	0.027294	0.025934	0.024579	0.023095	0.021528	0.019702	0.017861	0.016189	0.014221	0.011996	0.009868	0.007954	0.005747	0.00322	0.000785	-0.001715	-0.004364	-0.007049	-0.011277	-0.014944	-0.020784	-0.021992	-0.023285	-0.024453	-0.025555	-0.02679	-0.027919	-0.029064	-0.030094	-0.031219	-0.032346	-0.033543	-0.034767	-0.036054	-0.037227	-0.038571	-0.039806	-0.040995	-0.042665
0.019036	0.019904	0.020533	0.020936	0.021394	0.021616	0.02183	0.021763	0.021731	0.021334	0.020892	0.020205	0.019575	0.018826	0.017974	0.016812	0.015788	0.014844	0.013458	0.012131	0.01046	0.008595	0.006877	0.005179	0.00337	0.001361	-0.000872	-0.003084	-0.005604	-0.009254	-0.012655	-0.018038	-0.018989	-0.019777	-0.020726	-0.021594	-0.022434	-0.023383	-0.024371	-0.025448	-0.026427	-0.027543	-0.028628	-0.029764	-0.030882	-0.032222	-0.033428	-0.034567	-0.035859	-0.037316
0.059699	0.056429	0.053307	0.050149	0.046834	0.043708	0.040512	0.037293	0.034219	0.031041	0.027803	0.024535	0.021063	0.017431	0.013889	0.009844	0.006108	0.002315	-0.00176	-0.005909	-0.010147	-0.014563	-0.019078	-0.02358	-0.028292	-0.033056	-0.038127	-0.043635	-0.048878	-0.061272	-0.069057	-0.078899	-0.0784	-0.077931	-0.077743	-0.077452	-0.077545	-0.077772	-0.078132	-0.07877	-0.079473	-0.080162	-0.080794	-0.082007	-0.083241	-0.084617	-0.086046	-0.087661	-0.08957	-0.091799
0.088842	0.084907	0.081153	0.077442	0.073755	0.06993	0.066373	0.062711	0.059193	0.05604	0.052507	0.049119	0.045503	0.0421	0.038671	0.035398	0.031766	0.028107	0.024295	0.020415	0.016644	0.012832	0.008799	0.004783	0.000844	-0.003201	-0.007238	-0.011657	-0.016217	-0.025304	-0.032563	-0.038594	-0.039068	-0.039445	-0.039904	-0.040462	-0.040953	-0.041663	-0.042276	-0.043321	-0.044303	-0.045461	-0.046677	-0.048054	-0.04929	-0.050821	-0.052395	-0.0541	-0.055821	-0.057659
0.037061	0.035582	0.034154	0.032638	0.030993	0.0292	0.027499	0.025451	0.023403	0.021272	0.01911	0.016971	0.014583	0.012092	0.009572	0.006888	0.004079	0.001076	-0.001826	-0.00499	-0.008493	-0.012109	-0.015213	-0.018895	-0.02297	-0.026815	-0.030829	-0.035089	-0.039563	-0.048683	-0.056236	-0.06558	-0.06451	-0.063723	-0.06312	-0.062661	-0.062592	-0.062408	-0.062523	-0.062722	-0.063134	-0.063698	-0.064406	-0.065457	-0.066564	-0.067684	-0.069312	-0.070799	-0.072206	-0.073975
0.003844	0.004504	0.004865	0.005054	0.005522	0.005697	0.005574	0.00541	0.004986	0.004414	0.003758	0.002992	0.001842	0.000831	-0.000356	-0.00169	-0.003102	-0.004741	-0.006595	-0.008439	-0.010475	-0.012786	-0.015013	-0.017507	-0.020012	-0.023022	-0.026288	-0.029366	-0.032373	-0.039355	-0.04508	-0.052209	-0.051941	-0.051865	-0.051712	-0.051599	-0.051702	-0.051735	-0.052033	-0.052326	-0.052716	-0.053489	-0.054263	-0.054981	-0.055828	-0.056971	-0.058095	-0.059311	-0.060995	-0.062705
0.028326	0.027953	0.027471	0.027162	0.026657	0.025772	0.024684	0.023768	0.022531	0.02149	0.019832	0.018661	0.017222	0.015449	0.013576	0.012021	0.009939	0.0076	0.00529	0.002645	0.000326	-0.002416	-0.005159	-0.00792	-0.010862	-0.014001	-0.017547	-0.020855	-0.024121	-0.031309	-0.037247	-0.043421	-0.043961	-0.044368	-0.04501	-0.045431	-0.045808	-0.046493	-0.04708	-0.047928	-0.048878	-0.049796	-0.050776	-0.051817	-0.052997	-0.054127	-0.055534	-0.056943	-0.058428	-0.060167
0.08853	0.086131	0.089804	0.093562	0.097481	0.101186	0.10488	0.108851	0.112582	0.116626	0.120798	0.12491	0.129115	0.133285	0.137235	0.141349	0.145247	0.149198	0.153346	0.15748	0.161628	0.165497	0.169677	0.173616	0.177733	0.18176	0.185764	0.189648	0.193706	0.197975	0.2	1	0	0.013916	0.050892	0.056118	0.066037	0.069656	0.073657	0.077595	0.081447	0.085768	0.089814	0.094073	0.09793	0.101949	0.105853	0.109734	0.113929	0.118228
0.026177	0.027633	0.035009	0.042052	0.049123	0.056116	0.062767	0.069292	0.075803	0.082171	0.088071	0.094069	0.100102	0.106112	0.111682	0.117118	0.122482	0.127929	0.133223	0.138451	0.143655	0.148584	0.153693	0.158695	0.163919	0.168863	0.173824	0.178404	0.183245	0.188171	0.192816	0.197516	0.2	1	0	0.009192	0.023766	0.030262	0.036773	0.043319	0.049608	0.055729	0.061723	0.067614	0.073551	0.079051	0.084868	0.090454	0.09596	0.101152
0.052049	0.051225	0.056583	0.061998	0.067074	0.071901	0.077047	0.082064	0.08701	0.092143	0.096934	0.101787	0.106326	0.110997	0.115687	0.120085	0.124144	0.128626	0.132924	0.137038	0.141417	0.145493	0.14955	0.153742	0.157834	0.161554	0.165445	0.169204	0.173248	0.177198	0.181103	0.184808	0.199163	0.199434	0.2	1	0	0.007637	0.015207	0.022438	0.029413	0.036189	0.042576	0.048995	0.055443	0.061513	0.067493	0.073204	0.078689	0.084526
0.001952	0.005509	0.01459	0.023473	0.032348	0.040781	0.049029	0.057022	0.064897	0.072433	0.079753	0.086785	0.093649	0.100344	0.106707	0.11289	0.119137	0.12539	0.131194	0.136979	0.14253	0.14793	0.153471	0.158997	0.164298	0.169459	0.174726	0.179858	0.184876	0.189856	0.194798	0.199713	0.2	1	0	0.008978	0.023517	0.030197	0.036837	0.043406	0.049399	0.055551	0.061634	0.067552	0.073666	0.079343	0.084897	0.090501	0.095804	0.101294
0.050669	0.050396	0.056155	0.061825	0.067392	0.07297	0.078268	0.083611	0.088908	0.093957	0.099052	0.10407	0.108925	0.113981	0.118788	0.123659	0.128303	0.132728	0.137341	0.141928	0.146436	0.150847	0.155089	0.159156	0.163414	0.167478	0.17172	0.175932	0.180121	0.184287	0.188439	0.19237	0.2	1	0	0.007395	0.015857	0.022546	0.029189	0.035549	0.04201	0.048166	0.05461	0.060527	0.066286	0.07189	0.077401	0.082696	0.088303	0.093891
0.099892	0.096755	0.099743	0.102855	0.106142	0.109332	0.112262	0.115529	0.118529	0.12203	0.125561	0.129083	0.132714	0.136353	0.140319	0.144039	0.147575	0.151294	0.154928	0.158759	0.162604	0.166175	0.169949	0.174218	0.177858	0.181718	0.185692	0.189616	0.193806	0.197715	0.2	1	0	0.013182	0.051974	0.055732	0.059855	0.064213	0.068484	0.072939	0.077355	0.081535	0.08595	0.090276	0.094383	0.098662	0.102803	0.107328	0.111617	0.115781
0.06087	0.060542	0.06601	0.071295	0.07655	0.081778	0.086977	0.091999	0.096924	0.101562	0.1063	0.110992	0.115425	0.119676	0.123986	0.128105	0.132333	0.136472	0.140594	0.144847	0.149283	0.153288	0.157286	0.161202	0.165071	0.168975	0.172843	0.176743	0.180477	0.184262	0.187917	0.191737	0.2	1	0	0.008318	0.020953	0.02721	0.033428	0.039591	0.045569	0.051262	0.056814	0.062314	0.067692	0.073124	0.078466	0.083732	0.08869	0.093836
0.093034	0.090311	0.093641	0.097197	0.100657	0.104113	0.10746	0.11101	0.114635	0.118217	0.121897	0.125514	0.129374	0.133137	0.136831	0.140529	0.144226	0.147825	0.151457	0.155063	0.158871	0.162646	0.166224	0.169531	0.173172	0.176746	0.180361	0.184095	0.187897	0.191673	0.195277	0.198876	0.2	1	0	0.007458	0.01995	0.026049	0.032013	0.038097	0.043917	0.049732	0.05545	0.061145	0.06658	0.072108	0.077584	0.082892	0.088233	0.093409
0.087232	0.085155	0.089264	0.093147	0.097329	0.101379	0.105334	0.109424	0.113504	0.1176	0.121832	0.125936	0.129832	0.133744	0.137753	0.141965	0.145833	0.149894	0.153808	0.157928	0.162159	0.16622	0.1703	0.174607	0.178427	0.182517	0.186765	0.19081	0.194703	0.1986	0.2	1	0	0.012335	0.04268	0.049158	0.061431	0.065671	0.069918	0.074195	0.078616	0.082904	0.087468	0.09161	0.095964	0.100333	0.104665	0.10908	0.113353	0.117494
0.016207	0.018244	0.026087	0.033665	0.041432	0.0488	0.055744	0.062625	0.069335	0.075869	0.082389	0.088843	0.094981	0.101032	0.106877	0.112411	0.118166	0.123932	0.129518	0.135149	0.140273	0.145493	0.150487	0.155654	0.160798	0.16573	0.170599	0.175319	0.180094	0.184932	0.189419	0.194117	0.2	1	0	0.008255	0.022332	0.028357	0.034367	0.04048	0.046446	0.052289	0.058221	0.064132	0.06992	0.075314	0.080624	0.085909	0.091228	0.096517
0.079571	0.077014	0.077739	0.078465	0.079426	0.080423	0.081591	0.082921	0.084269	0.085808	0.08715	0.088772	0.090509	0.092355	0.094182	0.096054	0.098046	0.100043	0.102063	0.104288	0.106545	0.108699	0.110939	0.113237	0.115439	0.117866	0.120311	0.122764	0.125159	0.127675	0.130139	0.13269	0.13535	0.137935	0.140494	0.143081	0.145573	0.14819	0.150759	0.15335	0.156028	0.158701	0.161496	0.164253	0.166979	0.16976	0.172489	0.175261	0.178139	0.18103
0.049431	0.048562	0.050906	0.053209	0.055537	0.057891	0.060382	0.062892	0.065414	0.067934	0.070478	0.073106	0.075797	0.078491	0.081187	0.083869	0.086576	0.089225	0.091969	0.094605	0.097303	0.100168	0.10301	0.105847	0.108574	0.111376	0.11417	0.116975	0.119943	0.122817	0.125681	0.128445	0.131469	0.134289	0.137197	0.140095	0.142918	0.145844	0.148807	0.15177	0.154761	0.157623	0.160579	0.163499	0.166465	0.169546	0.172572	0.175597	0.178549	0.181522
0.055079	0.054351	0.05656	0.058958	0.061245	0.063662	0.065976	0.068446	0.070975	0.073544	0.075964	0.078544	0.081108	0.08371	0.086331	0.089048	0.091854	0.094531	0.097204	0.099959	0.102715	0.10534	0.10811	0.110844	0.11367	0.116498	0.119386	0.122294	0.125105	0.127979	0.130808	0.133761	0.136637	0.139642	0.142584	0.145537	0.148597	0.15159	0.154517	0.157541	0.160422	0.163469	0.16642	0.169575	0.172571	0.175644	0.178686	0.181932	0.185138	0.188291
0.072884	0.071244	0.072648	0.074171	0.075834	0.077587	0.079278	0.081144	0.083027	0.085112	0.087118	0.089133	0.091345	0.093543	0.095729	0.097895	0.100111	0.102435	0.104903	0.107272	0.109778	0.112234	0.114762	0.117364	0.119934	0.122492	0.125113	0.127714	0.130377	0.132984	0.135771	0.138454	0.141356	0.144114	0.147053	0.149892	0.152773	0.155598	0.158442	0.161371	0.164339	0.167255	0.170204	0.173132	0.176224	0.179225	0.182377	0.185428	0.188694	0.191987
0.001403	0.004258	0.009971	0.015456	0.02083	0.026008	0.031188	0.036039	0.040826	0.045419	0.050071	0.054535	0.058977	0.063377	0.067516	0.071726	0.075736	0.079792	0.083801	0.087677	0.09146	0.095197	0.098875	0.102498	0.106146	0.109684	0.113199	0.116725	0.12018	0.123673	0.127026	0.130462	0.13379	0.137199	0.140535	0.143905	0.147071	0.150351	0.153691	0.156974	0.160252	0.163562	0.166801	0.16996	0.173227	0.176471	0.179726	0.18297	0.186144	0.189424
0.04498	0.044763	0.047522	0.050329	0.053206	0.056	0.058748	0.061475	0.064335	0.067203	0.070109	0.072859	0.075727	0.078435	0.081261	0.08412	0.086989	0.089771	0.092658	0.095546	0.09837	0.101311	0.104135	0.10703	0.109831	0.112557	0.115394	0.118124	0.12082	0.123703	0.126479	0.129282	0.132089	0.134916	0.137817	0.140613	0.143284	0.146064	0.148974	0.151711	0.154482	0.157344	0.16018	0.163038	0.165819	0.168749	0.171571	0.174354	0.177257	0.180195
0.018325	0.019685	0.023881	0.028004	0.032131	0.036125	0.04013	0.044069	0.047782	0.05164	0.055373	0.059096	0.062685	0.066338	0.070003	0.073581	0.077135	0.080628	0.08403	0.087528	0.091013	0.09442	0.097891	0.101175	0.104527	0.10775	0.111054	0.114303	0.117539	0.120737	0.124089	0.127219	0.130417	0.133568	0.136731	0.139865	0.143082	0.146263	0.149552	0.152771	0.155965	0.15913	0.162162	0.165446	0.168634	0.171899	0.175065	0.178278	0.181538	0.184792
0.005672	0.007968	0.013207	0.018215	0.023119	0.02787	0.03259	0.037233	0.041702	0.046025	0.050206	0.054278	0.058338	0.062377	0.066423	0.070321	0.07409	0.07781	0.081533	0.085074	0.088684	0.092261	0.095749	0.099145	0.102472	0.105865	0.10915	0.112342	0.115688	0.119038	0.122411	0.125679	0.128853	0.132012	0.13509	0.138257	0.141406	0.14454	0.147612	0.150731	0.153935	0.157044	0.160219	0.163255	0.166274	0.169406	0.172682	0.175843	0.178956	0.182194
0.01919	0.020995	0.025569	0.029994	0.034309	0.038589	0.0428	0.046866	0.050793	0.054791	0.058613	0.062373	0.066073	0.069781	0.073501	0.077045	0.080556	0.083965	0.087414	0.09075	0.094	0.097329	0.1005	0.103756	0.106972	0.110296	0.113523	0.116681	0.119836	0.122951	0.126	0.129041	0.132112	0.135325	0.138541	0.141667	0.144622	0.147613	0.150642	0.153698	0.156744	0.1598	0.16286	0.165934	0.168933	0.17197	0.174908	0.178015	0.18111	0.184243
0.001225	0.00363	0.008973	0.014122	0.019215	0.024153	0.028807	0.033515	0.038044	0.042572	0.046912	0.051289	0.055391	0.059628	0.063708	0.067748	0.071666	0.075627	0.079318	0.083179	0.086931	0.090584	0.094222	0.097749	0.101206	0.104964	0.108557	0.111977	0.115395	0.118895	0.122139	0.125539	0.128777	0.132152	0.135478	0.138778	0.142004	0.145259	0.148662	0.151918	0.155088	0.158294	0.161474	0.16476	0.168064	0.171284	0.174608	0.177839	0.181054	0.184411
0.008458	0.010994	0.016383	0.021651	0.026789	0.031774	0.036831	0.041564	0.046089	0.050616	0.054866	0.059056	0.063271	0.067481	0.071496	0.075534	0.079516	0.083388	0.087229	0.090959	0.094709	0.098439	0.10211	0.105686	0.109218	0.112778	0.116088	0.119632	0.123063	0.126361	0.129687	0.133036	0.136408	0.139708	0.142939	0.146289	0.149589	0.152741	0.156047	0.159308	0.162552	0.1658	0.169014	0.172299	0.175542	0.17876	0.182039	0.185275	0.18848	0.191665
6.1e-05	0.002494	0.007837	0.012883	0.017871	0.022715	0.027421	0.031862	0.036384	0.040724	0.045043	0.049134	0.053306	0.05737	0.06137	0.065264	0.069029	0.072779	0.076453	0.080116	0.083695	0.087142	0.090669	0.094134	0.097599	0.101051	0.104473	0.10768	0.110933	0.114184	0.11747	0.120714	0.123968	0.127132	0.130216	0.133407	0.136513	0.139482	0.142599	0.145684	0.148656	0.151755	0.15493	0.157983	0.161154	0.164333	0.167457	0.170552	0.17365	0.17675
0.013417	0.015252	0.020083	0.024658	0.029216	0.033542	0.037997	0.04226	0.046443	0.050431	0.054394	0.058332	0.062306	0.066123	0.069929	0.073581	0.077271	0.08092	0.084653	0.088158	0.091555	0.094992	0.098354	0.101685	0.105128	0.108475	0.111665	0.114948	0.118135	0.12142	0.124557	0.127733	0.130833	0.134059	0.137189	0.140281	0.143388	0.146507	0.149644	0.152731	0.155723	0.158848	0.161891	0.165051	0.168052	0.171037	0.174216	0.177174	0.180138	0.183303
0.023104	0.023886	0.027842	0.031711	0.035456	0.039206	0.042759	0.046303	0.049814	0.053207	0.056626	0.060043	0.063345	0.066703	0.069881	0.073266	0.076478	0.079594	0.082601	0.085734	0.088852	0.09181	0.094702	0.097762	0.100786	0.103826	0.106784	0.109688	0.112589	0.115488	0.118369	0.121241	0.124143	0.12708	0.12987	0.132625	0.13548	0.138386	0.141225	0.144054	0.146874	0.149846	0.152588	0.155522	0.158378	0.16123	0.164052	0.166763	0.169733	0.172577
0.091126	0.088281	0.088669	0.089095	0.089749	0.090497	0.091405	0.092394	0.093495	0.094656	0.095897	0.097258	0.098697	0.100235	0.101795	0.10349	0.105234	0.107143	0.109067	0.110952	0.112992	0.115032	0.117099	0.119237	0.12142	0.123555	0.125824	0.12818	0.130633	0.133111	0.135561	0.138106	0.140532	0.143203	0.145769	0.148494	0.151144	0.153808	0.156491	0.15923	0.161947	0.164647	0.167355	0.170296	0.173184	0.176057	0.178909	0.181855	0.184839	0.187868
0.057643	0.056573	0.058624	0.060719	0.062808	0.064932	0.067053	0.069322	0.071695	0.073894	0.076263	0.078582	0.081028	0.083496	0.085874	0.088409	0.09082	0.093237	0.095733	0.098289	0.100996	0.103448	0.105984	0.108577	0.111261	0.11403	0.116657	0.119325	0.121976	0.124569	0.127216	0.129759	0.132399	0.135118	0.138012	0.140852	0.143661	0.146401	0.1493	0.152146	0.154943	0.157747	0.160623	0.163472	0.166269	0.169177	0.172263	0.175225	0.17825	0.181301
0.092387	0.089584	0.090039	0.090553	0.091246	0.091985	0.092853	0.093751	0.094804	0.095965	0.0973	0.098665	0.100074	0.101789	0.103418	0.105079	0.106776	0.10843	0.110217	0.112146	0.114242	0.116274	0.11828	0.120352	0.122503	0.124747	0.126929	0.12918	0.131525	0.133883	0.136264	0.138735	0.141272	0.143695	0.146248	0.148708	0.151148	0.153715	0.156412	0.158977	0.161586	0.164247	0.167033	0.169787	0.172612	0.175444	0.178325	0.181059	0.18381	0.186708
0.002439	0.005023	0.01046	0.015681	0.020738	0.025726	0.030432	0.035229	0.039745	0.044299	0.048707	0.053026	0.057275	0.06138	0.065392	0.069399	0.073229	0.077076	0.081017	0.084819	0.088495	0.092113	0.09572	0.099291	0.102885	0.10634	0.109798	0.113178	0.116567	0.119999	0.123439	0.126737	0.130055	0.133414	0.136708	0.140091	0.143442	0.146764	0.150006	0.153185	0.156501	0.159827	0.163135	0.166385	0.169571	0.172817	0.176084	0.179352	0.182697	0.185919
0.076492	0.074315	0.075338	0.076508	0.077765	0.079102	0.080458	0.082007	0.083686	0.085381	0.087108	0.088975	0.091001	0.09301	0.095035	0.097276	0.099542	0.101915	0.104212	0.106542	0.108845	0.111259	0.113546	0.115967	0.118449	0.120968	0.123535	0.126186	0.12876	0.131313	0.134113	0.136772	0.139501	0.142208	0.144905	0.147652	0.150481	0.153259	0.156047	0.158669	0.161594	0.164412	0.167402	0.17034	0.173204	0.176261	0.179203	0.182201	0.185274	0.188247
0.074921	0.072638	0.073482	0.074403	0.075478	0.076902	0.078277	0.079788	0.081401	0.082957	0.084767	0.08661	0.088564	0.09047	0.09236	0.094452	0.096715	0.098923	0.101087	0.10337	0.105699	0.107974	0.11038	0.112765	0.115276	0.117808	0.120372	0.123023	0.125629	0.128223	0.130818	0.133641	0.136279	0.138923	0.141596	0.144304	0.146976	0.149791	0.152472	0.155209	0.157997	0.160891	0.163783	0.166638	0.169482	0.172386	0.175309	0.178253	0.181197	0.184253
0.076356	0.075664	0.075194	0.07457	0.073838	0.073198	0.072598	0.072006	0.071419	0.070786	0.070222	0.069726	0.069207	0.068687	0.068186	0.06767	0.067245	0.066796	0.066251	0.065794	0.06527	0.064832	0.06436	0.063875	0.063455	0.063024	0.062649	0.062274	0.06174	0.061311	0.060935	0.060516	0.060154	0.059755	0.059368	0.058953	0.05868	0.058265	0.057897	0.057563	0.05718	0.056927	0.056641	0.056231	0.055817	0.055534	0.055259	0.055002	0.054658	0.054334
0.09869	0.097157	0.09573	0.094377	0.09302	0.09168	0.090265	0.089108	0.087733	0.086648	0.085382	0.084185	0.083073	0.081936	0.080993	0.079777	0.078759	0.077831	0.076928	0.075992	0.075021	0.074176	0.073314	0.072518	0.071641	0.070757	0.069965	0.06933	0.068563	0.067892	0.067144	0.066409	0.065709	0.065155	0.064533	0.063889	0.063343	0.062586	0.062025	0.061445	0.060926	0.060459	0.059945	0.059343	0.058779	0.058168	0.057661	0.057154	0.05673	0.056167
0.056456	0.056289	0.056017	0.05588	0.055627	0.055405	0.055166	0.054919	0.054727	0.054564	0.054265	0.054093	0.053847	0.053651	0.053534	0.053303	0.053252	0.053106	0.052922	0.052762	0.05252	0.052369	0.052182	0.052093	0.051864	0.051645	0.051514	0.051343	0.051196	0.050992	0.050798	0.050585	0.05036	0.050192	0.050061	0.04992	0.049714	0.049571	0.049401	0.049218	0.049158	0.048942	0.048874	0.048781	0.048701	0.04852	0.048379	0.048242	0.048188	0.048145
0.048556	0.04878	0.04901	0.049082	0.049126	0.0492	0.049265	0.049283	0.049374	0.049449	0.049579	0.049604	0.049612	0.049552	0.049525	0.0496	0.04954	0.049541	0.049559	0.049423	0.049286	0.049357	0.049316	0.049202	0.049084	0.04892	0.048906	0.048763	0.048698	0.048585	0.04853	0.048264	0.048118	0.048002	0.047988	0.047868	0.047616	0.047588	0.047498	0.047303	0.047189	0.046959	0.046844	0.046546	0.046519	0.046403	0.046218	0.046062	0.045983	0.045824
0.024605	0.025823	0.026889	0.027966	0.02886	0.029716	0.030654	0.031494	0.032399	0.033133	0.033754	0.03447	0.035057	0.035566	0.036172	0.03672	0.037267	0.037723	0.038077	0.038507	0.038811	0.03922	0.039518	0.039759	0.039995	0.040256	0.040441	0.040642	0.040893	0.040957	0.041107	0.041247	0.04139	0.04152	0.041668	0.041921	0.042038	0.042068	0.042155	0.042197	0.042325	0.042397	0.042388	0.042413	0.042398	0.042421	0.042394	0.042225	0.042274	0.042314
0.096143	0.094719	0.093358	0.091992	0.090674	0.089446	0.08827	0.086977	0.085701	0.084709	0.083545	0.082533	0.08151	0.080372	0.079432	0.078533	0.077653	0.076816	0.07597	0.075054	0.074358	0.073454	0.072652	0.071845	0.07109	0.070499	0.069843	0.069055	0.068244	0.067572	0.066938	0.066344	0.065791	0.065209	0.064653	0.064033	0.063464	0.062993	0.062385	0.061886	0.061335	0.060821	0.060174	0.05976	0.059262	0.05885	0.05845	0.058031	0.057549	0.057159
0.066095	0.065508	0.06484	0.064362	0.06395	0.063496	0.063033	0.062427	0.061844	0.061419	0.060962	0.060481	0.060123	0.059658	0.059263	0.058857	0.058385	0.058038	0.057559	0.057288	0.056919	0.056619	0.056164	0.055737	0.055321	0.055105	0.054723	0.054377	0.054092	0.053737	0.053441	0.053073	0.052729	0.052377	0.051925	0.051594	0.051336	0.051069	0.050772	0.050328	0.049984	0.049722	0.049494	0.049251	0.049023	0.048794	0.048602	0.048258	0.047933	0.047801
0.054121	0.053891	0.053812	0.053505	0.05329	0.053038	0.052837	0.052618	0.052402	0.051998	0.051781	0.05154	0.051367	0.051106	0.050854	0.050579	0.050305	0.05011	0.049837	0.049588	0.04927	0.049065	0.04884	0.048513	0.048201	0.047901	0.047655	0.047517	0.047384	0.04712	0.046903	0.046681	0.046361	0.046112	0.045903	0.045644	0.045299	0.044919	0.044762	0.044517	0.044301	0.044055	0.043951	0.043663	0.043377	0.043311	0.043091	0.042874	0.042631	0.042357
0.059706	0.059248	0.058893	0.05872	0.058349	0.058099	0.057796	0.057468	0.057061	0.056802	0.056487	0.056184	0.055978	0.055722	0.055452	0.055242	0.055022	0.054788	0.054438	0.054036	0.053683	0.053259	0.053035	0.052809	0.05274	0.052517	0.052282	0.051951	0.051575	0.051308	0.05104	0.050806	0.050514	0.050274	0.049945	0.049635	0.049271	0.049121	0.048902	0.048625	0.048256	0.048055	0.047801	0.04749	0.047157	0.046901	0.04664	0.046352	0.046156	0.045966
0.057208	0.057161	0.057283	0.057271	0.057227	0.057144	0.05711	0.057047	0.056948	0.056787	0.056793	0.056742	0.056703	0.056533	0.056482	0.056375	0.056279	0.056149	0.056038	0.055981	0.055835	0.055716	0.055502	0.055459	0.055296	0.055292	0.055134	0.054973	0.054836	0.054736	0.054331	0.054087	0.054036	0.05385	0.053712	0.053528	0.053451	0.053265	0.05308	0.05302	0.052872	0.05274	0.052643	0.052474	0.052391	0.052351	0.05218	0.052033	0.051902	0.051729
0.068817	0.068565	0.068224	0.067979	0.067626	0.067333	0.067001	0.066695	0.066353	0.065927	0.065656	0.065336	0.064895	0.064447	0.064072	0.06378	0.063403	0.06308	0.062657	0.062256	0.061812	0.061447	0.061127	0.060771	0.0605	0.060263	0.059896	0.05958	0.059259	0.058843	0.058619	0.058363	0.057917	0.057738	0.057483	0.057162	0.056813	0.056427	0.056121	0.055801	0.055497	0.055106	0.054843	0.054405	0.054193	0.053788	0.053535	0.053188	0.052959	0.052615
0.072076	0.070983	0.069982	0.068944	0.0681	0.06722	0.066439	0.065528	0.064762	0.063946	0.063224	0.062414	0.061672	0.06092	0.060211	0.059561	0.058912	0.058338	0.057696	0.057068	0.056507	0.055895	0.055223	0.054587	0.054107	0.053484	0.052893	0.052436	0.051955	0.051401	0.050944	0.050518	0.050048	0.049596	0.049275	0.048848	0.048403	0.04797	0.047487	0.047074	0.046733	0.046245	0.045754	0.045314	0.044976	0.044612	0.044287	0.043997	0.043667	0.043373
0.045956	0.045852	0.045685	0.045653	0.045474	0.04528	0.045117	0.045002	0.044802	0.044675	0.044576	0.044488	0.044371	0.044236	0.044189	0.044025	0.043793	0.043632	0.043436	0.043303	0.04318	0.043163	0.043014	0.042918	0.042799	0.042561	0.042437	0.042222	0.042056	0.041844	0.041691	0.041502	0.041333	0.041135	0.041085	0.040926	0.040843	0.04078	0.040707	0.040633	0.040466	0.04041	0.040202	0.040011	0.039903	0.039673	0.039515	0.039428	0.039308	0.039253
0.063603	0.06292	0.062235	0.061549	0.060926	0.060433	0.05978	0.059214	0.058614	0.058102	0.057554	0.057078	0.056523	0.05606	0.055488	0.054888	0.054455	0.054162	0.053633	0.053203	0.052748	0.052363	0.052027	0.051687	0.05142	0.051247	0.050884	0.050556	0.050123	0.049862	0.049655	0.049339	0.04913	0.048808	0.048551	0.048246	0.047983	0.047651	0.047284	0.046979	0.046714	0.046434	0.046158	0.04579	0.045473	0.045236	0.044981	0.04473	0.044559	0.044346
0.077468	0.07621	0.075092	0.073868	0.072793	0.071651	0.070731	0.069765	0.068921	0.067888	0.067069	0.066288	0.065612	0.064712	0.063981	0.063179	0.062415	0.06173	0.061042	0.060248	0.059484	0.058904	0.058267	0.057713	0.057046	0.056506	0.055948	0.055375	0.054814	0.054359	0.053881	0.053486	0.053093	0.05259	0.052157	0.051602	0.051253	0.05077	0.050352	0.049898	0.049474	0.049091	0.048691	0.04829	0.048065	0.047747	0.047288	0.046973	0.046709	0.046467
0.08969	0.088007	0.086326	0.08476	0.083209	0.081759	0.080337	0.07896	0.077579	0.076339	0.075139	0.073883	0.072679	0.071449	0.070279	0.069185	0.068223	0.067167	0.066156	0.065306	0.064402	0.06349	0.062651	0.061809	0.060974	0.06024	0.059422	0.058706	0.05788	0.057218	0.056679	0.056021	0.055364	0.054622	0.053865	0.053172	0.052582	0.051973	0.051485	0.050946	0.050304	0.049769	0.049266	0.048711	0.048242	0.04761	0.047137	0.046763	0.046374	0.045966
0.067312	0.066985	0.066506	0.066143	0.065732	0.065382	0.064922	0.064528	0.064266	0.063844	0.063424	0.063041	0.062709	0.062283	0.062007	0.061745	0.061339	0.060949	0.060587	0.06018	0.059944	0.059577	0.059257	0.058797	0.058408	0.05809	0.057795	0.057467	0.057019	0.056628	0.056362	0.055991	0.055724	0.055482	0.055176	0.054964	0.054649	0.054303	0.054043	0.053737	0.05353	0.053161	0.052959	0.052713	0.052525	0.05224	0.051796	0.05158	0.051348	0.051168
0.036123	0.036553	0.036854	0.037109	0.037381	0.037676	0.037892	0.038194	0.03842	0.038661	0.03879	0.039041	0.03937	0.039554	0.039714	0.039883	0.040027	0.040046	0.040241	0.040311	0.040313	0.040464	0.040561	0.040644	0.040655	0.040629	0.040765	0.040785	0.040817	0.040842	0.040907	0.040838	0.040821	0.040853	0.040793	0.040787	0.040787	0.040699	0.040721	0.040632	0.040601	0.040609	0.040645	0.040518	0.040432	0.040475	0.040436	0.040418	0.040263	0.04012
0.001138	0.002804	0.004492	0.005925	0.007484	0.008883	0.010229	0.011578	0.012873	0.014102	0.015308	0.016349	0.01738	0.018345	0.01925	0.020229	0.021078	0.022076	0.022781	0.023494	0.02412	0.024751	0.025446	0.026068	0.026691	0.027207	0.027851	0.028453	0.028995	0.029402	0.029841	0.030301	0.030593	0.030902	0.031339	0.031841	0.03217	0.032518	0.032777	0.033143	0.033301	0.033567	0.033827	0.034033	0.034247	0.034468	0.034639	0.034815	0.034897	0.035067
0.014302	0.014939	0.015559	0.016144	0.016722	0.017297	0.017714	0.018279	0.018734	0.019332	0.019903	0.020215	0.020669	0.02112	0.021465	0.021827	0.022172	0.022541	0.022938	0.023243	0.023618	0.023904	0.024301	0.024535	0.024864	0.025083	0.025437	0.025748	0.026018	0.026323	0.026483	0.02667	0.026884	0.027068	0.027236	0.027432	0.027582	0.02768	0.027827	0.027902	0.028164	0.028472	0.028608	0.028772	0.02888	0.029071	0.029153	0.02926	0.029413	0.029497
0.049441	0.049539	0.052563	0.05558	0.058574	0.061522	0.0644	0.067266	0.070205	0.073081	0.075842	0.078522	0.081211	0.083852	0.086607	0.089314	0.092042	0.09468	0.097292	0.099898	0.102582	0.10509	0.107648	0.1101	0.112666	0.115167	0.117646	0.120004	0.122422	0.124828	0.127256	0.129622	0.131988	0.134289	0.136536	0.138867	0.140984	0.143178	0.145433	0.147654	0.149841	0.151967	0.154148	0.156229	0.158334	0.160502	0.162615	0.164824	0.16699	0.169155
0.07287	0.072223	0.074505	0.076863	0.079077	0.081424	0.083909	0.086343	0.088719	0.091066	0.093339	0.095675	0.098079	0.100398	0.102782	0.105057	0.107368	0.109642	0.111981	0.114325	0.116626	0.118944	0.121171	0.123476	0.125779	0.127943	0.130126	0.13234	0.134525	0.136757	0.139011	0.141379	0.143541	0.145665	0.147774	0.149978	0.152192	0.154327	0.156526	0.158657	0.160822	0.162949	0.1651	0.167246	0.169337	0.171503	0.173574	0.175777	0.177896	0.179925
0.078064	0.077283	0.079439	0.081609	0.083761	0.085904	0.088122	0.090275	0.092392	0.094527	0.09668	0.09883	0.100953	0.103036	0.105271	0.107535	0.109711	0.111816	0.113952	0.116008	0.118072	0.120196	0.122258	0.124358	0.126399	0.128502	0.130607	0.132652	0.134776	0.136907	0.139055	0.141092	0.143169	0.14509	0.147155	0.149235	0.151237	0.153231	0.15542	0.157469	0.159542	0.1616	0.163587	0.16561	0.167735	0.169903	0.17198	0.173919	0.17592	0.17804
0.027085	0.027811	0.03149	0.035159	0.038626	0.042171	0.045524	0.048939	0.052217	0.055481	0.058643	0.06189	0.065168	0.06816	0.071243	0.074335	0.077321	0.080218	0.083101	0.085929	0.088808	0.091642	0.09431	0.097075	0.099791	0.102547	0.105202	0.107784	0.110327	0.112739	0.115267	0.117828	0.120284	0.122717	0.125028	0.127395	0.129633	0.132019	0.134328	0.136591	0.138857	0.141205	0.143505	0.14571	0.14796	0.150102	0.152226	0.154264	0.156357	0.15833
0.014069	0.015342	0.0196	0.023764	0.02791	0.031977	0.035969	0.039873	0.043747	0.047552	0.051366	0.055147	0.058735	0.062205	0.065765	0.06917	0.072535	0.075908	0.079155	0.082474	0.085695	0.088796	0.091936	0.095058	0.098124	0.101194	0.104164	0.107146	0.10994	0.11284	0.115558	0.118346	0.121103	0.123844	0.126538	0.129272	0.131926	0.134499	0.137184	0.139754	0.14227	0.144765	0.147212	0.149637	0.15221	0.154494	0.156914	0.159247	0.161529	0.163843
0.077321	0.076524	0.078717	0.080876	0.08307	0.085119	0.087178	0.089204	0.091363	0.093477	0.095606	0.09762	0.099681	0.101689	0.103771	0.105869	0.107792	0.109637	0.111738	0.113665	0.115682	0.117608	0.119485	0.121239	0.123073	0.125036	0.126938	0.12881	0.130639	0.132415	0.134297	0.136188	0.137951	0.139773	0.141585	0.143312	0.145124	0.146892	0.148669	0.150281	0.151952	0.153708	0.155368	0.157063	0.158803	0.160495	0.162278	0.163882	0.165567	0.167268
0.047383	0.047588	0.050805	0.053961	0.057112	0.060219	0.063301	0.066351	0.069327	0.072301	0.075257	0.078116	0.080894	0.083855	0.086678	0.089494	0.092273	0.094917	0.097583	0.100317	0.10296	0.105602	0.108267	0.110813	0.113399	0.115992	0.118491	0.121195	0.123652	0.126098	0.128536	0.130886	0.133297	0.135691	0.138077	0.140491	0.142788	0.145182	0.1476	0.149976	0.152253	0.154597	0.156819	0.15905	0.161283	0.163493	0.1659	0.168078	0.170411	0.172717
0.096673	0.095228	0.096834	0.098455	0.10007	0.101773	0.103381	0.105157	0.106943	0.108652	0.110264	0.111978	0.113705	0.115608	0.117391	0.119221	0.121115	0.123036	0.124869	0.126729	0.128531	0.130401	0.132126	0.133992	0.135812	0.137647	0.139384	0.141236	0.143129	0.144992	0.146924	0.148715	0.150577	0.15248	0.154382	0.156209	0.158053	0.159831	0.16161	0.163472	0.165319	0.167186	0.168992	0.170844	0.172707	0.174481	0.176325	0.178131	0.179877	0.181744
0.089217	0.088391	0.09056	0.092692	0.094819	0.096873	0.099104	0.101267	0.10335	0.105475	0.107512	0.109738	0.111791	0.11406	0.116224	0.118339	0.120442	0.122674	0.124878	0.127035	0.129282	0.131294	0.133505	0.135567	0.137754	0.139954	0.142059	0.144176	0.146428	0.148632	0.150728	0.152841	0.15504	0.157332	0.159486	0.161622	0.163746	0.165882	0.168091	0.170275	0.172493	0.174625	0.176763	0.178948	0.181054	0.183245	0.185443	0.187556	0.189617	0.191871
0.068177	0.067769	0.070294	0.07287	0.075281	0.077689	0.080049	0.082519	0.085109	0.087572	0.089941	0.092394	0.094683	0.097217	0.099596	0.102062	0.104326	0.106689	0.109041	0.111448	0.113821	0.1163	0.118756	0.121245	0.123691	0.126112	0.128408	0.130704	0.132892	0.135234	0.137501	0.139761	0.142087	0.144448	0.146644	0.148941	0.151128	0.153453	0.155685	0.157852	0.16007	0.162219	0.164476	0.166617	0.168867	0.171186	0.173288	0.175465	0.177587	0.179749
[truncated: 1,950 more columns]
