# Supplementary material for: Generalization of generative model for neuronal ensemble inference method
Source: PLoS One. 2023 Jun 27;18(6):e0287708. doi: 10.1371/journal.pone.0287708 (PMC10298798; doi:10.1371/journal.pone.0287708)
Supplement: S13 Data — This csv file represents fluorescence intensity generated from S12 data, as shown in B3 in Fig 2. The row represents the label of neuron, the column represents the label of time step, and the value in each cell represents the magnitude of fluorescence intensity. (CSV) [file pone.0287708.s013.csv]

0.000444	0.000444	0.000448	0.000473	0.000538	0.000668	0.000887	0.001215	0.001682	0.002318	0.003156	0.00423	0.005568	0.007205	0.009171	0.01149	0.014194	0.017315	0.020843	0.024838	0.029327	0.034319	0.039866	0.04599	0.052699	0.060059	0.068024	0.076614	0.08587	0.095825	0.106295	0.153918	0.152379	0.150858	0.149369	0.147938	0.146592	0.145366	0.144299	0.143424	0.142783	0.142412	0.142353	0.142643	0.143317	0.144393	0.145903	0.147878	0.150362	0.153367
0.00047	0.00047	0.000474	0.000502	0.000574	0.000716	0.000958	0.001322	0.001841	0.002548	0.003485	0.004675	0.00615	0.00796	0.010135	0.01271	0.015729	0.019209	0.02317	0.027652	0.032703	0.038333	0.044575	0.051464	0.05901	0.067257	0.076211	0.085926	0.096399	0.106863	0.15448	0.152935	0.151915	0.150996	0.150193	0.149526	0.149012	0.148673	0.148539	0.14864	0.149	0.149644	0.150607	0.151921	0.153617	0.155721	0.158276	0.161312	0.164828	0.168866
0.016954	0.016954	0.016956	0.017038	0.017217	0.017515	0.017949	0.018545	0.01933	0.020328	0.021564	0.023074	0.024867	0.026985	0.029461	0.032323	0.035603	0.039324	0.043506	0.048196	0.053398	0.059158	0.065513	0.072459	0.080029	0.088259	0.09719	0.106818	0.117146	0.127403	0.174814	0.173066	0.171595	0.170237	0.169016	0.167951	0.167062	0.166387	0.165941	0.165744	0.165835	0.166239	0.166981	0.168087	0.169598	0.171539	0.173924	0.176795	0.180187	0.184126
2e-06	2e-06	2e-06	1e-05	4.2e-05	0.00012	0.000269	0.000521	0.00091	0.001467	0.002229	0.003227	0.004502	0.006102	0.008054	0.01038	0.013121	0.016293	0.019938	0.02408	0.028731	0.033924	0.039736	0.046161	0.053236	0.060983	0.069408	0.078556	0.088441	0.098985	0.146681	0.145214	0.143989	0.142859	0.141849	0.140977	0.14026	0.139725	0.139406	0.139319	0.139476	0.139923	0.140678	0.141781	0.143255	0.14513	0.147434	0.150209	0.153482	0.157283
0.007988	0.007988	0.007997	0.008067	0.008221	0.008483	0.008876	0.009429	0.010166	0.011108	0.012296	0.013759	0.015517	0.017597	0.020051	0.022909	0.026196	0.029927	0.034148	0.038902	0.044196	0.050059	0.056499	0.063571	0.071319	0.079746	0.088883	0.098758	0.109199	0.156792	0.155224	0.153931	0.154082	0.154271	0.154526	0.154884	0.155354	0.155964	0.156742	0.15771	0.158895	0.160321	0.162038	0.164071	0.166452	0.169193	0.172345	0.175932	0.179988	0.184536
0.136353	0.136353	0.136082	0.13582	0.135592	0.135433	0.135355	0.135383	0.135549	0.135878	0.136382	0.1371	0.138073	0.139317	0.140867	0.142751	0.144973	0.147576	0.15057	0.153999	0.157898	0.16228	0.167211	0.17269	0.17877	0.185454	0.192769	0.200717	0.209326	0.218617	0.227859	0.274266	0.271523	0.268812	0.266151	0.26357	0.261105	0.258797	0.256681	0.254796	0.253179	0.251878	0.250915	0.250321	0.250126	0.250366	0.251073	0.252257	0.253978	0.256243
0.019245	0.019245	0.019249	0.01934	0.019538	0.019866	0.020351	0.021006	0.021858	0.022938	0.024268	0.025876	0.027796	0.03005	0.032652	0.035654	0.039075	0.04293	0.047253	0.052092	0.057462	0.063379	0.069849	0.076918	0.084642	0.093041	0.102124	0.111888	0.122197	0.169661	0.167964	0.166361	0.165357	0.164497	0.163796	0.163276	0.162946	0.162838	0.162968	0.163359	0.164029	0.165017	0.166344	0.16802	0.170075	0.172546	0.175448	0.178815	0.182692	0.187105
7.6e-05	7.6e-05	7.9e-05	9.6e-05	0.000148	0.000258	0.000456	0.000775	0.001252	0.001922	0.002822	0.003987	0.005454	0.007251	0.009425	0.011993	0.015004	0.018488	0.022511	0.027079	0.032229	0.038	0.044404	0.051463	0.059254	0.067745	0.076997	0.087011	0.097569	0.145279	0.143826	0.142741	0.144039	0.145161	0.146176	0.147146	0.148139	0.149199	0.150353	0.151649	0.153112	0.154781	0.156707	0.158923	0.161456	0.164339	0.167612	0.171297	0.175425	0.180035
0.034034	0.034034	0.034001	0.034045	0.034179	0.034425	0.034794	0.035303	0.035975	0.036833	0.037895	0.039186	0.040738	0.042577	0.044719	0.047199	0.05004	0.053269	0.056901	0.060978	0.065528	0.070557	0.076103	0.082197	0.088867	0.096118	0.104007	0.112527	0.121721	0.131592	0.141705	0.188974	0.187084	0.185216	0.183382	0.181607	0.17992	0.178354	0.176943	0.175726	0.174734	0.174006	0.173585	0.173498	0.173799	0.174499	0.175627	0.17721	0.17929	0.181885
0.047022	0.047022	0.046972	0.047013	0.047159	0.047427	0.047839	0.048418	0.049188	0.050168	0.051379	0.052853	0.05462	0.056703	0.059151	0.06198	0.065211	0.068906	0.073055	0.077704	0.082868	0.08857	0.094854	0.101751	0.109275	0.117469	0.126364	0.13594	0.146009	0.193234	0.191302	0.189646	0.189719	0.189744	0.189776	0.189859	0.190035	0.190334	0.19079	0.191423	0.192262	0.193357	0.194706	0.196354	0.198338	0.200688	0.203418	0.206573	0.210212	0.214368
0.000133	0.000133	0.000135	0.000155	0.000212	0.00033	0.000539	0.00087	0.00135	0.002013	0.002885	0.003995	0.005376	0.007057	0.009067	0.011427	0.01416	0.017323	0.020916	0.024969	0.02953	0.034628	0.040302	0.04655	0.053398	0.060857	0.068943	0.077701	0.087132	0.097261	0.107717	0.155326	0.153772	0.152238	0.150739	0.149303	0.147962	0.146756	0.145721	0.144894	0.14431	0.144003	0.144024	0.144394	0.145135	0.146282	0.147875	0.14997	0.152578	0.155729
0.031659	0.031659	0.031632	0.031681	0.031822	0.032072	0.032445	0.032959	0.033633	0.034489	0.035548	0.036828	0.038375	0.0402	0.042313	0.044756	0.047556	0.050716	0.054277	0.058246	0.062677	0.067602	0.073034	0.07902	0.085552	0.092635	0.10029	0.108537	0.117431	0.126957	0.137116	0.184431	0.182586	0.180763	0.178971	0.177231	0.17557	0.174013	0.172597	0.171352	0.170313	0.169519	0.168999	0.168791	0.168923	0.169444	0.170379	0.171758	0.173603	0.175945
0.08955	0.08955	0.089402	0.089317	0.089313	0.089396	0.089586	0.0899	0.090374	0.091024	0.091854	0.092902	0.094191	0.095749	0.097593	0.099759	0.102283	0.105177	0.108456	0.112166	0.116329	0.120969	0.126118	0.131771	0.137956	0.144717	0.152066	0.160039	0.168666	0.177976	0.187625	0.234434	0.23209	0.229772	0.227498	0.225297	0.223203	0.22125	0.219471	0.217903	0.21659	0.215559	0.214855	0.2145	0.214535	0.214994	0.21589	0.217264	0.219132	0.221513
0.002015	0.002015	0.002024	0.002073	0.002186	0.002388	0.002711	0.003183	0.003835	0.004699	0.00581	0.007206	0.008924	0.011002	0.01345	0.016309	0.019603	0.023386	0.027668	0.032501	0.037888	0.043879	0.050482	0.057747	0.065696	0.074331	0.083727	0.093878	0.104368	0.152009	0.150489	0.149108	0.149265	0.149457	0.149711	0.15005	0.150516	0.151125	0.151909	0.152903	0.154116	0.155584	0.157334	0.159429	0.161874	0.164708	0.167961	0.171654	0.175805	0.180474
0.013553	0.013553	0.013557	0.01363	0.013792	0.014064	0.014463	0.015016	0.015742	0.01667	0.017819	0.01922	0.020921	0.022938	0.025289	0.028	0.031096	0.034605	0.038568	0.043037	0.048007	0.053534	0.059621	0.066312	0.073609	0.081532	0.090104	0.099368	0.109318	0.119654	0.167143	0.165471	0.164266	0.163166	0.162178	0.16133	0.160642	0.160126	0.159811	0.159731	0.159904	0.160342	0.161087	0.162179	0.163636	0.165476	0.167744	0.170459	0.173647	0.17736
0.002884	0.002884	0.002888	0.002924	0.003007	0.003157	0.003395	0.003741	0.004219	0.004855	0.005671	0.006698	0.00796	0.009484	0.011297	0.013424	0.01591	0.018783	0.022071	0.025793	0.029963	0.034601	0.039736	0.045404	0.051638	0.058452	0.065876	0.073903	0.082522	0.091802	0.102313	0.149975	0.148475	0.146993	0.145543	0.144146	0.142833	0.141637	0.140593	0.139736	0.139103	0.138719	0.13862	0.13884	0.13942	0.140381	0.141751	0.143586	0.145896	0.148685
0.0046	0.0046	0.004605	0.00465	0.004756	0.004942	0.00523	0.005646	0.006219	0.006981	0.00796	0.009186	0.010698	0.012521	0.014706	0.017295	0.020303	0.023768	0.02772	0.032195	0.037245	0.042863	0.049104	0.055993	0.06355	0.071785	0.080756	0.09048	0.100963	0.111382	0.158953	0.157364	0.156016	0.154767	0.153637	0.152644	0.15181	0.151161	0.150719	0.150525	0.150599	0.15098	0.151689	0.15275	0.154213	0.156113	0.158466	0.161316	0.164698	0.168615
0.094163	0.094163	0.094072	0.094089	0.094222	0.094493	0.094926	0.09553	0.096333	0.097356	0.098618	0.100135	0.101937	0.104051	0.106509	0.109368	0.112626	0.116277	0.120354	0.124896	0.129962	0.135553	0.141702	0.148472	0.155869	0.163897	0.172588	0.181973	0.191582	0.238352	0.235968	0.233728	0.233016	0.232338	0.231728	0.231207	0.230801	0.230543	0.230463	0.230581	0.230932	0.231542	0.232445	0.23365	0.235222	0.237172	0.239534	0.242327	0.245604	0.249376
0.019718	0.019718	0.01972	0.019805	0.019992	0.020305	0.020764	0.021385	0.02219	0.023213	0.024473	0.025994	0.027799	0.029938	0.03242	0.035292	0.038575	0.042292	0.046476	0.051164	0.056366	0.06211	0.068432	0.075326	0.08287	0.091042	0.09986	0.10937	0.119605	0.129838	0.177225	0.175452	0.174083	0.172822	0.171686	0.170692	0.16986	0.16921	0.168772	0.168571	0.16863	0.168975	0.169643	0.170657	0.172048	0.173858	0.176092	0.178771	0.181942	0.185646
0.00364	0.00364	0.003649	0.003706	0.00383	0.004043	0.004369	0.004838	0.005465	0.006287	0.007341	0.00864	0.010223	0.012105	0.014335	0.016942	0.019933	0.023361	0.027244	0.031584	0.036395	0.041728	0.047618	0.054106	0.061191	0.068905	0.077271	0.086319	0.096061	0.106487	0.116851	0.164368	0.162724	0.1611	0.159514	0.157992	0.15657	0.155288	0.154186	0.153295	0.152658	0.152313	0.152303	0.152662	0.153428	0.154636	0.156299	0.158451	0.161136	0.164361
0.00433	0.00433	0.004339	0.004355	0.004382	0.004418	0.004465	0.004522	0.00459	0.004672	0.004766	0.004876	0.005003	0.00515	0.005317	0.005504	0.005717	0.005959	0.006234	0.006545	0.006894	0.007288	0.007727	0.008218	0.008769	0.009382	0.010065	0.010816	0.011666	0.012617	0.013773	0.015128	0.016778	0.01843	0.020096	0.021784	0.023493	0.025221	0.026964	0.028741	0.030556	0.032396	0.034268	0.036173	0.038118	0.040117	0.042183	0.044311	0.046511	0.048785
0.076618	0.076618	0.076577	0.076507	0.076403	0.076273	0.07612	0.075953	0.075773	0.075593	0.075412	0.07523	0.075053	0.074885	0.074725	0.074582	0.074458	0.074363	0.074301	0.074269	0.074276	0.074326	0.07442	0.074571	0.074783	0.07506	0.075425	0.075886	0.076442	0.077118	0.07804	0.079248	0.080777	0.08229	0.083801	0.085294	0.086777	0.088262	0.089758	0.091265	0.092784	0.094328	0.095887	0.097468	0.099105	0.100798	0.102547	0.104365	0.106245	0.108194
0.017742	0.017742	0.017751	0.017769	0.017799	0.017842	0.017899	0.017969	0.018061	0.018173	0.018307	0.018464	0.018647	0.018863	0.019116	0.019409	0.019749	0.020141	0.020588	0.021098	0.021679	0.022336	0.023078	0.023922	0.024882	0.025955	0.027175	0.028549	0.030095	0.031825	0.03405	0.036651	0.039954	0.04316	0.046263	0.049312	0.052275	0.055167	0.05803	0.06085	0.063656	0.066462	0.069288	0.072136	0.075003	0.077899	0.080858	0.083877	0.086984	0.090187
0.00531	0.00531	0.005318	0.005335	0.005361	0.005398	0.005444	0.005505	0.005582	0.005674	0.005783	0.005911	0.006065	0.006244	0.006451	0.006691	0.006964	0.007277	0.007634	0.008041	0.008501	0.009024	0.009619	0.010294	0.011054	0.011904	0.01287	0.013966	0.015192	0.016578	0.018312	0.020585	0.023	0.025437	0.027875	0.030332	0.032788	0.035246	0.037728	0.040233	0.042774	0.045343	0.047965	0.050639	0.053371	0.056161	0.059031	0.061983	0.065024	0.068181
0.006161	0.006161	0.006169	0.006186	0.006211	0.006245	0.006289	0.006343	0.006411	0.00649	0.006584	0.006694	0.006823	0.006973	0.007143	0.007341	0.007567	0.007824	0.00812	0.00845	0.008822	0.009242	0.009719	0.010255	0.010858	0.01153	0.012283	0.013133	0.014086	0.015162	0.016414	0.018023	0.020028	0.022003	0.023961	0.025908	0.027854	0.029799	0.031739	0.033703	0.035674	0.037654	0.039673	0.041706	0.043778	0.045897	0.048064	0.050277	0.052552	0.054907
0.000268	0.000268	0.00027	0.000275	0.000284	0.000297	0.000315	0.00034	0.000373	0.000415	0.000467	0.000531	0.000609	0.000703	0.000816	0.000946	0.0011	0.001277	0.001484	0.001724	0.002004	0.002327	0.002699	0.003126	0.003613	0.004174	0.004819	0.005558	0.006398	0.007357	0.008626	0.010021	0.011779	0.013528	0.015259	0.016991	0.018728	0.020481	0.022232	0.023994	0.025774	0.027572	0.029384	0.031229	0.033119	0.035052	0.03704	0.039077	0.041181	0.04336
0.000315	0.000315	0.000318	0.000324	0.000335	0.000352	0.000377	0.00041	0.000453	0.000506	0.000574	0.000658	0.000757	0.000875	0.001013	0.001174	0.00136	0.001577	0.001826	0.002111	0.002436	0.00281	0.003231	0.003708	0.004254	0.004873	0.005579	0.006381	0.007281	0.008297	0.009584	0.011066	0.012873	0.014688	0.016517	0.018361	0.020215	0.022101	0.024014	0.025961	0.027935	0.029943	0.031996	0.034101	0.036263	0.038484	0.040762	0.043115	0.045555	0.048079
6.1e-05	6.1e-05	6.2e-05	6.5e-05	7e-05	7.8e-05	9e-05	0.000107	0.00013	0.000159	0.000197	0.000245	0.000305	0.000377	0.000462	0.000561	0.000678	0.000816	0.000973	0.001152	0.001359	0.001593	0.001865	0.002171	0.002519	0.002916	0.003363	0.003871	0.004444	0.005093	0.005897	0.006841	0.007971	0.009125	0.010307	0.011504	0.012718	0.013961	0.015228	0.016521	0.017849	0.019203	0.020592	0.022018	0.023492	0.025003	0.026567	0.028184	0.029858	0.031589
0.061341	0.061341	0.061323	0.061294	0.061263	0.061226	0.061189	0.061157	0.061134	0.061118	0.061119	0.061137	0.061182	0.061254	0.061358	0.0615	0.061689	0.061926	0.062217	0.062568	0.062991	0.0635	0.064094	0.064787	0.06559	0.066513	0.067577	0.06879	0.070196	0.071803	0.073936	0.076441	0.079557	0.082585	0.085554	0.088446	0.091294	0.094091	0.096869	0.099619	0.102368	0.105131	0.107899	0.110692	0.113515	0.116384	0.11932	0.122333	0.125423	0.128617
0.049839	0.049839	0.049817	0.049768	0.049704	0.049629	0.04954	0.049447	0.049351	0.049256	0.04916	0.049072	0.04899	0.048926	0.048879	0.04885	0.048838	0.048848	0.048882	0.048943	0.049046	0.049187	0.049368	0.049606	0.049908	0.05027	0.050707	0.051223	0.051838	0.052558	0.053493	0.054575	0.056057	0.057544	0.059036	0.060522	0.062022	0.06354	0.065065	0.066598	0.068153	0.069735	0.071351	0.072985	0.074656	0.076386	0.078164	0.079998	0.081899	0.083869
0.089735	0.089735	0.0896	0.089355	0.089011	0.088589	0.088094	0.087539	0.086932	0.086284	0.085602	0.084893	0.084162	0.083415	0.082655	0.081886	0.081109	0.080329	0.079547	0.078765	0.077985	0.077209	0.076439	0.075675	0.074919	0.07417	0.073428	0.072694	0.071967	0.071247	0.070534	0.069829	0.069131	0.06844	0.067755	0.067078	0.066407	0.065743	0.065085	0.064434	0.06379	0.063152	0.062521	0.061895	0.061277	0.060664	0.060057	0.059457	0.058862	0.058273
0.011175	0.011175	0.01116	0.011131	0.01109	0.011039	0.010978	0.010908	0.01083	0.010746	0.010658	0.010565	0.010469	0.01037	0.01027	0.010169	0.010068	0.009968	0.009868	0.009769	0.009672	0.009575	0.009479	0.009385	0.009291	0.009198	0.009106	0.009015	0.008925	0.008835	0.008747	0.00866	0.008573	0.008487	0.008402	0.008318	0.008235	0.008153	0.008071	0.007991	0.007911	0.007832	0.007753	0.007676	0.007599	0.007523	0.007448	0.007373	0.007299	0.007226
0.027409	0.027409	0.027383	0.027333	0.02726	0.027164	0.027047	0.026913	0.026764	0.0266	0.02642	0.026228	0.026027	0.025816	0.025597	0.025372	0.025141	0.024906	0.024668	0.024428	0.024188	0.023948	0.023709	0.023472	0.023238	0.023005	0.022775	0.022547	0.022322	0.022099	0.021878	0.021659	0.021442	0.021228	0.021016	0.020805	0.020597	0.020391	0.020187	0.019986	0.019786	0.019588	0.019392	0.019198	0.019006	0.018816	0.018628	0.018442	0.018257	0.018075
0.01168	0.01168	0.011673	0.011659	0.011638	0.011611	0.011576	0.011535	0.011486	0.01143	0.011367	0.011299	0.011223	0.011143	0.011059	0.010972	0.01088	0.010786	0.010688	0.010589	0.010489	0.010387	0.010285	0.010183	0.010082	0.009981	0.009881	0.009782	0.009684	0.009588	0.009492	0.009397	0.009303	0.00921	0.009118	0.009026	0.008936	0.008847	0.008758	0.008671	0.008584	0.008498	0.008413	0.008329	0.008246	0.008163	0.008082	0.008001	0.007921	0.007842
0.001277	0.001277	0.001279	0.001282	0.001286	0.001292	0.001297	0.001304	0.00131	0.001316	0.00132	0.001324	0.001326	0.001327	0.001326	0.001323	0.001319	0.001313	0.001306	0.001297	0.001288	0.001277	0.001265	0.001253	0.001241	0.001229	0.001216	0.001204	0.001192	0.00118	0.001168	0.001157	0.001145	0.001134	0.001122	0.001111	0.0011	0.001089	0.001078	0.001067	0.001057	0.001046	0.001036	0.001025	0.001015	0.001005	0.000995	0.000985	0.000975	0.000965
0.039093	0.039093	0.039033	0.038921	0.038765	0.038566	0.038335	0.038074	0.03779	0.037486	0.037166	0.036834	0.036493	0.036146	0.035794	0.035441	0.035088	0.034738	0.034391	0.034047	0.033706	0.033369	0.033035	0.032705	0.032378	0.032054	0.031734	0.031416	0.031102	0.030791	0.030483	0.030178	0.029877	0.029578	0.029282	0.028989	0.028699	0.028412	0.028128	0.027847	0.027569	0.027293	0.02702	0.02675	0.026482	0.026217	0.025955	0.025696	0.025439	0.025184
0.126569	0.126569	0.126411	0.126118	0.125702	0.125177	0.124551	0.123841	0.123055	0.122206	0.121308	0.120361	0.119376	0.118356	0.11731	0.116244	0.115164	0.114071	0.112972	0.111869	0.110766	0.109667	0.108574	0.107489	0.106415	0.10535	0.104297	0.103254	0.102221	0.101199	0.100187	0.099185	0.098194	0.097212	0.096239	0.095277	0.094324	0.093381	0.092447	0.091523	0.090608	0.089701	0.088804	0.087916	0.087037	0.086167	0.085305	0.084452	0.083608	0.082772
0.009409	0.009409	0.009398	0.009377	0.009348	0.00931	0.009263	0.009208	0.009147	0.009079	0.009006	0.008929	0.008849	0.008766	0.008682	0.008596	0.008511	0.008426	0.008342	0.008258	0.008176	0.008094	0.008013	0.007933	0.007854	0.007775	0.007697	0.00762	0.007544	0.007469	0.007394	0.00732	0.007247	0.007174	0.007103	0.007032	0.006961	0.006892	0.006823	0.006755	0.006687	0.00662	0.006554	0.006488	0.006424	0.006359	0.006296	0.006233	0.00617	0.006109
1.1e-05	1.1e-05	1.1e-05	1.1e-05	1.1e-05	1.1e-05	1.1e-05	1.1e-05	1.2e-05	1.2e-05	1.2e-05	1.2e-05	1.2e-05	1.2e-05	1.1e-05	1.1e-05	1.1e-05	1.1e-05	1.1e-05	1.1e-05	1.1e-05	1.1e-05	1.1e-05	1e-05	1e-05	1e-05	1e-05	1e-05	1e-05	1e-05	1e-05	1e-05	1e-05	9e-06	9e-06	9e-06	9e-06	9e-06	9e-06	9e-06	9e-06	9e-06	9e-06	9e-06	8e-06	8e-06	8e-06	8e-06	8e-06	8e-06
0.004206	0.004206	0.004204	0.0042	0.004195	0.004188	0.004178	0.004164	0.004147	0.004127	0.004104	0.004078	0.004049	0.004018	0.003985	0.003949	0.003913	0.003876	0.003838	0.0038	0.003762	0.003724	0.003687	0.00365	0.003613	0.003577	0.003542	0.003506	0.003471	0.003436	0.003402	0.003368	0.003334	0.003301	0.003268	0.003235	0.003203	0.003171	0.003139	0.003108	0.003077	0.003046	0.003015	0.002985	0.002955	0.002926	0.002897	0.002868	0.002839	0.002811
0.125275	0.125275	0.125178	0.125233	0.125452	0.125856	0.126445	0.12723	0.128237	0.129464	0.130944	0.132699	0.134738	0.137083	0.139743	0.142714	0.146021	0.149657	0.153637	0.157992	0.16273	0.167865	0.173374	0.1793	0.185625	0.192376	0.199549	0.207147	0.215159	0.223613	0.232538	0.241641	0.28791	0.285031	0.282186	0.279607	0.277136	0.274892	0.272762	0.270763	0.268906	0.267198	0.265668	0.264318	0.26317	0.262219	0.261485	0.260974	0.260697	0.260687
0.00332	0.00332	0.003326	0.003372	0.003475	0.003659	0.003948	0.004362	0.004927	0.005671	0.006621	0.007789	0.009207	0.010906	0.012915	0.015239	0.017895	0.020902	0.024291	0.028074	0.032268	0.036892	0.04194	0.047447	0.053419	0.059897	0.066865	0.074339	0.082284	0.090741	0.09973	0.109222	0.119232	0.129468	0.176859	0.17509	0.173341	0.171632	0.169967	0.168359	0.166826	0.165382	0.164047	0.162838	0.161776	0.160884	0.160174	0.159679	0.159416	0.159406
0.025976	0.025976	0.025964	0.026037	0.026214	0.026505	0.026919	0.027483	0.028211	0.029119	0.030236	0.031565	0.033129	0.034929	0.03699	0.039332	0.041952	0.044841	0.048046	0.051567	0.055402	0.059589	0.064112	0.068982	0.074224	0.079837	0.085792	0.092116	0.098801	0.105888	0.113372	0.121254	0.129516	0.139539	0.149497	0.159431	0.206522	0.204457	0.202413	0.200395	0.198412	0.196475	0.194598	0.192795	0.191084	0.189486	0.188019	0.186702	0.185551	0.184581
1e-06	1e-06	2e-06	7e-06	3.1e-05	9.4e-05	0.000218	0.000433	0.00077	0.001263	0.001944	0.002847	0.004	0.005436	0.007186	0.009267	0.011704	0.014534	0.017791	0.021472	0.025603	0.03019	0.035241	0.040792	0.046863	0.053448	0.060549	0.068192	0.076375	0.085093	0.094353	0.104156	0.114505	0.124789	0.172226	0.170504	0.1688	0.167136	0.165516	0.163953	0.162465	0.161062	0.159767	0.158599	0.157578	0.156731	0.156072	0.155619	0.155399	0.155422
0.023974	0.023974	0.02397	0.024056	0.02425	0.024567	0.025031	0.025653	0.026456	0.02746	0.028676	0.030126	0.031829	0.033794	0.036056	0.038618	0.041504	0.044717	0.048255	0.052149	0.056415	0.06106	0.066089	0.071498	0.077279	0.083463	0.090038	0.097034	0.104455	0.112307	0.120593	0.129318	0.138457	0.148501	0.195701	0.193744	0.191808	0.189897	0.188019	0.186185	0.184406	0.182699	0.181078	0.179567	0.178179	0.176931	0.17584	0.174926	0.174202	0.173704
0.178014	0.178014	0.177857	0.177851	0.178009	0.17835	0.178875	0.179576	0.180481	0.181581	0.182918	0.184504	0.186348	0.188469	0.190876	0.193608	0.196655	0.200007	0.203691	0.207707	0.212083	0.21683	0.221925	0.227398	0.233312	0.239602	0.246297	0.253419	0.260964	0.268972	0.27741	0.286065	0.33189	0.328571	0.325289	0.322295	0.319391	0.316591	0.31391	0.311359	0.308954	0.306707	0.304624	0.302726	0.301026	0.299525	0.298247	0.297199	0.296416	0.295901
0.04142	0.04142	0.041414	0.041527	0.041773	0.042173	0.042744	0.043506	0.044472	0.045659	0.04707	0.048729	0.050651	0.052839	0.055295	0.058039	0.061071	0.064413	0.06807	0.072056	0.076394	0.081115	0.086189	0.091625	0.097424	0.10359	0.110134	0.11706	0.124378	0.132073	0.140159	0.148621	0.157486	0.16734	0.214352	0.212209	0.210088	0.208004	0.205961	0.20397	0.202045	0.200199	0.198446	0.196799	0.195275	0.19389	0.192665	0.191617	0.190765	0.190117
0.144799	0.144799	0.144679	0.144708	0.144905	0.145276	0.145829	0.146568	0.147514	0.148681	0.150077	0.15172	0.153614	0.15579	0.158251	0.161002	0.164052	0.167412	0.17108	0.17507	0.179386	0.184058	0.18909	0.194468	0.200166	0.20623	0.212657	0.219456	0.226647	0.234242	0.242242	0.250629	0.259403	0.268237	0.31424	0.311098	0.307988	0.304923	0.301906	0.298948	0.29606	0.293256	0.29055	0.287959	0.285499	0.283184	0.281037	0.279077	0.277319	0.275787
0.119975	0.119975	0.119893	0.119977	0.120231	0.120679	0.12133	0.122192	0.123284	0.12462	0.126214	0.128091	0.130254	0.1327	0.135443	0.138502	0.141907	0.14564	0.149729	0.154169	0.158993	0.164223	0.169849	0.175882	0.182358	0.189225	0.196523	0.204277	0.212466	0.221076	0.230109	0.239237	0.28553	0.282674	0.279851	0.277196	0.274643	0.272322	0.270118	0.268042	0.266107	0.26433	0.26272	0.261302	0.260073	0.259057	0.258269	0.257723	0.25744	0.257424
0.000788	0.000788	0.000792	0.000816	0.000879	0.001001	0.001206	0.001512	0.001948	0.002538	0.003309	0.00429	0.005513	0.006996	0.008766	0.010841	0.013231	0.015979	0.019112	0.022644	0.026606	0.030978	0.035787	0.041033	0.04675	0.052955	0.059639	0.066809	0.07446	0.082608	0.091271	0.100414	0.110067	0.120395	0.167877	0.166198	0.164537	0.162912	0.161326	0.159787	0.158312	0.156914	0.155608	0.154415	0.153354	0.152446	0.1517	0.151135	0.150771	0.150631
0.091588	0.091588	0.091504	0.091444	0.091408	0.091405	0.091436	0.091508	0.091627	0.091795	0.09202	0.092296	0.092636	0.093046	0.093533	0.094098	0.094747	0.095486	0.096319	0.09725	0.098293	0.099454	0.10073	0.102129	0.10366	0.105318	0.107124	0.109082	0.111198	0.113471	0.115914	0.118529	0.121325	0.124318	0.127504	0.130886	0.134471	0.138253	0.142249	0.146457	0.150884	0.155541	0.160434	0.165577	0.17097	0.176614	0.182518	0.188679	0.195104	0.201809
0.022267	0.022267	0.022256	0.022276	0.022331	0.022423	0.022556	0.022734	0.022963	0.023247	0.023588	0.023992	0.024466	0.025015	0.025644	0.02636	0.027165	0.028067	0.029068	0.030178	0.031396	0.032732	0.034199	0.035802	0.037548	0.039435	0.041475	0.043672	0.046034	0.048577	0.051301	0.054213	0.05731	0.060618	0.064127	0.067851	0.071793	0.075954	0.080347	0.084982	0.089864	0.095001	0.100385	0.106029	0.111935	0.118111	0.124576	0.131325	0.138364	0.145686
0.030752	0.030752	0.03074	0.030766	0.030835	0.030948	0.031112	0.031327	0.031601	0.031938	0.032345	0.03282	0.033373	0.034009	0.034732	0.035548	0.036467	0.037497	0.038639	0.039898	0.041282	0.042799	0.044446	0.046237	0.048175	0.050273	0.052536	0.054975	0.057597	0.060402	0.0634	0.066594	0.069999	0.073615	0.07746	0.081533	0.085841	0.090401	0.09521	0.100269	0.105591	0.111166	0.117018	0.123138	0.129555	0.136255	0.14325	0.15054	0.158152	0.166086
0.070683	0.070683	0.070637	0.070631	0.070669	0.070757	0.0709	0.071097	0.071356	0.07168	0.07208	0.072554	0.073106	0.073748	0.074482	0.07531	0.076236	0.077265	0.078407	0.079673	0.081062	0.082587	0.084249	0.086057	0.088021	0.090144	0.092429	0.094886	0.097519	0.100336	0.103339	0.106547	0.109957	0.113593	0.117446	0.12154	0.12587	0.130444	0.135261	0.140329	0.145659	0.151261	0.157134	0.163283	0.169711	0.176441	0.183464	0.190802	0.198445	0.206423
1e-06	1e-06	1e-06	2e-06	9e-06	2.6e-05	5.8e-05	0.000114	0.000199	0.000323	0.000493	0.000719	0.00101	0.001377	0.001831	0.002376	0.003026	0.003788	0.004673	0.005693	0.006854	0.008163	0.00963	0.011261	0.013066	0.015056	0.017236	0.019613	0.022198	0.024996	0.02802	0.031267	0.034754	0.03848	0.04246	0.046696	0.0512	0.055958	0.060988	0.066305	0.071907	0.077801	0.083996	0.09049	0.097278	0.104377	0.111789	0.119519	0.12757	0.135935
0.016796	0.016796	0.016794	0.016824	0.01689	0.016999	0.017152	0.017353	0.017606	0.017918	0.018295	0.018742	0.019261	0.01986	0.020539	0.021308	0.022173	0.023142	0.024215	0.025404	0.026715	0.02815	0.029723	0.031433	0.033291	0.035296	0.037452	0.039769	0.042248	0.044892	0.047719	0.050727	0.053925	0.057318	0.060913	0.064723	0.068744	0.072968	0.077412	0.082093	0.086998	0.092135	0.097518	0.103148	0.109032	0.115165	0.121568	0.128231	0.135153	0.142352
0.001139	0.001139	0.001142	0.001156	0.001185	0.001234	0.001309	0.001416	0.001559	0.001745	0.001981	0.002274	0.00263	0.003056	0.00356	0.004152	0.004838	0.005625	0.006521	0.007531	0.008667	0.009939	0.011351	0.012916	0.014634	0.016517	0.018566	0.020794	0.023207	0.025811	0.028613	0.031631	0.034858	0.038305	0.041977	0.045882	0.050023	0.054417	0.059065	0.063986	0.069179	0.074647	0.080394	0.08641	0.092727	0.099341	0.106265	0.113491	0.121029	0.128888
3.4e-05	3.4e-05	3.4e-05	3.8e-05	4.9e-05	7.2e-05	0.000111	0.000174	0.000267	0.000399	0.000575	0.000802	0.001088	0.001443	0.001874	0.002392	0.003004	0.003716	0.004536	0.005474	0.006534	0.007728	0.009064	0.010548	0.012184	0.013979	0.015944	0.018082	0.020395	0.022903	0.025614	0.028539	0.031678	0.035032	0.038607	0.042405	0.046438	0.050714	0.055236	0.060006	0.065034	0.070335	0.075904	0.081754	0.087876	0.094272	0.100958	0.107957	0.115259	0.122861
0.001308	0.001308	0.001312	0.00133	0.001367	0.001428	0.00152	0.001649	0.001823	0.002046	0.002328	0.002675	0.003094	0.003591	0.004177	0.00486	0.005644	0.006537	0.007545	0.008676	0.009936	0.011329	0.012867	0.01455	0.016391	0.018395	0.020578	0.022943	0.025492	0.028233	0.03117	0.034308	0.03765	0.041208	0.044999	0.049032	0.053305	0.057809	0.062554	0.067547	0.072799	0.078312	0.084093	0.090148	0.096483	0.103094	0.109988	0.117158	0.124628	0.132399
0	0	0	2e-06	7e-06	2e-05	4.6e-05	9e-05	0.000158	0.000259	0.000398	0.000585	0.000828	0.001132	0.00151	0.00197	0.002519	0.003166	0.003923	0.004791	0.005787	0.006917	0.008187	0.009608	0.011183	0.01292	0.014845	0.016958	0.01926	0.02176	0.024472	0.027388	0.030528	0.033888	0.037486	0.041328	0.045418	0.049759	0.054358	0.059239	0.064393	0.069819	0.075525	0.081515	0.087805	0.094403	0.101305	0.108526	0.116061	0.123911
0.000112	0.000112	0.000113	0.00012	0.000138	0.000172	0.00023	0.00032	0.000449	0.000625	0.000858	0.001154	0.001521	0.00197	0.002513	0.003156	0.00391	0.004784	0.005788	0.00693	0.008216	0.009659	0.011269	0.013053	0.015017	0.017168	0.019519	0.022062	0.024823	0.027803	0.031002	0.034429	0.038095	0.042011	0.046177	0.050596	0.055285	0.060247	0.065474	0.070988	0.07679	0.082885	0.089277	0.095969	0.102973	0.110288	0.117917	0.125869	0.134142	0.142736
0	0	0	1e-06	5e-06	1.5e-05	3.7e-05	7.5e-05	0.000134	0.000221	0.000344	0.000509	0.000723	0.000995	0.001332	0.001743	0.002235	0.002814	0.00349	0.004269	0.005161	0.006172	0.007306	0.008577	0.009989	0.011554	0.013279	0.015172	0.01723	0.019464	0.021883	0.024496	0.027309	0.030331	0.033564	0.037008	0.040679	0.044578	0.048699	0.053061	0.057668	0.062515	0.06762	0.072996	0.078638	0.084562	0.090774	0.097274	0.104063	0.111144
0.000447	0.000447	0.000449	0.00046	0.000483	0.000524	0.000589	0.000684	0.000817	0.000993	0.00122	0.001504	0.001854	0.002279	0.002786	0.003384	0.004077	0.004876	0.00579	0.006831	0.008	0.009302	0.010747	0.012341	0.014092	0.016014	0.018111	0.020382	0.022841	0.02549	0.028344	0.0314	0.034669	0.038152	0.041866	0.045812	0.049991	0.054413	0.059085	0.064015	0.069203	0.074646	0.080363	0.086349	0.092624	0.099172	0.105998	0.113126	0.120535	0.128228
0.002283	0.002283	0.002285	0.002302	0.002338	0.002397	0.002485	0.002604	0.002761	0.002962	0.003209	0.003511	0.003874	0.004301	0.004802	0.005378	0.006042	0.006797	0.007645	0.008591	0.009646	0.010815	0.0121	0.013504	0.015041	0.016718	0.018541	0.020513	0.022638	0.024921	0.027371	0.029991	0.032787	0.035767	0.038942	0.042304	0.045858	0.049616	0.053589	0.057776	0.062182	0.066812	0.071684	0.076781	0.082127	0.087719	0.093561	0.099652	0.105985	0.112592
0.136312	0.136312	0.136191	0.136087	0.136003	0.135947	0.135923	0.135939	0.135999	0.136108	0.136269	0.136488	0.136771	0.137122	0.137549	0.138053	0.138645	0.139327	0.140112	0.141003	0.142001	0.143117	0.144354	0.145717	0.147214	0.148851	0.150627	0.152556	0.154648	0.156915	0.159363	0.161993	0.164817	0.16783	0.171056	0.174491	0.178154	0.182042	0.186159	0.190513	0.195111	0.199956	0.20505	0.210395	0.216023	0.22193	0.228117	0.234585	0.241348	0.248412
0.035219	0.035219	0.0352	0.035218	0.035277	0.035379	0.035527	0.035724	0.035976	0.03629	0.036663	0.037104	0.037616	0.038206	0.038879	0.039636	0.040488	0.041433	0.042475	0.043624	0.044887	0.046276	0.047782	0.049416	0.051185	0.0531	0.055172	0.057396	0.059783	0.062334	0.065051	0.067943	0.071007	0.074254	0.077697	0.081357	0.085233	0.089328	0.09364	0.09819	0.102978	0.108003	0.113269	0.118789	0.124565	0.130593	0.13689	0.143481	0.150354	0.15752
0.141885	0.141885	0.141763	0.141661	0.141583	0.141535	0.141521	0.141546	0.141611	0.141724	0.141892	0.142123	0.142419	0.142784	0.143236	0.143771	0.144394	0.145107	0.14591	0.146813	0.147827	0.148966	0.150227	0.151612	0.153129	0.154785	0.156591	0.158545	0.160656	0.162936	0.165388	0.168018	0.170838	0.173857	0.177069	0.180489	0.184113	0.187942	0.191991	0.196277	0.200791	0.205541	0.210534	0.215788	0.221303	0.227091	0.233153	0.2395	0.246116	0.253005
3e-06	3e-06	3e-06	5e-06	1.2e-05	2.8e-05	6e-05	0.000111	0.000191	0.000305	0.000462	0.000671	0.000939	0.001275	0.001687	0.002182	0.002772	0.003461	0.00426	0.005183	0.006237	0.007426	0.008758	0.010243	0.01189	0.01371	0.015705	0.017884	0.020253	0.022821	0.025601	0.028601	0.03182	0.035269	0.038958	0.042891	0.047083	0.051539	0.056264	0.061258	0.06652	0.07207	0.077917	0.084064	0.09051	0.097254	0.104305	0.111672	0.119358	0.127377
0.081529	0.081529	0.081462	0.081427	0.081429	0.08147	0.081556	0.081686	0.08187	0.082114	0.082419	0.08279	0.083233	0.083759	0.084368	0.085065	0.085863	0.086766	0.087785	0.088918	0.090173	0.09155	0.093061	0.094702	0.096486	0.09842	0.100512	0.10277	0.105206	0.107817	0.110608	0.113602	0.116794	0.120194	0.123805	0.127631	0.131681	0.135967	0.14049	0.145253	0.150245	0.1555	0.161012	0.166804	0.172872	0.179213	0.185852	0.192778	0.200001	0.207533
0.076684	0.076684	0.076617	0.076575	0.07656	0.076578	0.076641	0.076747	0.076903	0.077113	0.077377	0.077707	0.078104	0.078578	0.079126	0.079753	0.080468	0.081285	0.082203	0.083223	0.084356	0.085607	0.086979	0.088481	0.090118	0.091901	0.093837	0.095933	0.098199	0.100637	0.103252	0.106048	0.109049	0.112243	0.115637	0.119238	0.123053	0.127084	0.131348	0.135837	0.14056	0.145527	0.150754	0.156244	0.161997	0.168015	0.174308	0.180883	0.187744	0.194894
0.081101	0.081101	0.08108	0.081044	0.08099	0.080915	0.080821	0.080712	0.080587	0.080446	0.08029	0.08012	0.079939	0.079746	0.079542	0.079327	0.079101	0.078866	0.078624	0.07837	0.078108	0.077837	0.077558	0.077272	0.076977	0.076676	0.076368	0.076056	0.075739	0.075413	0.075082	0.074747	0.074407	0.074062	0.073714	0.073361	0.073004	0.072645	0.072283	0.071917	0.071548	0.071177	0.070804	0.07043	0.070053	0.069673	0.069291	0.068909	0.068526	0.068141
0.171881	0.171881	0.171805	0.17166	0.171453	0.171186	0.170862	0.170479	0.170051	0.169571	0.169051	0.168487	0.167884	0.167244	0.16657	0.165869	0.165134	0.164371	0.163585	0.162778	0.16195	0.161101	0.160234	0.159351	0.158454	0.157541	0.156613	0.155674	0.154726	0.153769	0.152804	0.15183	0.150849	0.14986	0.148869	0.147873	0.146872	0.14587	0.144861	0.14385	0.142838	0.141825	0.140812	0.1398	0.138786	0.137772	0.136756	0.135741	0.134727	0.133715
0.033102	0.033102	0.033099	0.033091	0.033081	0.033067	0.03305	0.033028	0.033003	0.032974	0.032944	0.032908	0.032871	0.032829	0.032786	0.03274	0.032692	0.032643	0.032592	0.032539	0.032484	0.032426	0.032367	0.032305	0.032242	0.032177	0.032109	0.03204	0.031969	0.031896	0.031822	0.031745	0.031666	0.031585	0.031502	0.031418	0.031333	0.031247	0.031159	0.031069	0.030978	0.030888	0.030795	0.030702	0.030609	0.030516	0.030422	0.030326	0.03023	0.030134
0.02111	0.02111	0.021113	0.021119	0.021126	0.021133	0.021141	0.02115	0.02116	0.02117	0.021181	0.021194	0.021207	0.02122	0.021232	0.021244	0.021256	0.021268	0.021279	0.021291	0.021301	0.021308	0.021317	0.021325	0.021331	0.021336	0.021338	0.021341	0.021341	0.021341	0.021339	0.021336	0.02133	0.021322	0.021313	0.021304	0.021293	0.021279	0.021265	0.02125	0.021233	0.021214	0.021193	0.021171	0.021145	0.02112	0.021093	0.021064	0.021034	0.021003
0.002757	0.002757	0.002761	0.00277	0.002783	0.002799	0.00282	0.002845	0.002874	0.002908	0.002946	0.002988	0.003034	0.003083	0.003136	0.003192	0.003251	0.003315	0.003381	0.003449	0.00352	0.003593	0.003668	0.003746	0.003824	0.003904	0.003986	0.004068	0.004151	0.004236	0.004321	0.004406	0.004491	0.004577	0.004664	0.004751	0.004839	0.004928	0.005016	0.005104	0.005192	0.00528	0.005368	0.005455	0.005542	0.005627	0.005712	0.005795	0.005876	0.005957
0.15933	0.15933	0.159262	0.159132	0.158942	0.158696	0.1584	0.158058	0.157667	0.15723	0.156758	0.156248	0.155705	0.155131	0.154523	0.153889	0.153231	0.152551	0.151851	0.151132	0.150391	0.149637	0.148864	0.148076	0.147273	0.146456	0.145632	0.144799	0.143954	0.143096	0.14223	0.141357	0.140478	0.139595	0.138708	0.137816	0.136919	0.136019	0.135118	0.134212	0.133305	0.132396	0.131485	0.13057	0.129657	0.128743	0.12783	0.126919	0.126009	0.125099
0.052905	0.052905	0.052891	0.052862	0.052822	0.052774	0.052716	0.052648	0.052568	0.052477	0.052377	0.05227	0.052153	0.052031	0.051901	0.051764	0.051621	0.051471	0.051316	0.051153	0.050987	0.050817	0.050642	0.050462	0.050276	0.050085	0.049892	0.049695	0.049494	0.04929	0.049083	0.048873	0.04866	0.048443	0.048223	0.047999	0.047772	0.047544	0.047314	0.047082	0.046846	0.046608	0.046368	0.046128	0.045887	0.045645	0.045403	0.045161	0.044916	0.04467
0.029185	0.029185	0.029181	0.029176	0.029167	0.029154	0.029137	0.029117	0.029094	0.029068	0.029037	0.029002	0.028964	0.028924	0.028881	0.028835	0.028785	0.028732	0.028676	0.028618	0.028556	0.028491	0.028424	0.028355	0.028282	0.028205	0.028126	0.028044	0.027962	0.027879	0.027793	0.027705	0.027616	0.027523	0.027429	0.027333	0.027235	0.027135	0.027031	0.026926	0.026819	0.026712	0.026602	0.026493	0.026382	0.026269	0.026156	0.026042	0.025927	0.025811
0.039106	0.039106	0.039097	0.039082	0.039063	0.039038	0.039008	0.038973	0.038932	0.038885	0.038833	0.038776	0.038715	0.03865	0.038582	0.03851	0.038435	0.038357	0.038276	0.038191	0.038099	0.038003	0.037901	0.037797	0.03769	0.037584	0.037475	0.037363	0.037248	0.037128	0.037006	0.036881	0.036753	0.036623	0.036491	0.036356	0.036218	0.036076	0.035934	0.03579	0.035645	0.035495	0.035345	0.035193	0.035039	0.034882	0.034723	0.034563	0.034401	0.034239
0.034433	0.034433	0.034432	0.034433	0.034434	0.034435	0.034434	0.034432	0.034429	0.034424	0.034417	0.03441	0.034402	0.034393	0.034381	0.034369	0.034355	0.034339	0.034322	0.034302	0.034282	0.034259	0.034235	0.034207	0.034179	0.034149	0.034118	0.034085	0.03405	0.034013	0.033975	0.033931	0.033883	0.033834	0.033783	0.033731	0.033676	0.03362	0.033562	0.033502	0.033442	0.03338	0.033316	0.033251	0.033185	0.033118	0.033051	0.032982	0.032912	0.032841
0.059631	0.059631	0.059625	0.05961	0.059589	0.059559	0.059523	0.059478	0.059427	0.059368	0.059299	0.059225	0.059144	0.059054	0.058954	0.058847	0.058734	0.058614	0.058489	0.058355	0.058215	0.058066	0.057911	0.057752	0.057586	0.057417	0.057245	0.057067	0.056885	0.056699	0.056506	0.056312	0.056114	0.05591	0.055705	0.055497	0.055286	0.05507	0.05485	0.054627	0.0544	0.05417	0.053937	0.053701	0.05346	0.053219	0.052973	0.052726	0.052476	0.052225
0.06839	0.06839	0.06836	0.068303	0.068219	0.068115	0.06799	0.067848	0.067685	0.067506	0.06731	0.067101	0.066876	0.066638	0.066387	0.066124	0.065851	0.065568	0.065278	0.064978	0.06467	0.064355	0.064033	0.063703	0.063365	0.063023	0.062674	0.06232	0.061963	0.061601	0.061236	0.060867	0.060496	0.060122	0.059746	0.059369	0.05899	0.058609	0.058227	0.057842	0.057456	0.05707	0.056682	0.056291	0.0559	0.055509	0.055118	0.054727	0.054337	0.053947
0.017909	0.017909	0.017907	0.017904	0.017901	0.017895	0.017888	0.017878	0.017868	0.017855	0.017841	0.017826	0.01781	0.017794	0.017775	0.017757	0.017737	0.017715	0.017691	0.017665	0.017639	0.017611	0.017583	0.017554	0.017525	0.017494	0.017462	0.017428	0.017393	0.017356	0.017318	0.017279	0.017238	0.017196	0.017153	0.017109	0.017065	0.01702	0.016975	0.01693	0.016884	0.016838	0.016792	0.016744	0.016695	0.016645	0.016594	0.016542	0.01649	0.016437
0.047198	0.047198	0.047183	0.047154	0.04711	0.047054	0.046989	0.046912	0.046824	0.046726	0.046619	0.046504	0.046381	0.046249	0.046111	0.045964	0.045809	0.045648	0.045484	0.045313	0.045137	0.044956	0.044771	0.044583	0.044392	0.044198	0.044004	0.043807	0.043607	0.043403	0.043198	0.042991	0.042783	0.042574	0.042362	0.04215	0.041935	0.04172	0.041502	0.041282	0.041061	0.040838	0.040614	0.04039	0.040163	0.039935	0.039706	0.039477	0.039248	0.039018
0.084636	0.084636	0.084596	0.084522	0.084413	0.084273	0.084102	0.083908	0.08369	0.083452	0.08319	0.082911	0.082615	0.082307	0.08198	0.081641	0.081287	0.080921	0.080543	0.080156	0.079756	0.079345	0.078927	0.078502	0.07807	0.077631	0.077186	0.076737	0.076282	0.075822	0.07536	0.074894	0.074427	0.073958	0.073486	0.073013	0.072536	0.072059	0.071579	0.071099	0.070617	0.070134	0.069651	0.069167	0.068683	0.068201	0.06772	0.067238	0.066756	0.066277
0.130134	0.130134	0.130064	0.129927	0.12973	0.129477	0.129175	0.128825	0.128432	0.127998	0.127528	0.127026	0.126492	0.125928	0.125335	0.124717	0.124075	0.123416	0.122736	0.122039	0.12133	0.120606	0.11987	0.119122	0.118364	0.117597	0.116823	0.11604	0.115251	0.114455	0.113655	0.112854	0.112049	0.111241	0.110428	0.109612	0.108792	0.107972	0.107151	0.106331	0.105511	0.104691	0.103871	0.103053	0.102236	0.10142	0.100605	0.099792	0.098983	0.098177
0.055848	0.055848	0.05584	0.05582	0.055792	0.055755	0.055709	0.055654	0.05559	0.055521	0.055443	0.055357	0.055263	0.055163	0.055055	0.054942	0.054824	0.0547	0.054569	0.054431	0.054288	0.05414	0.053988	0.05383	0.053665	0.053495	0.05332	0.053142	0.05296	0.052771	0.052577	0.052381	0.05218	0.051977	0.051771	0.051563	0.051353	0.05114	0.050923	0.050704	0.050483	0.050261	0.050035	0.049808	0.04958	0.049351	0.04912	0.048885	0.048649	0.048412
0.008714	0.008714	0.008717	0.008722	0.008729	0.008739	0.00875	0.008763	0.008778	0.008795	0.008814	0.008834	0.008856	0.00888	0.008905	0.008932	0.00896	0.008989	0.009017	0.009048	0.009078	0.009108	0.00914	0.009172	0.009204	0.009236	0.009268	0.0093	0.009332	0.009365	0.009397	0.009429	0.009461	0.009492	0.009523	0.009553	0.009583	0.009612	0.009641	0.009669	0.009696	0.009723	0.009749	0.009776	0.009801	0.009825	0.009849	0.009873	0.009896	0.009918
0	0	0	0	1e-06	2e-06	3e-06	5e-06	8e-06	1.2e-05	1.7e-05	2.3e-05	3.1e-05	4e-05	5.1e-05	6.4e-05	7.9e-05	9.5e-05	0.000114	0.000135	0.000158	0.000182	0.000208	0.000237	0.000267	0.0003	0.000334	0.000371	0.000409	0.00045	0.000493	0.000537	0.000583	0.00063	0.000679	0.000729	0.000781	0.000835	0.00089	0.000947	0.001004	0.001063	0.001122	0.001182	0.001243	0.001305	0.001368	0.001431	0.001495	0.001558
0.000542	0.000542	0.000542	0.000544	0.000546	0.00055	0.000554	0.000558	0.000564	0.000571	0.000578	0.000587	0.000597	0.000607	0.000618	0.00063	0.000643	0.000657	0.000672	0.000687	0.000704	0.000721	0.000739	0.000758	0.000778	0.000799	0.00082	0.000842	0.000865	0.000889	0.000914	0.000939	0.000965	0.000991	0.001018	0.001045	0.001073	0.001101	0.00113	0.001158	0.001187	0.001216	0.001247	0.001278	0.001309	0.00134	0.001372	0.001405	0.001437	0.00147
0.02228	0.02228	0.022282	0.022326	0.022419	0.022564	0.022766	0.023028	0.023355	0.023754	0.024229	0.024782	0.025415	0.026133	0.02694	0.027846	0.028853	0.029968	0.031192	0.032529	0.033984	0.035567	0.037272	0.039107	0.041071	0.043176	0.045421	0.047811	0.05034	0.053019	0.055848	0.058835	0.061979	0.065283	0.068746	0.072366	0.076154	0.080094	0.084195	0.088467	0.092909	0.09752	0.102296	0.107246	0.112361	0.117646	0.123109	0.128747	0.134573	0.140582
0.070643	0.070643	0.070624	0.070672	0.070793	0.070984	0.071254	0.071612	0.07206	0.0726	0.073235	0.073964	0.074796	0.075736	0.076785	0.07795	0.079229	0.080629	0.08215	0.0838	0.085584	0.087503	0.089561	0.091756	0.094098	0.096589	0.099222	0.102002	0.104935	0.108021	0.111268	0.114679	0.11827	0.122024	0.125939	0.130018	0.134271	0.138702	0.143306	0.148092	0.153054	0.158198	0.163521	0.169029	0.174723	0.180597	0.186662	0.192908	0.199352	0.205986
0.08657	0.08657	0.086545	0.086591	0.086712	0.08691	0.087187	0.087551	0.088002	0.088541	0.089173	0.0899	0.090727	0.091655	0.092685	0.09383	0.095093	0.096473	0.09797	0.099588	0.101325	0.103185	0.105175	0.107292	0.109544	0.111928	0.114452	0.117119	0.119926	0.122884	0.125994	0.129263	0.132681	0.136256	0.139975	0.143853	0.147895	0.152095	0.156453	0.160992	0.165699	0.170579	0.175632	0.180852	0.186243	0.19182	0.197588	0.203539	0.209657	0.21595
0.003677	0.003677	0.00368	0.003701	0.003744	0.003813	0.003914	0.004049	0.004224	0.004444	0.004714	0.005038	0.005422	0.005876	0.006396	0.006993	0.007673	0.008437	0.009291	0.010239	0.011284	0.012436	0.013697	0.015067	0.016555	0.018164	0.019903	0.021771	0.023769	0.0259	0.028161	0.030563	0.033114	0.035811	0.038656	0.041644	0.044784	0.048069	0.051515	0.055119	0.05888	0.062802	0.066895	0.071159	0.075587	0.080187	0.084951	0.089879	0.094965	0.100216
0.000516	0.000516	0.000517	0.000526	0.000546	0.00058	0.000635	0.000715	0.000825	0.000971	0.00116	0.001398	0.001692	0.002048	0.002469	0.002966	0.003542	0.004203	0.004958	0.00581	0.00677	0.007841	0.009026	0.010335	0.011773	0.013346	0.01506	0.016919	0.018928	0.021084	0.0234	0.025869	0.028502	0.031303	0.034276	0.037424	0.040754	0.044265	0.047955	0.05184	0.055912	0.060171	0.06462	0.069258	0.074085	0.07912	0.084337	0.089753	0.095361	0.101158
0.084165	0.084165	0.08414	0.084186	0.084305	0.084501	0.084773	0.085123	0.085552	0.08607	0.086678	0.087378	0.08817	0.089057	0.090041	0.091128	0.092321	0.093615	0.095006	0.096512	0.098126	0.099856	0.101699	0.103653	0.105713	0.107885	0.110181	0.112601	0.115142	0.117805	0.120586	0.123496	0.126538	0.129704	0.132999	0.136425	0.139976	0.143661	0.147477	0.151427	0.155496	0.159691	0.164022	0.16848	0.17307	0.177797	0.182659	0.187664	0.192796	0.198063
0.019623	0.019623	0.019626	0.019671	0.019764	0.019909	0.020111	0.020375	0.020707	0.021109	0.021588	0.022149	0.022795	0.023529	0.024362	0.025296	0.026336	0.027486	0.028747	0.030123	0.031624	0.03325	0.035007	0.036902	0.038932	0.041104	0.043425	0.045893	0.048527	0.051314	0.054257	0.05736	0.060621	0.064047	0.067641	0.071406	0.075349	0.079462	0.083757	0.088241	0.092912	0.097763	0.102804	0.108025	0.113429	0.119019	0.124795	0.130779	0.136949	0.143325
0.161892	0.161892	0.161823	0.161832	0.16192	0.16209	0.162348	0.16269	0.163128	0.163664	0.164294	0.165017	0.165838	0.166762	0.1678	0.168949	0.170212	0.171597	0.173107	0.174739	0.176497	0.178377	0.180388	0.18252	0.184785	0.187182	0.189714	0.192375	0.195175	0.198122	0.201212	0.204456	0.207841	0.211375	0.215065	0.218911	0.222907	0.227057	0.231354	0.2358	0.240406	0.245169	0.250094	0.255176	0.260419	0.265826	0.271387	0.277112	0.282996	0.289032
0.128139	0.128139	0.128104	0.128162	0.128313	0.12856	0.128903	0.129354	0.129912	0.130577	0.131354	0.13224	0.133251	0.134378	0.135639	0.137031	0.138552	0.140205	0.142003	0.143947	0.146036	0.14828	0.150664	0.153207	0.1559	0.158754	0.161775	0.164957	0.168303	0.171828	0.175531	0.179403	0.183449	0.187679	0.192105	0.196715	0.201509	0.206487	0.211653	0.217016	0.222575	0.228335	0.234288	0.240436	0.246786	0.253328	0.260075	0.267027	0.274176	0.281514
0.058002	0.058002	0.057992	0.058047	0.058173	0.058369	0.058639	0.058985	0.059414	0.059936	0.06055	0.061257	0.062064	0.062967	0.063983	0.065108	0.066351	0.067705	0.06918	0.070779	0.07251	0.074374	0.076383	0.07854	0.080851	0.083317	0.085941	0.088718	0.09165	0.094732	0.09798	0.101392	0.104969	0.108721	0.112655	0.116757	0.121041	0.125498	0.130145	0.134975	0.139983	0.145176	0.150551	0.156119	0.161871	0.16782	0.173976	0.180315	0.186848	0.193569
[truncated: 1,950 more columns]
