# Supplementary material for: Generalization of generative model for neuronal ensemble inference method
Source: PLoS One. 2023 Jun 27;18(6):e0287708. doi: 10.1371/journal.pone.0287708 (PMC10298798; doi:10.1371/journal.pone.0287708)
Supplement: S14 Data — This csv file represents fluorescence intensity after normalization of S13 to the range [0, 1], as shown in C3 in Fig 2. The row represents the label of neuron, the column represents the label of time step, and the value in each cell represents the magnitude of normalized fluorescence intensity. We used this data for the analysis of our proposed method. (CSV) [file pone.0287708.s014.csv]

0	0	6.79374364148054e-06	4.92546414007341e-05	0.000159652975574793	0.000380449643922911	0.000752407108293972	0.00130949408689538	0.00210266365703823	0.00318286889603364	0.00460615818892382	0.00643027835666135	0.0087027856047366	0.0114831251900125	0.0148222501898002	0.0187609230659486	0.0233534937675894	0.0286543122438546	0.0346463941356405	0.0414316455975692	0.0490559243992208	0.0575345164637885	0.0669557404586117	0.0773569619737184	0.0887517684963917	0.101252256796716	0.114780298822814	0.129369863292894	0.14509058607928	0.161998515567014	0.17978113954859	0.260665752908147	0.258051860042087	0.255468539022414	0.252939567951873	0.250509106164133	0.248223011428775	0.246140729002661	0.244328497886297	0.242842366464723	0.241753669046175	0.241123549323428	0.241023341604716	0.241515888018724	0.242660633822313	0.244488150861871	0.24705278908653	0.250407200009511	0.254626114810871	0.259729914721533
0	0	6.20006045058938e-06	4.96004836047151e-05	0.000161201571715324	0.000381303717711248	0.000756407374971906	0.00132061287597554	0.00212507071943951	0.00322093140408119	0.00467329556463175	0.0065178135486821	0.00880408583983694	0.0116096131937286	0.0149808960637366	0.0189721849788035	0.0236516806038859	0.0290457331958987	0.0351853430570948	0.0421325107919802	0.049961637125962	0.0586882222101665	0.0683634165433113	0.0790414706543389	0.0907378846943758	0.103520859328378	0.117399694647023	0.132458091466392	0.148691399741147	0.164910757879889	0.238717827498818	0.236323054149778	0.234742038734878	0.233317574846355	0.232072912710899	0.231039052630763	0.230242344862862	0.229716889739675	0.22950918771458	0.229665739240958	0.230223744681511	0.231221954414056	0.232714618967535	0.234751338825554	0.237380164456603	0.240641396253613	0.244601684866427	0.249307530748425	0.254757383884493	0.261016344909363
0	0	3.25151967900759e-06	0.00013656382651842	0.000427574837789811	0.000912051269962297	0.00161763104030746	0.00258658390465243	0.00386280537866385	0.00548531369848983	0.007494752860118	0.00994965021777053	0.012864637610003	0.0163079969500745	0.0203333783126889	0.0249863029733522	0.0303187952469285	0.0363682476097266	0.0431671752585365	0.0507919889058149	0.0592491915909198	0.0686135682664685	0.0789452720465228	0.0902377998917244	0.102544801876777	0.115924805355903	0.130444466482522	0.146097282217276	0.162888129839684	0.179563548513486	0.256642448264257	0.253800620064803	0.251409127340891	0.249201345478843	0.247216292714808	0.245484858485735	0.244039557988415	0.242942170096749	0.24221708120833	0.241896806519947	0.242044750665342	0.242701557640502	0.243907871441415	0.245705961823907	0.248162484941399	0.251318084789879	0.255195522007098	0.259863078506317	0.265377655881918	0.271781523889728
0	0	0	1.29723138391887e-05	6.48615691959435e-05	0.000191341629128033	0.000432950974382923	0.000841578860317367	0.00147235762074792	0.00237555497180143	0.00361116786498416	0.00522946401642295	0.00729692653454365	0.00989138930238139	0.0130566338791434	0.0168283341278876	0.0212729731570396	0.0264164955942779	0.0323270060872583	0.0390434215774982	0.0465852005357566	0.0550058537566199	0.0644302397607905	0.074848629312889	0.0863210193644215	0.0988830837784458	0.112544551790341	0.127378392665454	0.143407307953001	0.160504817593052	0.237845752702295	0.235466954652034	0.233480569095408	0.231648229765623	0.230010475143425	0.228596492934954	0.227433849307116	0.22656632581912	0.226049054804783	0.225907980891782	0.226162562550876	0.22688739058664	0.228111652705214	0.229900210475792	0.232290359300662	0.235330745356722	0.239066771742409	0.243566543105377	0.248873841004835	0.25503731161768
0	0	1.40297711744327e-05	0.000123150213642236	0.000363215187071408	0.000771637414593766	0.0013842707558773	0.00224632225137297	0.00339520462421258	0.00486365400713648	0.00671558380216152	0.00899620104973866	0.0117366830191444	0.0149791190239021	0.0188045699641305	0.0232598017437447	0.0283837859493401	0.0341999055328741	0.0407798682136828	0.0481907051207106	0.0564433282982043	0.065582944786615	0.0756220254936531	0.0866463079098291	0.0987243820275513	0.111860924437211	0.126104259906188	0.141498036611467	0.157774130037272	0.231965118871133	0.229520820959855	0.227505210501128	0.227740598884166	0.228035224078829	0.228432734262104	0.228990807382154	0.229723473210152	0.230674379923086	0.231887175697942	0.233396155530925	0.235243408735559	0.237466348034975	0.240142916602364	0.243312086024321	0.247023739931691	0.251296584686037	0.256210122324016	0.261801765568759	0.268124515778037	0.275214226811516
0.0958228803672327	0.0958228803672327	0.0953062687295548	0.0948068139359325	0.0943721738865208	0.0940690696415364	0.0939203769930534	0.0939737538412268	0.0942902022982546	0.0949173802642917	0.0958781635314123	0.0972468984238579	0.0991017438978825	0.101473201009585	0.104427990819182	0.108019490174847	0.112255324340605	0.117217464904722	0.12292497502726	0.129461732612492	0.136894458720633	0.145247935459765	0.154647979686297	0.165092685084221	0.176683086401867	0.189424902587252	0.203369604172544	0.218521003789756	0.234932478287061	0.252644060300588	0.270262232829812	0.358728639729151	0.353499614924167	0.348331592231381	0.343258885338905	0.338338683726924	0.333639614771661	0.329239837429371	0.325206072760269	0.321612667088598	0.318530154106586	0.316050036982531	0.314214254668568	0.31308190296089	0.312710171339683	0.313167687181169	0.314515452597546	0.316772530748877	0.320053300595533	0.324371106349557
0	0	6.62816805719622e-06	0.000157418991358522	0.000485513310189977	0.00102902309088047	0.0018326884678161	0.00291805098718278	0.00432985078336661	0.0061194561588109	0.00832332203783027	0.0109878455968251	0.0141693662642816	0.0179043389645144	0.0222159622857237	0.0271904024126532	0.0328591431435744	0.039247040108702	0.046410432736522	0.0544288590437211	0.0633271746605135	0.0731318922591282	0.083852954091651	0.0955665840907396	0.108365576609195	0.122283072487303	0.137333985103192	0.15351334333082	0.170595789456242	0.24924563162299	0.246433631324722	0.243777392975799	0.242113722793441	0.240688666661143	0.239527080209119	0.238665418361683	0.238118594496963	0.237939633959419	0.238155049421278	0.238802952848869	0.239913170998451	0.241550328508579	0.243749223261556	0.246526425677523	0.24993164701691	0.254026197834246	0.258834933759745	0.264414194221894	0.270838546111337	0.278151072520444
0	0	4.49521708901727e-06	2.99681139267819e-05	0.000107885210136415	0.000272709836733715	0.000569394164608856	0.00104738558174103	0.00176212509889478	0.00276605691544197	0.00411462204214715	0.0058602646783822	0.00805842583491165	0.010751060871233	0.0140085948550742	0.017856500683273	0.02236820023495	0.0275886456809954	0.0336167317973676	0.0404614490182446	0.0481782383543909	0.0568255376279638	0.0664213277073194	0.0769985735177771	0.088672652297955	0.10139561506557	0.1152588645681	0.130263899211239	0.146084066553187	0.217573002325526	0.215395818848745	0.213770048668217	0.215714979262065	0.217396190453358	0.218917072235142	0.220370525760591	0.221858442617055	0.223446752655175	0.22517591282875	0.227117846611206	0.22931001414495	0.23181085325214	0.234696782623289	0.238017249646376	0.241812711275203	0.246132614897749	0.251036896741867	0.256558521732876	0.262743940447364	0.269651590707487
5.91742502353491e-05	5.91742502353491e-05	0	7.88990003137947e-05	0.000319182319451289	0.000760299457569362	0.00142197516474648	0.00233469314564934	0.00353969605953288	0.00507822656565203	0.00698256152777154	0.00929752992334244	0.012080512843502	0.0153781324247994	0.0192190792128032	0.0236661137759448	0.0287604787734792	0.0345505895010535	0.0410633433451383	0.0483740529878513	0.0565329268839378	0.0655507239879858	0.0754955843457211	0.0864230958891828	0.0983834670731161	0.111385663693011	0.125531895817456	0.140809611332766	0.157295916080154	0.174996189536917	0.193130407495405	0.277891244900704	0.274502174205406	0.271152553010266	0.267863899224459	0.264681041825436	0.261655982427041	0.258847895279509	0.256317747792173	0.254135473169857	0.2523566593446	0.251051239521227	0.250296319540951	0.250140314699422	0.250680055587932	0.251935266956561	0.253957950419151	0.25679652127135	0.260526292195275	0.265179540054691
8.29962303112216e-05	8.29962303112216e-05	0	6.80569088551988e-05	0.00031040590136396	0.00075526569583209	0.00143915463359654	0.00240025098060047	0.00367839292739324	0.00530511904149313	0.00731528773963087	0.00976201660920561	0.0126951033884041	0.0161527263431695	0.0202162217792068	0.0249121484902156	0.0302753648929266	0.0364087863129257	0.0432958135041506	0.0510128029984878	0.0595846536650305	0.069049543769722	0.079480509995236	0.0909290100043656	0.103418282741598	0.117019704965	0.131784734337366	0.147680172366571	0.164393953226644	0.242783892755591	0.239576918416366	0.236828083268458	0.236949257764712	0.236990755879868	0.237043873467267	0.237181647209584	0.237473793940279	0.23797011139754	0.238727037017979	0.239777769293719	0.241170446038341	0.242988063482157	0.245227301775953	0.247962857527011	0.25125614794576	0.255156970770388	0.25968856494538	0.264925627078018	0.270966092720069	0.277864739383537
0	0	3.36617599041312e-06	3.70279358945444e-05	0.000132963951621319	0.000331568335055693	0.000683333726053866	0.00124043585246724	0.00204831809016639	0.00316420543098834	0.00463185816280847	0.00650008583748776	0.00882443035886802	0.0116537012788103	0.0150367081491755	0.019008795817863	0.0236086753087625	0.0289322826376009	0.0349796178043781	0.0418011734489503	0.0494777377950874	0.0580581203946505	0.0676079616794525	0.0781238954735032	0.0896496820646777	0.102203835420923	0.115813284950164	0.130553769612183	0.146426972494976	0.163474970798423	0.181073338876303	0.261203475240093	0.258587956495542	0.256006099510895	0.25348315060608	0.251066236244963	0.248809215243391	0.246779411121172	0.245037415046133	0.243645501274098	0.242662577884897	0.242145869870369	0.242181214718268	0.242803957276494	0.244051125480942	0.245981627411444	0.248662786587808	0.252188855937766	0.256578349429265	0.261881759702161
5.03091216027354e-05	5.03091216027354e-05	0	9.13017392049676e-05	0.000354027152019264	0.000819852352044605	0.00151486355048241	0.00247260016173451	0.00372846490100283	0.00532345038588959	0.00729668593319694	0.00968171095732668	0.0125642372950835	0.0159647612552685	0.0199019158458827	0.0244539597005303	0.0296712019408141	0.0355592324691344	0.0421944466182954	0.0495898874938977	0.0578461733391468	0.067022929779646	0.0771443797257967	0.0882980983152034	0.100469179141466	0.113666938708583	0.127930506333359	0.143297148031795	0.159869345347897	0.177619148769662	0.196548421597892	0.284710498954688	0.281272708978501	0.277875911619916	0.274536876586135	0.271294733193958	0.26819979056499	0.265298631219232	0.262660197286289	0.260340387790163	0.258404418258857	0.256924957423577	0.255956041007524	0.255568474441103	0.255814430146716	0.256785209863569	0.258527396111664	0.261096887915004	0.264534677891191	0.268898528365028
0.0173445644354097	0.0173445644354097	0.0170544428783979	0.0168878190111952	0.0168799778880327	0.0170426811936542	0.0174151345438721	0.0180306627121269	0.018959835806881	0.0202340183207843	0.0218610513769993	0.0239154256455695	0.0264422275846792	0.0294963450564659	0.03311110283437	0.0373570710268539	0.0423048197423799	0.0479778723504355	0.0544056330628799	0.0616782747960818	0.0698389237274347	0.0789346265959136	0.0890281123868183	0.100109579696196	0.112233916386183	0.125487374811568	0.139893478341838	0.155522797085454	0.172434139466137	0.190684353626813	0.20959910297551	0.301357886503663	0.296762988330448	0.29221905745779	0.287761378939919	0.283446800919764	0.279341972944204	0.275513544560123	0.272026205033609	0.268952484753916	0.266378636075831	0.264357586580702	0.262977548904105	0.262281649223435	0.262350259051106	0.263250027934001	0.265006439522397	0.26769986532871	0.271361669845589	0.276029098408056
0	0	1.25557860549864e-05	8.09150656876878e-05	0.000238559935044734	0.000520367577612196	0.000970980788252248	0.00162946201246929	0.00253905895778605	0.00374441441906471	0.00529435645318575	0.00724189837904802	0.0096386584282109	0.0125376499195732	0.0159528237265294	0.0199413784299966	0.0245367961261215	0.0298144115312339	0.0357881755187284	0.0425306326302558	0.0500459681278346	0.058403936378437	0.0676156980807783	0.0777510076018309	0.0888405568630624	0.100887136039152	0.113995376680557	0.128156908263242	0.142791374453998	0.209254730392396	0.207134197636443	0.205207582020672	0.205426610732965	0.205694467502138	0.206048819686356	0.206521754294428	0.207171864994608	0.208021473184329	0.209115221658452	0.210501938473858	0.212194179416602	0.214242167630905	0.21668357047493	0.219606278451062	0.223017266996	0.226970944515981	0.231509163631189	0.236661221175752	0.242452228721779	0.248965891509638
0	0	6.58879805498483e-06	0.000126834362558494	0.000393680683785462	0.000841718951524564	0.0014989515575095	0.00240985288861143	0.00360571973559153	0.00513432088434848	0.00702695312564344	0.00933467964440257	0.0121365660172857	0.0154589674365128	0.0193315334933313	0.0237970913750986	0.0288968210696584	0.0346768441633956	0.0412046958363738	0.0485660304633078	0.0567526120466289	0.065856683759107	0.0758831871992831	0.0869045991457623	0.098924213997572	0.111974975744987	0.126094769976824	0.141354426272173	0.157744061433953	0.174769515608039	0.252993373316356	0.250239255729372	0.248254380315307	0.246442460850186	0.244815027730604	0.243418202542947	0.242284929277489	0.241434974328396	0.240916106481565	0.240784330520466	0.241069296036344	0.241790769423365	0.243017933061106	0.244816674930118	0.247216644621647	0.25024749172694	0.253983340224118	0.25845548690394	0.263706758953765	0.269822810748306
0	0	7.00481230605443e-06	7.00481230605428e-05	0.000215397978411169	0.000478078439888204	0.000894864772098432	0.00150078103657213	0.00233785610714561	0.00345162126380824	0.00488060297424331	0.00667908853382274	0.00888910681638286	0.0115579403049895	0.0147328714827086	0.018457680426453	0.0228111712746657	0.0278423777134892	0.0336003334290658	0.0401183112798493	0.0474208281089108	0.0555429079777807	0.0645353357756779	0.0744611548133568	0.0853781547923424	0.0973108525557058	0.110311784195742	0.124368691290917	0.139462310607387	0.155713475157433	0.174120370694667	0.257586211727457	0.254959407112686	0.252364124153293	0.249824879692349	0.247378448994459	0.245079119354997	0.242984680475487	0.241156424463606	0.239655643427034	0.238547131879601	0.23787466989822	0.237701300793645	0.238086565470478	0.239102263254856	0.240785169411386	0.243184317626209	0.246397775271612	0.250443054378358	0.255327159758754
0	0	7.78708247610502e-06	7.78708247610529e-05	0.000242956973254486	0.000532636441365606	0.000981172391989273	0.00162905765400124	0.00252145730576291	0.00370820867512136	0.00523291942394279	0.00714231204708382	0.00949712578785807	0.0123362960586461	0.0157392511007041	0.0197714024068315	0.0244561112244564	0.0298525593803974	0.0360074693695111	0.0429769081856254	0.0508418614864918	0.0595914273566437	0.0693112637033184	0.0800403059388963	0.0918097023932819	0.104635027231427	0.118606610610056	0.133750928609585	0.150077325728988	0.166304048192696	0.240391908286857	0.237917173475951	0.235817776040393	0.233872562837862	0.232112682198262	0.230566167618508	0.229267282261493	0.228256518956095	0.227568140865207	0.227266002065134	0.227381250885781	0.22797462657046	0.229078834865572	0.230731253767001	0.23300975409951	0.23596884544043	0.239633446453685	0.244072083465065	0.249339266051903	0.255439666463683
0.000163668476012665	0.000163668476012665	0	3.05754295847913e-05	0.000269783202218692	0.000757191520893793	0.0015359656979651	0.00262229272556574	0.00406653213477649	0.005906453573908	0.00817622958190797	0.0109046370336797	0.014145632569667	0.0179477771662692	0.0223686245732929	0.0275106924075813	0.0333703835597714	0.0399369067017745	0.0472696141380786	0.0554386495012608	0.0645501275175269	0.0746058467415585	0.0856651594778436	0.0978413746713141	0.111145283650059	0.125584080632803	0.141215319369355	0.158094755054838	0.175377066988968	0.259495469440757	0.255207715080162	0.251178952593696	0.249898381660498	0.248678961586469	0.24758184323078	0.24664479624174	0.245914583041068	0.245450555933252	0.245306671558735	0.245518901011147	0.246150193704339	0.247247312060029	0.248871406937385	0.251038665328542	0.253865993287794	0.257373174916637	0.261621361074241	0.266644724299553	0.272538587990691	0.27932273624915
0	0	3.32355653785448e-06	0.000144574709396526	0.000455327245685608	0.000975463843859315	0.00173822006929616	0.00277018437429894	0.00410791588078403	0.0058079150498949	0.00790175566874112	0.0104293204157769	0.0134288301911876	0.0169833739084194	0.0211079075718927	0.0258805347602469	0.0313361528171296	0.037512982642726	0.0444658629199106	0.0522562794446337	0.0609008499995846	0.0704461043762931	0.0809518665924406	0.0924081659784135	0.104944621239188	0.118524673252848	0.133178234028234	0.148981745365716	0.165990045948169	0.182995022974085	0.261741709803661	0.258795376932856	0.256520402482697	0.254424900085582	0.252537119972082	0.25088531237277	0.249502712853024	0.248422556978222	0.247694698096433	0.247360680664379	0.247458725582246	0.248032039085025	0.249142106968667	0.250827150133358	0.253138683705433	0.256146502372189	0.259858915024968	0.26431081900742	0.269580317898183	0.275735544606283
0	0	1.47655234870259e-05	0.000108280505571524	0.000311716606948327	0.000661167329474609	0.00119600740244911	0.00196545523749524	0.00299412004042472	0.00434270451890643	0.00607191138060926	0.00820306860390335	0.0108001601238991	0.0138877951464084	0.0175463637437493	0.0218234437138245	0.0267305193526794	0.0323545431875156	0.0387250462653069	0.045845309813495	0.0537383024241708	0.0624876953970941	0.0721509102124923	0.0827952120329173	0.0944189602446483	0.10707465448675	0.120800028874801	0.135644301820425	0.15162716068827	0.16873219934113	0.1857355199433	0.263692562113635	0.260995393156672	0.258331036474124	0.255729023112966	0.253232009029938	0.250899056318988	0.248795789528947	0.246987833208647	0.245526046383431	0.244480975443294	0.243914963709624	0.243898557572417	0.244487537898177	0.245744248008295	0.247726109382998	0.250454450000656	0.253985050727776	0.258390098568072	0.26368107781759
0	0	1.32279214966957e-05	3.674422637971e-05	7.64279908697946e-05	0.000129339676856576	0.000198418822450429	0.000282195658596165	0.000382139954348974	0.000502661016874419	0.000640819308062125	0.000802493904132844	0.000989154574141765	0.00120521062525445	0.00145066205747091	0.00172550887079113	0.00203856967954625	0.00239425379090184	0.00279844028107863	0.00325553845724221	0.00376848785750295	0.00434757686524716	0.00499280548047485	0.00571446208657234	0.00652430483598112	0.00742527326681159	0.00842912553150523	0.00953292209195169	0.0107822257888618	0.0121799761603459	0.0138790291881437	0.0158705662579239	0.0182956851989847	0.0207237436781558	0.0231723789240997	0.0256533490892576	0.0281651844045745	0.03070494533194	0.0332667527951333	0.035878532406203	0.0385461632413699	0.0412505383029165	0.0440019459742291	0.0468018560243629	0.0496605568367042	0.0525986251780258	0.0556351680460449	0.0587628365954858	0.0619963285169001	0.0653385833483985
0.00375289375428372	0.00375289375428372	0.00368738986159508	0.0035755539472486	0.00340939773164812	0.00320170246214752	0.00295726110650452	0.00269045256799225	0.00240287450252987	0.00211529643706752	0.00182612071568595	0.00153534733838513	0.00125256224068046	0.00098415604624893	0.000728531099171293	0.000500066302720638	0.000301956968735463	0.000150179656408113	5.11249894155363e-05	0	1.11835914346361e-05	9.10663873964144e-05	0.000241246043804527	0.000482492087609055	0.000821195142486944	0.00126374583211512	0.00184689024263601	0.00258340962140347	0.00347170631249829	0.00455172171390137	0.0060247604714363	0.00795472882187255	0.0103975447223833	0.0128147981281863	0.0152288562221509	0.0176141565095691	0.0199834802377951	0.0223559992778595	0.0247460925330355	0.0271537600033231	0.0295805993446416	0.0320473800839408	0.0345381256620287	0.0370640196703397	0.0396793824101279	0.0423842138813932	0.0451785140841358	0.0480830525453055	0.0510866456734679	0.0542004770600575
0	0	1.23579691737305e-05	3.70739075211963e-05	7.82671381003028e-05	0.000137310768597026	0.000215577906697334	0.000311695444715249	0.000438021351824517	0.000591809412653188	0.000775805842573203	0.000991383749270537	0.0012426624558031	0.00153925371597268	0.00188664996052315	0.00228897051251244	0.00275582712574233	0.00329408533864268	0.00390786447427139	0.00460814939411623	0.00540592495966496	0.00630805670934743	0.00732690261233737	0.00848580549929628	0.00980398887782774	0.0112773334248738	0.0129525248017576	0.0148391747622807	0.0169619992447908	0.0193374755415193	0.0223926401428032	0.0259640932340119	0.0304994679207717	0.0349016511619924	0.0391624043115581	0.0433490096460815	0.0474175277196114	0.0513885551474374	0.0553197624523703	0.0591919261268065	0.0630448662936391	0.0668978064604717	0.0707782087810237	0.074688819470667	0.0786255192063438	0.0826020390649137	0.0866650647076997	0.0908104768116439	0.0950767223919536	0.0994747863101164
0	0	1.0984665407092e-05	3.43270793971625e-05	7.00272419702106e-05	0.000120831319478009	0.000183993145568787	0.000267751219297861	0.000373478623841119	0.000499802276022673	0.000649468342194297	0.000825222988707764	0.00103667779779428	0.00128245968627796	0.00156668790368645	0.00189622786589921	0.00227107957291621	0.00270085460696867	0.00319104530076014	0.00374989015334593	0.0043815084142537	0.00509963091524232	0.00591661540489477	0.00684344654861813	0.00788698976229184	0.00905411046179533	0.0103805088097017	0.0118854079704732	0.01356880794411	0.0154719012258887	0.0178528274528758	0.0209738455116657	0.0242898413814315	0.0276360450810668	0.030983621863878	0.0343572872270311	0.0377295795070082	0.0411046179533371	0.0445126103958873	0.0479521837514829	0.0514411881014104	0.0549686387802628	0.0585688628674371	0.0622404872797575	0.0659917505162793	0.0698226525770025	0.0737634012917966	0.0778167428270135	0.0819922887648842	0.0863271123511578
0	0	1.13161215125131e-05	3.53628797266023e-05	7.07257594532058e-05	0.000118819275881384	0.000181057944200206	0.000257441764409666	0.000353628797266025	0.000465375497202089	0.000598339924974114	0.000753936595771166	0.000936409055160435	0.00114858633352005	0.00138905391566095	0.00166912792309564	0.00198880835582412	0.0023523387594136	0.00277103525537657	0.00323782526776772	0.00376402491809957	0.00435812129750649	0.00503284504269007	0.00579102518402843	0.00664397784303408	0.00759453205008515	0.00865966198745042	0.00986199989815491	0.011210032873333	0.012732051216766	0.0145030242334742	0.0167789791726784	0.0196150821267519	0.0224087496251535	0.025178370365341	0.0279324314384488	0.0306850779963675	0.0334363100390972	0.0361804695058816	0.0389585773372034	0.0417465867748488	0.0445473268491957	0.0474032330159161	0.0502789423952834	0.0532098178670243	0.0562071755526511	0.059272429967353	0.0624027520807518	0.0656207741358727	0.0689519574061186
0	0	2.99909427352939e-06	1.04968299573529e-05	2.39927541882352e-05	4.34868669661762e-05	7.04787154279408e-05	0.000107967393847058	0.000157452449360293	0.000220433429104411	0.000298409880216175	0.000394380896969115	0.000511345573636762	0.000652303004492643	0.000821751830947054	0.00101669295872646	0.00124762321778823	0.00151304306099558	0.00182344931830587	0.0021833406311294	0.00260321382942351	0.00308756755459851	0.00364539908947498	0.0042857057168735	0.00501598517247791	0.00585723111620291	0.00682443901941614	0.00793260435348525	0.00919222394836759	0.0106302896525249	0.0125332149690793	0.0146250832248661	0.0172612870912984	0.0198839950334999	0.0224797111272396	0.025076926768116	0.0276816401446763	0.0303103462754248	0.0329360533118998	0.0355782553668792	0.0382474492703204	0.0409436350222233	0.0436608144340409	0.0464274789013718	0.0492616229898571	0.0521602476052232	0.0551413473131114	0.0581959248307011	0.0613509720064541	0.0646184852174643
0	0	3.97805176240948e-06	1.19341552872286e-05	2.65203450827302e-05	4.90626384030509e-05	8.22130697564636e-05	0.000125971639142968	0.000182990381070838	0.000253269295540074	0.000343438468821356	0.000454823918168823	0.000586099626328338	0.000742569662316446	0.000925560043387285	0.00113904882130326	0.00138568803057265	0.00167343377472028	0.00200361207100027	0.00238152698842917	0.00281248259602354	0.00330841304907059	0.00386666631306206	0.00449917654328518	0.00522318196404372	0.00604398664435422	0.00698015482577459	0.00804362066359207	0.00923703619231493	0.0105842697225176	0.0122908539285913	0.0142560114992216	0.0166521246774463	0.0190588459937041	0.0214841315515197	0.0239293073681475	0.0263877433573166	0.028888611898618	0.0314252829057812	0.034007038499585	0.0366245965592504	0.0392872392055565	0.0420095526282988	0.0448008189482561	0.0476676682516993	0.0506127525731365	0.0536334198780594	0.0567535384770427	0.0599890205771357	0.0633358881265763
0	0	1.43885720205584e-06	5.75542880822335e-06	1.29497148185025e-05	2.44605724349493e-05	4.17268588596193e-05	6.61874312945686e-05	9.92811469418529e-05	0.000141008005801472	0.000195684579479594	0.000264749725178274	0.000351081157301625	0.000454678875849645	0.000576981738024391	0.00071942860102792	0.000887774893668453	0.00108633718755216	0.00131223776827493	0.00156979320744292	0.00186763664826848	0.00220432923354955	0.00259569839250873	0.00303598869633782	0.00353671100265325	0.00410793731186942	0.00475110648118838	0.00548204593983275	0.00630651111661074	0.00724032944074498	0.00839717063119788	0.00975545182993859	0.0113813604682617	0.0130418016794341	0.0147425308922641	0.016464842963125	0.0182116156064208	0.0200001151085762	0.0218231471835809	0.0236835895458391	0.0255943919101693	0.0275426045617529	0.0295411772154084	0.0315929875855401	0.0337138631013704	0.0358879763336767	0.0381383489976921	0.0404649810934164	0.0428736280496578	0.0453642898664165
0.000322183101135155	0.000322183101135155	0.000296177290281201	0.000254279039460932	0.000209491254101332	0.000156034865123757	0.000102578476146172	5.63459235169165e-05	2.31162763146329e-05	0	1.44476726966581e-06	2.74505781236203e-05	9.24651052585217e-05	0.00019648834867436	0.000346744144719454	0.000551901097011788	0.000824962110978356	0.00116737195388881	0.00158779922936114	0.00209491254101333	0.00270604909608137	0.00344143563634052	0.00429962739452115	0.00530085111239856	0.00646099922993904	0.00779451941983926	0.00933175179476214	0.011084254492865	0.0131155972740131	0.0154373382763638	0.0185190268625578	0.0221381688730671	0.0266400636853413	0.031014818977885	0.0353043330015185	0.0394825999453878	0.0435972971293919	0.0476383111826431	0.0516518746577707	0.0556249846493478	0.0595966498736551	0.0635885418397377	0.0675876576421687	0.0716228926263413	0.0757014706286038	0.0798465079252709	0.0840883446290054	0.0884414284125042	0.0929057592757671	0.0975203459350751
0.00158928747209618	0.00158928747209618	0.00155435807710505	0.00147656078826118	0.00137494800283245	0.00125587051990817	0.00111456524017135	0.000966909161345224	0.000814489983202136	0.000663658504831373	0.000511239326688285	0.000371521746723779	0.000241330365393225	0.000139717579964496	6.5095690665277e-05	1.90523972678833e-05	0	1.58769977232434e-05	6.98587899822533e-05	0.000166708476094006	0.000330241552643361	0.000554107220541028	0.000841480879331646	0.00121935342514472	0.00169883875638652	0.00227358607396776	0.00296741087447329	0.00378666395699239	0.00476309931697156	0.00590624315304473	0.00739074244016753	0.00910863359382194	0.0114616046564059	0.0138225142178515	0.0161913622781586	0.0185506841398319	0.0209322337983177	0.0233423620527053	0.0257636042054992	0.0281975479564716	0.0306664211024352	0.0331781621422516	0.0357438849743269	0.0383381864023041	0.0409912327218572	0.0437379533279775	0.0465608835231693	0.0494727249056113	0.0524909421727989	0.0556187107242769
1	1	0.998495570290299	0.995765308965287	0.991931799186494	0.987229063353207	0.981712821084304	0.975527943388867	0.968763581657102	0.961542319050538	0.953942163035605	0.946041121078732	0.937894912798797	0.929570401738452	0.921101019669026	0.912531342285619	0.903872513512008	0.89518025296707	0.886465704574581	0.877751156182092	0.869058895637154	0.860411210787318	0.851830389480136	0.843316431715607	0.834891625341283	0.826544826433387	0.818276034991921	0.810096394940659	0.801994762355826	0.793971137237421	0.786025519585446	0.778169053323675	0.770390594528333	0.762690143199421	0.755056555413161	0.747512119017106	0.740034546163704	0.732634980776732	0.725302278932412	0.718047584554522	0.71087089764306	0.703761074274252	0.696729258371873	0.689753162088371	0.682866217195074	0.676034991920655	0.66927063018889	0.662584275923553	0.655953641277094	0.649389870173288
1	1	0.998657718120805	0.996062639821029	0.992393736017897	0.987829977628635	0.982371364653244	0.976107382550335	0.969127516778523	0.961610738255034	0.953736017897092	0.945413870246085	0.936823266219239	0.927964205816555	0.919015659955257	0.909977628635347	0.900939597315436	0.891991051454139	0.883042505592841	0.874183445190157	0.865503355704698	0.856823266219239	0.848232662192394	0.839821029082774	0.831409395973154	0.823087248322148	0.814854586129754	0.806711409395973	0.798657718120805	0.790604026845638	0.782729306487696	0.774944071588367	0.767158836689038	0.759463087248322	0.751856823266219	0.744340044742729	0.736912751677852	0.729574944071588	0.722237136465324	0.715078299776286	0.707919463087248	0.700850111856823	0.693780760626398	0.686890380313199	0.68	0.673199105145414	0.666487695749441	0.659776286353468	0.653154362416107	0.64662192393736
1	1	0.999051406472327	0.997227188149878	0.994563829399102	0.991061330220001	0.986792659345471	0.981903754241308	0.97646758364041	0.970484147542778	0.963916961581962	0.956911963223759	0.949578605567514	0.94188040424678	0.933890327994454	0.925681345543435	0.917253456893721	0.908679630778212	0.899996351563355	0.891240103615601	0.882483855667846	0.873727607720092	0.865007844138787	0.856361049290379	0.847823707541319	0.839322850158707	0.830931445875442	0.822613010325076	0.814404027874056	0.806268014155934	0.79820496917071	0.790214892918385	0.782297785398957	0.774490130978876	0.766755445291693	0.759057243970959	0.751468495749571	0.743952716261082	0.736509905505491	0.729176547849247	0.721879674559451	0.714655770002554	0.707504834178554	0.700426867087453	0.693421868729249	0.686489839103944	0.679630778211536	0.672844686052027	0.666095078258966	0.659454923565252
1	1	0.999400684931507	0.998202054794521	0.996404109589041	0.994092465753425	0.991095890410959	0.987585616438356	0.983390410958904	0.978595890410959	0.973202054794521	0.967380136986302	0.960873287671233	0.95402397260274	0.946832191780822	0.939383561643836	0.931506849315069	0.923458904109589	0.915068493150685	0.906592465753425	0.898030821917808	0.88929794520548	0.880565068493151	0.871832191780822	0.863184931506849	0.854537671232877	0.84597602739726	0.8375	0.829109589041096	0.820890410958904	0.812671232876713	0.804537671232877	0.796489726027397	0.788527397260274	0.780650684931507	0.77277397260274	0.765068493150685	0.757448630136986	0.749828767123288	0.742380136986301	0.734931506849315	0.727568493150685	0.720291095890411	0.713099315068493	0.705993150684932	0.69888698630137	0.691952054794521	0.685017123287671	0.678167808219178	0.671404109589041
0.962321024868123	0.962321024868123	0.963828183873399	0.966088922381311	0.969103240391861	0.973624717407686	0.977392614920874	0.982667671439337	0.987189148455162	0.991710625470987	0.994724943481537	0.997739261492087	0.999246420497362	1	0.999246420497362	0.99698568198945	0.9939713639789	0.989449886963074	0.984174830444612	0.977392614920874	0.970610399397136	0.962321024868123	0.953278070836473	0.944235116804823	0.935192162773172	0.926149208741522	0.916352675207234	0.907309721175584	0.898266767143934	0.889223813112283	0.880180859080633	0.87189148455162	0.86284853051997	0.854559155990957	0.845516201959307	0.837226827430294	0.828937452901281	0.820648078372268	0.812358703843255	0.804069329314243	0.796533534287867	0.788244159758855	0.780708364732479	0.772418990203466	0.764883195177091	0.757347400150716	0.749811605124341	0.742275810097965	0.73474001507159	0.727204220045215
1	1	0.99846519837311	0.995600235336249	0.991609751106336	0.986519325710485	0.98061033944696	0.973933952369989	0.966669224669378	0.95889289642647	0.950707287749725	0.942214718747602	0.933491929501445	0.9246156600926	0.91561149054818	0.906581740976645	0.897551991405111	0.888598981914921	0.879722712506075	0.870923183178574	0.862200393932418	0.85357992479472	0.845036195738368	0.836594786790474	0.828230117923925	0.81994218913872	0.811756580461975	0.80362213183946	0.795590003325404	0.787634614892692	0.779755966541325	0.771954058271302	0.764254470109738	0.756606042002405	0.749034353976415	0.74153940603177	0.73412119816847	0.726779730386514	0.719515002685903	0.712327015066636	0.705215767528714	0.698155680045021	0.691172332642673	0.684265725321669	0.677410278054895	0.670631570869465	0.66392960376538	0.657304376742639	0.650730309774128	0.644207402859847
1	1	0.998751669050084	0.99643672621258	0.993149981433053	0.989002046314659	0.984056127487774	0.978446539041946	0.97223648760755	0.965528683958947	0.958433739699295	0.950951654828592	0.943169338463605	0.935110493090725	0.926846226169125	0.918423942671586	0.90989104757089	0.901255441695834	0.892572430847996	0.88385781668497	0.875143202521945	0.866460191674107	0.857824585799051	0.84925218655437	0.840766696426455	0.832352313757713	0.824032741034535	0.815792176599325	0.807630620452086	0.799555973421612	0.791560334679108	0.783643704224573	0.775813982886805	0.768055369008209	0.760367862588786	0.752767265286129	0.745237775442644	0.737787293887129	0.730407919790786	0.723107553982413	0.715878295633212	0.708712243914387	0.701625200483531	0.694609264511847	0.687664435999336	0.680790714945998	0.673980200523035	0.667240793559244	0.660572494054626	0.653967401180384
1	1	0.998830906578807	0.996599000956531	0.993516845573387	0.989478159209268	0.984482941864173	0.97863747475821	0.972154320331597	0.964927197364226	0.957168668296312	0.948985014347965	0.940482516739292	0.931661175470294	0.922733552981188	0.913593368051865	0.904559464342651	0.895525560633436	0.88659793814433	0.877670315655224	0.868955255606334	0.860240195557445	0.851631416728664	0.843128919119992	0.834732702731427	0.826336486342863	0.818046551174407	0.80986289722606	0.801785524497821	0.793814432989691	0.78584334148156	0.777978531193538	0.770220002125624	0.762461473057711	0.754915506430014	0.747369539802317	0.73982357317462	0.73249016898714	0.72515676479966	0.717929641832288	0.710702518864917	0.703581677117653	0.696567116590498	0.689552556063344	0.682750557976406	0.675842278669359	0.66914656180253	0.6624508449357	0.65575512806887	0.649271973642257
0.916666666666667	0.916666666666667	0.916666666666667	0.916666666666667	0.916666666666667	0.916666666666667	0.916666666666667	0.916666666666667	1	1	1	1	1	1	0.916666666666667	0.916666666666667	0.916666666666667	0.916666666666667	0.916666666666667	0.916666666666667	0.916666666666667	0.916666666666667	0.916666666666667	0.833333333333333	0.833333333333333	0.833333333333333	0.833333333333333	0.833333333333333	0.833333333333333	0.833333333333333	0.833333333333333	0.833333333333333	0.833333333333333	0.75	0.75	0.75	0.75	0.75	0.75	0.75	0.75	0.75	0.75	0.75	0.666666666666667	0.666666666666667	0.666666666666667	0.666666666666667	0.666666666666667	0.666666666666667
1	1	0.999524488825488	0.998573466476462	0.997384688540181	0.995720399429387	0.993342843556824	0.990014265335236	0.985972420351878	0.981217308606752	0.975748930099857	0.969567284831194	0.962672372800761	0.955301949595816	0.947456015216358	0.938896814075131	0.930337612933904	0.921540656205421	0.912505943889681	0.903471231573942	0.894436519258203	0.885401806942463	0.87660485021398	0.867807893485497	0.859010936757014	0.850451735615787	0.842130290061816	0.83357108892059	0.825249643366619	0.816928197812649	0.808844507845934	0.80076081787922	0.792677127912506	0.784831193533048	0.77698525915359	0.769139324774132	0.761531145981931	0.753922967189729	0.746314788397527	0.738944365192582	0.731573941987637	0.724203518782692	0.716833095577746	0.709700427960057	0.702567760342368	0.695672848311935	0.688777936281503	0.68188302425107	0.674988112220637	0.668330955777461
0.203601381605954	0.203601381605954	0.203434778202779	0.20352924404994	0.203905389877727	0.204599284464147	0.2056109278092	0.206959213082318	0.208688796865795	0.210796244037917	0.21333823410698	0.216352553411849	0.21985466000024	0.22388234021102	0.228451052091903	0.233553925399462	0.239233899155132	0.245478950432911	0.252314842645662	0.259794820179966	0.267932623522683	0.276752298525818	0.286214341289648	0.296392606931045	0.307256179354575	0.318851432703389	0.331171496734058	0.344221524129154	0.357982621719244	0.372502881208338	0.387832111861304	0.403467068346899	0.482936891661414	0.477992033952743	0.473105573313226	0.468675983861798	0.464431890982977	0.460577684418803	0.456919279792381	0.453485875638288	0.450296365125957	0.44736277118139	0.444734903069453	0.442416195911862	0.44044443604748	0.438811035672021	0.437550346002635	0.436672672404465	0.436196908046944	0.43617973243837
0	0	1.00146213471667e-05	8.67933850087794e-05	0.000258711051468477	0.000565826106114928	0.0010481970343368	0.00173920590729131	0.00268224941748286	0.00392406246453155	0.00550971084449964	0.00745922380008145	0.00982601264512856	0.0126618195899346	0.0160150486376777	0.019894045306147	0.0243271843558262	0.0293461787543146	0.0350027707119061	0.0413169894712948	0.0483172097929644	0.0560351446445143	0.0644607794045974	0.0736525326977387	0.0836204191452855	0.0944328719931099	0.106063185584286	0.118538065575741	0.131799093342947	0.145914702131779	0.160918274013393	0.176761404984611	0.193469131598801	0.210554075617068	0.289654562327665	0.286701918133809	0.28378265601111	0.280930158030725	0.278151100606886	0.275467182085845	0.272908446331644	0.270498260794093	0.268270007544348	0.266252061342894	0.264479473364445	0.262990632990833	0.261805569464752	0.260979363203611	0.260540388967893	0.260523697932315
0.0406796860991679	0.0406796860991679	0.0406567959072337	0.0407960445748338	0.0411336749058641	0.0416887620602699	0.0424784736820018	0.043554312702912	0.0449429843469237	0.0466750088699494	0.04880570423583	0.0513407929925492	0.054324148007981	0.05775767679812	0.061689067262829	0.0661564697219986	0.0711541616276452	0.0766649753358182	0.08277856409826	0.0894949279149706	0.0968102517539609	0.104797021223023	0.113424716066244	0.122714318959564	0.132713517802847	0.143420405080097	0.154779662827473	0.166842793976827	0.179594538400204	0.193113104253379	0.207388953956379	0.222423995025198	0.238183892171936	0.257302924985026	0.276297969258472	0.29524723314805	0.385074068846067	0.38113504831738	0.377236085624578	0.373386718347633	0.369604114130497	0.365909255649109	0.362328848127392	0.358889596789269	0.355625836922643	0.352577626363397	0.349779300399434	0.347267101834649	0.345071550924955	0.343221260410269
0	0	1.57892326906589e-06	9.47353961439536e-06	4.73676980719768e-05	0.000146839864023128	0.000342626349387299	0.000682094852236466	0.00121419199391167	0.00199260116556116	0.00306784791179503	0.00449361562376153	0.00631411415299451	0.00858144796737313	0.0113445636882384	0.0146303030111646	0.0184781390178782	0.0229464918693346	0.0280890449566822	0.0339010615101138	0.040423593534625	0.0476661145698302	0.0556412560018821	0.0644058590684669	0.0739915022349659	0.0843887119617648	0.0956006460954017	0.107668356640872	0.120588685751639	0.134353738811355	0.148974568282905	0.164452753089558	0.180793030001121	0.197030676900195	0.271930060014873	0.269211154145542	0.266520668895054	0.263893340575328	0.261335484879441	0.258867627809891	0.256518189985521	0.254302960639022	0.252258255005581	0.250414072627313	0.248801991969596	0.247464643960697	0.246424133526383	0.245708881285496	0.245361518166302	0.24539783340149
0.0341155211286883	0.0341155211286883	0.0341081228047786	0.0342671867688375	0.0346260054784589	0.035212322648304	0.0360705282218313	0.0372209675897925	0.0387061811146685	0.0405631604160077	0.0428122508845621	0.045494143301835	0.0486439797063975	0.0522784063270466	0.0564621584979923	0.0612007849621668	0.0665386756630285	0.0724813793435097	0.0790251968416555	0.0862274651677662	0.0941177776174808	0.102709081257641	0.112010623993134	0.122015007500051	0.132707435130571	0.144145243894996	0.156306238821595	0.169245907339692	0.182971647773197	0.197494557607974	0.212820185586955	0.228957779615028	0.245861100167757	0.264438291505059	0.351738513639735	0.348118883666905	0.344538094894602	0.341003545646734	0.337530032571121	0.334137901058515	0.330847496499668	0.327690261771196	0.324692091006782	0.321897374149886	0.319330155753214	0.317021878693382	0.315003985847006	0.313313468833636	0.311974372205977	0.311053280879217
0.303686281444803	0.303686281444803	0.303408638755029	0.303398028206375	0.303677439320925	0.304280472169415	0.305208895176621	0.306448560944339	0.308048985366285	0.309994252619479	0.312358636544498	0.315163358238649	0.318424333524913	0.322175162474026	0.32643176090897	0.331263097395995	0.336651487687343	0.342579247535258	0.349094124408683	0.356196118307618	0.363934745125779	0.3723294575357	0.381339581767541	0.39101817056457	0.401476634687652	0.412600026526372	0.424439630399222	0.437034351651267	0.450377116583403	0.464538662186657	0.479460630443433	0.49476634687652	0.575804412219815	0.569935010389496	0.564131040275874	0.558836376497635	0.553700870949202	0.548749281577435	0.544008134753968	0.539496883151333	0.53524382156594	0.531270171095097	0.527586542287457	0.52423007206331	0.521223749944737	0.518569344356514	0.516309297493258	0.514455988328397	0.513071311729077	0.512160572969627
0.0711678300914632	0.0711678300914632	0.0711561861402048	0.0713754805555717	0.0718528825571669	0.0726291459743949	0.0737372620024879	0.0752160438123073	0.0770907199649129	0.079394281655537	0.0821325508598088	0.0853521033827619	0.0890820491025425	0.0933282099947796	0.0980944673765596	0.103419634418744	0.109303711121332	0.115789391972272	0.122886380264279	0.130621845216956	0.139040421976794	0.148202270958627	0.158049172406164	0.168598592246293	0.179852471137556	0.191818571714125	0.204518241219976	0.217959242289278	0.232160981507465	0.247094348996388	0.262786513975653	0.279208366567111	0.296412304551426	0.315535553834838	0.406769793261645	0.402610962003846	0.398494825233995	0.394450492830237	0.390485727426745	0.386621876267493	0.382886108572083	0.379303652901576	0.375901678475574	0.372705413855138	0.369747850235499	0.367060038153347	0.364682731438086	0.362648921284949	0.360995480206253	0.359737933470344
0.259967617702571	0.259967617702571	0.259744034521243	0.259798067123397	0.260165116179411	0.260856360848349	0.261886706675635	0.263263606433979	0.265026187180113	0.267200533618526	0.26980155129464	0.272862777685653	0.276391665564277	0.280445973919022	0.28503129232942	0.29015693676136	0.295839675953443	0.302100005030622	0.308934197606542	0.316368338385692	0.324409880140783	0.333114718667146	0.342490306737493	0.352510559647335	0.363127034374051	0.374425437803817	0.3864001803571	0.399068030772499	0.412466252913568	0.426617205098442	0.441522750520297	0.457149351701934	0.473497008643353	0.489956457175436	0.575668932930635	0.569814779966202	0.564020249183456	0.558309562093707	0.55268830827649	0.54717698285676	0.54179608095947	0.53657168728911	0.531529886550167	0.526702353026664	0.522118897809444	0.517805605602994	0.513805329850404	0.51015347122205	0.506877977615597	0.504023565667312
0.19472847080209	0.19472847080209	0.1945873183092	0.194731913545819	0.195169141999408	0.195940316594713	0.197060929678517	0.198544752225734	0.200424490301791	0.202724243112791	0.205468109864838	0.208699124854544	0.212422452197503	0.216632927778122	0.221354650802504	0.226620327336074	0.232481598534768	0.238907479705026	0.245946169259053	0.253589060337527	0.261892958211977	0.270895733063422	0.280580171173218	0.290965207631874	0.302112811826513	0.31393347242018	0.326496044287455	0.339843561724952	0.353939875923516	0.368760887677043	0.384310039729263	0.400022722108612	0.479710189832889	0.474793951787817	0.469934519014274	0.46536427671397	0.460969614343847	0.456974310246294	0.453180406656889	0.449606838666143	0.446275984108295	0.443217106305041	0.440445697603162	0.438004792299271	0.435889226277774	0.434140312463421	0.432783871434178	0.43184400239615	0.43135685415849	0.431329312208658
0	0	6.96243072381428e-06	4.87370150667001e-05	0.000158395298966775	0.000370749436043111	0.000727574010638594	0.00126019996101039	0.00201910490990615	0.00304606344166875	0.00438807196368396	0.00609560809869942	0.00822437129250564	0.0108056924833598	0.0138865680786476	0.0174983290166263	0.0216583813741053	0.0264415712813657	0.0318948951457933	0.0380427214749213	0.0449390091068594	0.0525489458879884	0.0609195282256942	0.0700507561199766	0.0800018102319882	0.0908022808923051	0.102436502631799	0.114916659704236	0.128234049071212	0.142416520455621	0.157495404795722	0.173409780822681	0.190211866766926	0.208188862895814	0.290836396802852	0.287913916506531	0.285022767148467	0.282194279666917	0.279433675884925	0.276754880663937	0.274187484334531	0.271754114796558	0.269480881165232	0.267404336201855	0.265557551452363	0.263977079678057	0.262678586348066	0.261695143008327	0.26106156181246	0.260817876737126
0.000279271635158319	0.000279271635158319	0.000151081376397124	5.95169058534074e-05	4.57822352719007e-06	0	4.73083097809217e-05	0.000157185674433377	0.000338788541011726	0.000595169058534116	0.000938535823073032	0.0013597323875741	0.00187859772065511	0.00250428826937047	0.00324748655528358	0.00410971865290351	0.00510014100928463	0.00622791007148133	0.00749913013752984	0.0089199055054664	0.0105116012184179	0.0122833737234387	0.0142306447970016	0.0163656230351791	0.0187020431085527	0.0212322746445772	0.0239883652079429	0.026976419096686	0.0302055927578608	0.0336743601169583	0.0374025601425964	0.0413932449837931	0.04566014931113	0.050227690316752	0.055089763702623	0.0602509476922701	0.0657219248072568	0.0714935386005286	0.0775917323387397	0.0840134538728719	0.0907693857244886	0.0978763147131896	0.105343397286029	0.113191998486134	0.121422118313505	0.130035282842649	0.139045226744151	0.14844737179448	0.158252400515203	0.168484730098462
1.467396451835e-05	1.467396451835e-05	0	2.66799354879149e-05	0.000100049758079683	0.000222777461324095	0.000400199032318737	0.000637650458161191	0.000943135719497829	0.00132199080342624	0.0017768837034952	0.00231581840035111	0.00294813287141472	0.00368049710055801	0.00451958107165297	0.00547472276212036	0.00654859016550898	0.00775185525601399	0.00908718602718419	0.0105679224467635	0.0121927305179776	0.0139749502085704	0.015931923476609	0.0180703203059655	0.0203994786740606	0.0229167305873454	0.0256380840071129	0.0285688749204604	0.0317197753015833	0.0351121290988718	0.038745936312326	0.0426305349193666	0.0467619229296704	0.0511747842593717	0.0558557789407265	0.0608235829285765	0.0660821982132447	0.0716329587915056	0.0774932066214264	0.0836762816707509	0.0901888539233512	0.0970415953534225	0.104223833986769	0.111752911781459	0.119631496731041	0.127870260809709	0.136494549956178	0.145497694186575	0.154887697481547	0.164655221863674
1.59527161493355e-05	1.59527161493355e-05	0	3.45642183235579e-05	0.000126292336182224	0.000276513746588445	0.000494534200629336	0.000780353698304892	0.00114460738371467	0.00159261282890845	0.00213367578497334	0.00276513746588445	0.00350029180176623	0.0043457857576809	0.00530693690567823	0.00639172160383291	0.00761343378226935	0.00898270858508714	0.0105008754052987	0.0121745812079663	0.0140144611371894	0.0160311503370676	0.0182206606285636	0.0206016035138516	0.023177967171969	0.0259670337120774	0.0289754500992392	0.0322178396565912	0.0357035081352205	0.0394324555351272	0.0434179757864357	0.0476640570681832	0.0521906402755566	0.0569977254085557	0.0621092415414046	0.0675238592810908	0.0732508843787015	0.0793129165154482	0.0857059675122936	0.09243136676225	0.0995063963744794	0.106917762418857	0.114697370327682	0.122833255563842	0.131363970524698	0.140270903708076	0.149570007830125	0.159261282890845	0.169380622501572	0.179928026662306
6.9694350066674e-05	6.9694350066674e-05	8.04165577693251e-06	0	5.09304865871834e-05	0.000168874771315415	0.000360534233998787	0.000624568598674459	0.000971700073045045	0.00140594948499895	0.00194205987012727	0.00257735067650428	0.00331718300798135	0.00417764017611225	0.0051614027328227	0.00627115123003827	0.00751224677161027	0.00889139073735282	0.0104219858868941	0.0121187752558252	0.0139804185681832	0.0160243394114848	0.0182518780616929	0.0206750970024728	0.0233073989934528	0.0261528048625212	0.0292153354375666	0.0325083934782172	0.0360373400883242	0.0398128974755902	0.0438377461919409	0.0481373514806699	0.0527076925138886	0.0575809359147048	0.0627450191994532	0.0682321089912413	0.0740355039102551	0.0801659261641972	0.0866220354771047	0.0934145540566803	0.100558224938515	0.108066450882237	0.115937891611883	0.124179248507268	0.132794542396279	0.141814599626063	0.151227357712953	0.161062302728132	0.171306031911971	0.181998753543355
0	0	0	1.18926993097477e-06	9.51415944779819e-06	2.97317482743693e-05	6.77883860655621e-05	0.000134387502200149	0.000235475446333005	0.000382944917773877	0.000585120806039588	0.000853895810439887	0.00119997336035355	0.00163643542502129	0.00217636397368384	0.00282451608606509	0.00359754154119869	0.00450376522860147	0.00555626911751414	0.00676932444710841	0.00815006683697012	0.0097068211766161	0.0114514801653561	0.0133911794227759	0.0155378116481854	0.0179044588108252	0.0204970672603502	0.0233239618862773	0.026398224657847	0.0297258019247145	0.0333221541959822	0.0371837136618573	0.0413306979111663	0.0457619176739783	0.0504952119992579	0.055532959426867	0.0608894311959774	0.0665479775275554	0.0725300052803585	0.0788533535033514	0.0855156436566721	0.0925252006298374	0.0998927278522261	0.107615846783976	0.115688611075433	0.124131238315423	0.132946107043808	0.142139163610243	0.151713975824521	0.161662218797125
2.63190793585847e-06	2.63190793585847e-06	0	3.94786190379044e-05	0.000126331580921298	0.000269770563425692	0.000471111520519013	0.000735618268072983	0.00106855462195932	0.00147913225995355	0.00197524690586323	0.00256347832952804	0.00324645843888381	0.004034714865674	0.00492824760989861	0.00594021621123693	0.00707851639349655	0.00835367578842092	0.00976569439601003	0.011330363663879	0.0130555793158355	0.0149439732598154	0.0170139688513696	0.0192642501365302	0.0217092926089445	0.0243477803146446	0.0271849770695021	0.0302340424131964	0.0334962922996954	0.0369756745909028	0.0406958764582415	0.0446542659937755	0.0488626867832163	0.0533277185964035	0.0580585731111126	0.0630723577289266	0.068363808633974	0.0739223981945112	0.079770497627993	0.0859304781518742	0.0923852323645719	0.0991452878978293	0.106229068107198	0.113637888946645	0.121380962093946	0.129451707779262	0.137877761035919	0.146645962324238	0.155754995690251	0.16522854830538
0	0	3.71111218321014e-06	2.10296357048576e-05	5.69037201425562e-05	0.000117518552468323	0.000210296357048577	0.00034265935824974	0.000519555705649426	0.000749644661008458	0.00104158548608766	0.00140403744264785	0.00184442275505546	0.00237140068507131	0.00299486753185062	0.00372719366933743	0.00457580132189816	0.00554934975129363	0.00665773525667907	0.0079071430250265	0.00931241750506876	0.0108859290707499	0.0126326258716475	0.0145685893938888	0.0166938196374738	0.0190231610511354	0.021557850672268	0.0243139699869987	0.0272989412196941	0.0305201865947206	0.0339863653738389	0.0377197442301483	0.0417116639018881	0.0459757318003966	0.0505181331126459	0.0553487641377911	0.0604713359880156	0.0659068782990241	0.0716566281082111	0.0777440891260702	0.084168024315207	0.0909321447878048	0.0980413986934411	0.105483415658172	0.113297780878618	0.121479546205202	0.130044793124051	0.13898362533601	0.148308413215023	0.158030290097639
0	0	0	5.24566773416005e-06	1.96712540031002e-05	4.98338434745205e-05	0.000100979103882581	0.000183598370695602	0.000305560145514823	0.000478667180742105	0.000709476561045147	0.00100716820495873	0.00138223344795117	0.00184778645935788	0.00241300715771362	0.00309232112928735	0.00389490829261384	0.00482863714929433	0.00590399903479714	0.00713410811845767	0.00852421006801008	0.0100900418866569	0.0118420949098663	0.0137882376392397	0.0159337157425112	0.0182877091382155	0.0208646434126216	0.0236684528165301	0.0267017601838082	0.0299907938531265	0.0335460451599535	0.0373819396905581	0.0414984774449402	0.0458969698400334	0.0505852853774389	0.0555660468910239	0.0608549913839907	0.0664626101918078	0.0723928375652758	0.0786482963382616	0.0852421006801008	0.0921939218447964	0.0994972027476807	0.10716899180889	0.115197486276022	0.123585308982944	0.132353442600592	0.141532049718439	0.151108016167148	0.161077407695919
0	0	5.10387664950926e-06	2.80713215723004e-05	7.52821805802598e-05	0.000153116299485274	0.000270505462423984	0.000435105484370654	0.000657124118624301	0.000941665241834435	0.00130148854562483	0.00174424984496975	0.00227888092400583	0.00291303759770734	0.00366075552686043	0.00453224246476411	0.0055326022880679	0.00667204275007082	0.00795821966574712	0.00940134078839582	0.0110090619329912	0.0127864869761828	0.014748927547919	0.0168963836482	0.0192454428761366	0.0218024850775406	0.0245879257590103	0.0276055928280325	0.0308580382229322	0.0343554696970084	0.0381029911269104	0.0421069823584504	0.0463712712991152	0.0509111695788536	0.0557483686734259	0.0608943523052935	0.0663465685361316	0.0720935336434789	0.0781480073189591	0.0845189213467089	0.0912203113875144	0.0982547293797003	0.105631107107403	0.113357100385598	0.121440365029258	0.129875797161734	0.138672328567163	0.147821027461408	0.157352517104367	0.1672680734652
0	0	0	2.49845720267735e-06	8.74460020937071e-06	2.49845720267735e-05	5.7464515661579e-05	0.000112430574120481	0.00019737811901151	0.000323550207746716	0.000497192983332792	0.000730798731783124	0.00103436128190842	0.00141412677671538	0.0018863351880214	0.00246098034463719	0.00314680684677212	0.00395505775183824	0.00490072380305162	0.00598505422901358	0.0072292859159469	0.0086409142354596	0.0102274345591597	0.012002588401662	0.0139701234487704	0.0161400335292957	0.0185447985868726	0.0211844186215012	0.0240601428617828	0.0271832143651295	0.03057112233196	0.0342138729334636	0.038136450741667	0.042333858842165	0.0468285833497815	0.0516281196361247	0.0567374646155999	0.062160365974011	0.0679055683115676	0.0740030531147017	0.0804415773260012	0.0872198917168648	0.0943479901161033	0.101830869438122	0.109688517340542	0.117930927652175	0.126553103458614	0.135573783188881	0.144986720699968	0.154793165220476
0	0	1.16213800853706e-06	9.29710406829653e-06	3.02155882219637e-05	6.9728280512224e-05	0.000137132285007374	0.00024172470577571	0.000391640508876991	0.000596176798379515	0.000866954954368651	0.00121094780489562	0.00163745245402873	0.00215925241986187	0.00279029335849749	0.00353754809798683	0.00441380015642378	0.00542950877588517	0.00659629533645639	0.00792345694220572	0.00941796642118438	0.0110949315675034	0.012965973761248	0.0150392279684782	0.017321667017245	0.0198214258736082	0.0225536123316788	0.0255089292873886	0.0287175923289594	0.0321807635943999	0.03589844308371	0.0398810900389665	0.0441414879782634	0.0486924204196945	0.0535338873632599	0.0586693752229852	0.0641186403450155	0.0698851691433765	0.0759596645139997	0.0823676934930731	0.0891104182186051	0.0961936493806386	0.103622035531207	0.111399063084338	0.119538677696131	0.12803971722858	0.136905668095709	0.146146989539596	0.155761357284223	0.16574877132959
0	0	0	1.44192572063843e-06	7.20962860319214e-06	2.16288858095764e-05	5.33512516636218e-05	0.000108144429047882	0.000193218046565549	0.000318665584261092	0.000496022447899619	0.000733940191804959	0.00104251229602158	0.00143471609203523	0.00192064505989038	0.00251327653107278	0.00322270398562688	0.00405757897787653	0.00503232076502811	0.00615558090140544	0.00744177864421492	0.00889956554778037	0.0105347093149843	0.0123673969059158	0.0144033960234572	0.0166600097762564	0.0191473316443577	0.0218768970335262	0.0248443801666001	0.0280656422265063	0.0315536605447307	0.0353214124527589	0.0393775495049148	0.0437350490326841	0.0483967948875082	0.0533627870693869	0.0586560963898506	0.0642781647746198	0.0702203406693707	0.0765100206627956	0.0831529724577768	0.0901419864257113	0.0975030172295704	0.105254809903723	0.113390154819565	0.121932122788627	0.130889365365233	0.140261882549382	0.150051116266797	0.160261392294637
0	0	2.63453586722992e-06	1.71244831369945e-05	4.74216456101387e-05	0.000101429630888352	0.000187052046573325	0.000312192500266747	0.000487389135437537	0.000719228291753771	0.00101824811268437	0.00139235220583102	0.00185339598259626	0.00241323485438262	0.0030810896967254	0.00386881592102715	0.00478168259902232	0.00583417967798068	0.00703816256930476	0.00840943848819794	0.00994932470259383	0.0116644075521605	0.0135678597162341	0.0156675848024164	0.0179741209541762	0.0205059099225842	0.0232682207793747	0.0262597362566143	0.0294988981053735	0.0329883408615196	0.0367478235440567	0.040773394349184	0.0450795432241713	0.0496675874369523	0.0545599205423982	0.0597578598084429	0.0652627225030198	0.0710876813054652	0.0772419570913143	0.0837360880040361	0.0905700740436305	0.0977399634062968	0.105270784182774	0.113155950033393	0.121421806316827	0.130047276746137	0.139038947660993	0.148428433491801	0.158188071611954	0.168321813825254
0	0	3.27688355266651e-06	3.11303937503276e-05	9.01142976983169e-05	0.000186782362501966	0.000330965238819273	0.000525939810202905	0.000783175169087192	0.00111250196613013	0.00151719708488439	0.00201200650133697	0.00260676086614586	0.00330637550464007	0.00412723483458292	0.00507097729775075	0.00615890263723588	0.00739592617836733	0.00878532480469774	0.0103352907251088	0.0120638467991401	0.0139791852356735	0.0160845829182614	0.018384955172233	0.0209032401824569	0.0236509070413674	0.0266377863996225	0.0298687935825513	0.033350482357259	0.0370910449326273	0.0411052272846432	0.0453979447386358	0.0499790279452629	0.0548615844387354	0.0600636370785928	0.0655720783306245	0.0713951004037121	0.0775523645991716	0.0840618937765428	0.0909220494940492	0.0981410239605725	0.105727009384995	0.113709497719289	0.122060635453259	0.130819745189535	0.139981911602789	0.149553688460127	0.159533437319771	0.169909689089289	0.180734873905521
0.00063324933419286	0.00063324933419286	0.000436274605562205	0.000266974012358984	0.000130231225540988	3.90693676623235e-05	0	2.60462451082156e-05	0.000123719664263934	0.000301159709063472	0.000563250050464621	0.000919758030382961	0.00138045099073407	0.00195184049279497	0.00264694965911979	0.00346740638002777	0.00443111744903076	0.00554133864676737	0.00681923254738788	0.0082696828218502	0.00989431736047352	0.0117110429567698	0.0137247432816967	0.0159435577868506	0.0183805095947856	0.0210453660474172	0.0239364992544263	0.0270766996802824	0.0304822462281782	0.0341726735819448	0.0381577490834978	0.0424391006231564	0.0470362628847519	0.0519410964166879	0.0571926705866266	0.062784473833291	0.0687474360727472	0.0750766736340373	0.0817786980784383	0.0888665325285044	0.0963515722164704	0.104238700813294	0.112531174099614	0.121232247856068	0.130394014572874	0.140009962688754	0.150081720094027	0.160610914679013	0.171620336908181	0.183119754123446
2.69661135301739e-05	2.69661135301739e-05	0	2.55468443970053e-05	0.000109283723253874	0.000254049174836924	0.000464101006545671	0.0007436970257796	0.00110135284733773	0.00154700335515223	0.00207639074182359	0.00270228842955031	0.00342895422573191	0.00426632301430055	0.00522149114092206	0.00629587787472962	0.00750509517618807	0.00884630450703105	0.0103251829437913	0.0119559231778004	0.0137484600929905	0.0157198249189597	0.0178572442335095	0.0201763299971047	0.0226870170936774	0.0254049174836926	0.028345643127615	0.0315020976797788	0.0348898931006489	0.0385104486593584	0.0423666028941736	0.0464711292272931	0.0508197698513174	0.0554281367267112	0.0603146803522058	0.0655092053795977	0.0710102925397537	0.0768221996400733	0.0829420881422902	0.0893997626982009	0.0961952233078054	0.103327050701971	0.110800921957229	0.118635287572312	0.126832986085485	0.135388340420217	0.144325478151771	0.153679881008476	0.163434517760734	0.17360500036901
0.000576831042384409	0.000576831042384409	0.000383497561145663	0.000221858093224773	9.82514412852219e-05	2.21858093224553e-05	0	3.96175166472761e-05	0.000142623059930176	0.000321694235175887	0.000587923947045615	0.000953989800866501	0.00142306119797029	0.00200147694102059	0.00271776164200343	0.00356557649825525	0.00455284501310545	0.00568273658788592	0.00695525122259657	0.00838623592389632	0.00999312239911	0.0117980964575601	0.0137964039972489	0.0159912144195083	0.0183952053296652	0.0210194696323811	0.0238814390349807	0.0269779441361321	0.0303232472418285	0.0339363647600605	0.0378220507928257	0.0419898135441196	0.0464586694219329	0.0512428807322585	0.0563329392711011	0.0617526155484491	0.0674955707616388	0.0735633896113363	0.0799798426075299	0.0867718696615396	0.0939252084673726	0.101452536630356	0.109364947055151	0.117690964353743	0.126430588526133	0.135602835980312	0.145209291416944	0.155267386543356	0.165751766148892	0.176668769036217
0	0	0	2.50850382797684e-06	1.12882672258958e-05	3.13562978497105e-05	7.149235909734e-05	0.000135459206710749	0.000235799359829823	0.000378784078024503	0.000575701628520685	0.000837840278544265	0.00117397979149316	0.00159540843459327	0.0021121602231565	0.00273301492058077	0.00347302354983394	0.00433720311857196	0.00533935039784871	0.00649702491446002	0.00781900643180381	0.00931031195753605	0.0109809755069686	0.0128435395992414	0.0149092925015804	0.0171920309850393	0.0196942635534462	0.022427278474027	0.0253986012582655	0.0286195201733878	0.0321063404942756	0.0358690962362409	0.0399065331473696	0.0442324479987156	0.0488593833094189	0.0537923560871354	0.0590501801105748	0.0646391266393073	0.0705654669329025	0.0768292009913607	0.0834290745627678	0.0903901726854035	0.0977237836264938	0.105433670141781	0.11351857797935	0.121977252887288	0.13082098313282	0.140061056983173	0.149701237194088	0.159759083292361
0.000145272863741182	0.000145272863741182	4.98485316759037e-05	0	2.84848752433961e-06	6.12424817732424e-05	0.000183727445319727	0.000368879134401605	0.000630939986640592	0.000978455464609689	0.00141284981207105	0.00194124424783551	0.0025721842344761	0.00332133645337667	0.00418870090453721	0.00518139880676858	0.00631794532897894	0.00760403744621699	0.00905534183986658	0.0106690100224034	0.0124564359439247	0.0144176196044305	0.016569651929067	0.0189068359427853	0.0214476868144937	0.0242021742505273	0.0271816922009836	0.0303976346159598	0.033867092420602	0.0375857928836236	0.0415608572238356	0.0458250430477677	0.0503712291366092	0.0552136579279817	0.0603566021531717	0.065805758787228	0.0715739460240099	0.0776782547886636	0.0841201093249512	0.0909037823641592	0.0980136072249038	0.105498008195099	0.113348439812171	0.12159765968265	0.130239970831488	0.139271100527397	0.148726654864433	0.158590967161212	0.168878279855354	0.179605683872006
0.00017590898128839	0.00017590898128839	8.08613865599885e-05	2.12793122526296e-05	0	2.55351747031398e-05	0.000114908286164188	0.000265282092749419	0.000486586940176755	0.000784497311713549	0.0011590132073598	0.00162715807691761	0.00219035054120385	0.00286277680838687	0.00364018101601623	0.00452965626817608	0.00554397015221801	0.00670298335957781	0.00800527726943864	0.00945227050261736	0.0110595678880992	0.0128342625299684	0.0147806102906754	0.0169113787575719	0.019233661034742	0.0217630619511711	0.0245095118525769	0.0274829410846775	0.0306975358556411	0.0341561334071016	0.0378658268431431	0.041832290647033	0.0460895717183754	0.0506206466073683	0.0554354456597296	0.0605438992211772	0.0659559376374289	0.0716743981501185	0.0777233973131322	0.0840915861599353	0.0907917322778794	0.097838021875133	0.105253152884765	0.113041381169227	0.121202706728519	0.129739966804273	0.138667347604659	0.147994779475394	0.157727936899746	0.167871075740165
0.128026037194119	0.128026037194119	0.127991622473796	0.127932625810385	0.127844130815268	0.127721221099829	0.127567174256478	0.12738854547004	0.127183695944307	0.126952625679281	0.126696973471167	0.126418378116171	0.12612175600291	0.12580546833518	0.125471153909184	0.125118812724925	0.124748444782401	0.124363327674024	0.123966738992206	0.123550484755918	0.123121120149983	0.122677006378195	0.12221978223676	0.121751086521884	0.121267641641156	0.120774363983192	0.120269614751788	0.11975831033556	0.119238811938303	0.118704564375193	0.118162122831053	0.11761312610209	0.117055935392098	0.116490550701077	0.115920249621438	0.11534175456077	0.114756704315278	0.114168376477375	0.113575132250854	0.112975332839509	0.112370617039547	0.111762623647174	0.111151352662388	0.110538442881397	0.109920616711788	0.109297874153562	0.108671854002924	0.108045833852285	0.107418174905441	0.106787238366186
0.240462269556517	0.240462269556517	0.240353942946085	0.240147267176182	0.239852219697769	0.23947165121112	0.239009837766647	0.238463928664076	0.237853878805328	0.237169710739443	0.236428528668067	0.235624631190652	0.234765145057883	0.233852920970036	0.232892234977522	0.231893064531302	0.230845432180415	0.229757890025685	0.228637564817797	0.227487307257028	0.226307117343375	0.225096995076841	0.223861216507835	0.222602632336633	0.22132409326351	0.220022748588191	0.218700023660812	0.217361619881924	0.2160103879518	0.214646327870441	0.213270864987984	0.211882573954292	0.210484305469639	0.209074634183887	0.207662112197861	0.206242463461149	0.204815687973751	0.203387487136215	0.201949308847718	0.200508279858947	0.199065825520039	0.197621945830993	0.196178066141948	0.194735611803039	0.193290306763857	0.191845001724674	0.190396845985216	0.188950115595896	0.187504810556713	0.186062356217805
0.0438638172251886	0.0438638172251886	0.0438594844257524	0.0438479302939227	0.0438334876291355	0.0438132678984334	0.0437887153682952	0.0437569415057633	0.0437208348437954	0.0436789511159125	0.0436356231215509	0.043583629528317	0.0435301916686044	0.0434695324764982	0.0434074290179132	0.0433409927598921	0.0432716679689136	0.0432008989114564	0.0431272413210417	0.0430506951976695	0.04297126054134	0.0428874930855742	0.0428022813633298	0.0427127368416492	0.0426217480534899	0.0425278707323731	0.0424296606118202	0.0423300062247885	0.0422274633047994	0.0421220318518529	0.0420151561324277	0.0419039476135663	0.0417898505617475	0.0416728649769712	0.0415529908592375	0.041431672475025	0.0413089098243339	0.041184702907164	0.0410576074570367	0.0409276234739519	0.0407961952243885	0.0406662112413037	0.0405318944587828	0.0403975776762619	0.040263260893741	0.0401289441112201	0.0399931830622204	0.0398545334802634	0.0397158838983063	0.0395772343163492
0.0257874322408253	0.0257874322408253	0.0257913928355482	0.025799314024994	0.0258085554126808	0.0258177968003675	0.0258283583862953	0.025840240170464	0.0258534421528737	0.0258666441352834	0.025881166315934	0.0258983288930666	0.0259154914701992	0.0259326540473318	0.0259484964262234	0.025964338805115	0.0259801811840066	0.0259960235628982	0.0260105457435489	0.0260263881224405	0.0260395901048502	0.0260488314925369	0.0260607132767056	0.0260712748626334	0.0260791960520792	0.026085797043284	0.026088437439766	0.0260923980344889	0.0260923980344889	0.0260923980344889	0.0260897576380069	0.026085797043284	0.0260778758538382	0.0260673142679105	0.0260554324837418	0.0260435506995731	0.0260290285189224	0.0260105457435489	0.0259920629681753	0.0259722599945608	0.0259498166244643	0.0259247328578859	0.0258970086948256	0.0258679643335243	0.0258336391792592	0.025800634223235	0.0257649888707288	0.0257267031217408	0.0256870971745117	0.0256461710290417
0.00170661504368425	0.00170661504368425	0.00171197754185765	0.0017240431627478	0.00174147128181134	0.00176292127450494	0.00179107438991529	0.00182459000349903	0.00186346811525617	0.00190904934973007	0.00195999308237736	0.00201629931319805	0.00207796804219214	0.00214365864481627	0.00221471174561381	0.0022897867200414	0.00236888356809903	0.00245468353887342	0.0025431647587345	0.00263432722768229	0.00272951157026012	0.00282737716192465	0.00292792400267589	0.00303249271705717	0.00313706143143845	0.00324431139490643	0.00335424260746111	0.00346417382001579	0.00357544565711382	0.00368939874329855	0.00380335182948328	0.00391730491566801	0.00403125800185274	0.00414655171258082	0.00426318604785225	0.00437982038312368	0.00449779534293846	0.00461711092729659	0.00473508588711137	0.00485306084692615	0.00497103580674093	0.00508901076655571	0.00520698572637049	0.00532362006164192	0.00544025439691335	0.00555420748309808	0.00566816056928281	0.00577943240638084	0.00588802299439217	0.0059966135824035
0.250122134656673	0.250122134656673	0.25001285627965	0.249803941735341	0.249498605093658	0.249103274494427	0.248627592147384	0.248077986192356	0.247449635524472	0.246747361248602	0.245988840749264	0.24516925292159	0.24429663294036	0.243374194875487	0.242397117622103	0.241378257459856	0.240320828458661	0.239228044688428	0.238103120219071	0.236947662085546	0.235756849182983	0.23454514482599	0.233302906804829	0.232036563259324	0.230746114189476	0.229433166630241	0.228108969826312	0.226770309707777	0.225412365169767	0.224033529177327	0.222641836905236	0.221238895388453	0.219826311661931	0.218407299795585	0.216981859789414	0.215548384608462	0.214106874252729	0.212660542792127	0.211212604296569	0.209756630626229	0.208299049920934	0.206838255145726	0.205374246300606	0.20390380931566	0.202436586400627	0.200967756450638	0.199500533535605	0.198036524690485	0.196574122880321	0.195111721070157
0.0720361914425841	0.0720361914425841	0.0720164609053498	0.0719755905067929	0.0719192175432663	0.0718515699870342	0.0717698291899205	0.0716739951519251	0.0715612492248718	0.0714330007328485	0.0712920683240318	0.0711412706465979	0.0709763797282823	0.0708044421895259	0.0706212300580642	0.0704281526579852	0.0702266193133773	0.0700152207001522	0.0697967754664863	0.069567055640115	0.0693331078414792	0.0690935227464908	0.0688468910310615	0.0685932126951914	0.0683310784147923	0.0680618975139523	0.067789897964936	0.0675122611195671	0.0672289869778454	0.0669414848638593	0.0666497547776087	0.0663537967190935	0.0660536106883139	0.0657477873611816	0.0654377360617848	0.0651220474660353	0.0648021308980213	0.0644808050059192	0.0641566604656407	0.0638296972771859	0.0634970967923784	0.0631616776593946	0.0628234398782344	0.0624852020970742	0.0621455549918259	0.0618044985624894	0.0614634421331529	0.0611223857038165	0.0607771013022155	0.0604304075765263
0.0353919954105645	0.0353919954105645	0.0353869631348059	0.0353806727901076	0.0353693501696506	0.035352995273435	0.0353316081014607	0.0353064467226675	0.0352775111370553	0.0352448013446241	0.0352058012074946	0.0351617687946064	0.0351139621748993	0.0350636394173128	0.0350095424529073	0.0349516712816829	0.0348887678346998	0.0348220901808977	0.0347516383202767	0.0346786703217763	0.0346006700475173	0.0345188955664393	0.0344346049474819	0.0343477981906453	0.0342559591580499	0.034159087849696	0.0340597004034627	0.0339565387504104	0.0338533770973582	0.0337489573753663	0.0336407634465553	0.0335300533798651	0.0334180852442352	0.0333010848328467	0.0331828263525185	0.0330620517343109	0.0329387609782241	0.0328129540842579	0.0326821149145331	0.0325500176758686	0.0324154042993248	0.032280790922781	0.0321424033394182	0.0320052738249951	0.0318656281726926	0.0317234663825108	0.0315813045923291	0.0314378847332076	0.0312932068051465	0.0311472708081457
0.0491301851830057	0.0491301851830057	0.0491184159078753	0.0490988004493248	0.0490739542018274	0.0490412617709097	0.0490020308538086	0.0489562614505239	0.048902645863819	0.0488411840936939	0.0487731838373852	0.048698645094893	0.048618875563454	0.0485338752430682	0.0484449518309723	0.0483507976299295	0.0482527203371766	0.0481507199527137	0.0480447964765406	0.0479336422114206	0.0478133340656438	0.0476877951309201	0.0475544100127762	0.0474184095001589	0.0472784858958315	0.0471398699887407	0.0469973309899399	0.0468508688994289	0.0467004837172079	0.0465435600488033	0.0463840209859252	0.0462205588313371	0.0460531735850389	0.0458831729442672	0.0457105569090222	0.045534017782067	0.0453535555634017	0.0451678625557896	0.0449821695481775	0.044793861146092	0.0446042450467698	0.044408090461264	0.0442119358757583	0.0440131658957791	0.0438117805213266	0.0436064720551639	0.0433985481945278	0.043189316636655	0.0429774696843088	0.0427656227319626
0.0487418142364475	0.0487418142364475	0.0487402642693843	0.0487418142364475	0.0487433642035107	0.0487449141705739	0.0487433642035107	0.0487402642693843	0.0487356143681947	0.0487278645328787	0.0487170147634363	0.0487061649939939	0.0486937652574883	0.0486798155539195	0.0486612159491611	0.0486426163444027	0.0486209168055179	0.0485961173325067	0.0485697678924323	0.0485387685511683	0.0485077692099043	0.0484721199674507	0.0484349207579339	0.0483915216801643	0.0483481226023947	0.0483016235904987	0.0482535746115395	0.0482024256984539	0.0481481768512419	0.0480908280699035	0.0480319293215019	0.0479637307707211	0.0478893323516875	0.0478133839655907	0.0477343356453675	0.0476537373580811	0.0475684891696051	0.047481691014066	0.0473917929244004	0.0472987949006084	0.0472057968768164	0.047109698918898	0.0470105010268532	0.0469097531677452	0.046807455341574	0.0467036075483396	0.0465997597551052	0.0464928120277444	0.0463843143333204	0.0462742666718332
1	1	0.999895484949833	0.999634197324415	0.999268394648829	0.998745819397993	0.99811872909699	0.997334866220736	0.996446488294314	0.99541875696767	0.994216833890747	0.992927814938684	0.991516861761427	0.989949136008919	0.988207218506131	0.986343366778149	0.984375	0.982284698996655	0.980107302118172	0.977773132664437	0.975334448160535	0.972738991081382	0.970039018952062	0.967269370122631	0.964377787068004	0.961433946488294	0.9584378483835	0.95533723522854	0.952166945373467	0.948926978818283	0.945565078037904	0.942185758082497	0.938736761426979	0.935183249721293	0.93161231884058	0.927989130434782	0.924313684503902	0.920551142697882	0.91671892419175	0.912834448160535	0.908880295429208	0.904873885172798	0.900815217391304	0.896704292084727	0.89250627090301	0.888308249721293	0.884023132664437	0.879720596432553	0.875365802675585	0.87099358974359
1	1	0.999555318392031	0.998710423336891	0.997465314834578	0.995923751926953	0.994070911893751	0.991966085616032	0.989549982212735	0.986896715285189	0.983991462113127	0.980893513577612	0.977558401517847	0.974030594094628	0.970310091307957	0.966411715878098	0.962365113245583	0.958170283410411	0.953871694533381	0.949424878453694	0.944859480611882	0.94019032372821	0.93541740780268	0.930525910115024	0.925515830665244	0.9204464603344	0.915273330961698	0.910026087987667	0.90473437685284	0.899368552116684	0.893958259219732	0.888488675441717	0.882989446223171	0.877445748843828	0.871872406023953	0.866284240483813	0.860666429503142	0.85501897308194	0.849356693940472	0.843649946638207	0.837928376615676	0.832206806593146	0.826455591130084	0.820659907506225	0.814864223882367	0.809068540258508	0.803272856634649	0.797477173010791	0.791696312107198	0.785915451203605
1	1	0.99988131268174	0.99970328170435	0.99952525072696	0.99916918877218	0.99875378315827	0.998160346566969	0.997566909975669	0.996795442406979	0.995964631179158	0.995074476292208	0.994124977746128	0.993175479200047	0.992047949676577	0.990979763812237	0.989792890629636	0.988487330128776	0.987063082309655	0.985520147172275	0.983977212034894	0.982315589579253	0.980653967123613	0.978933001008842	0.977212034894071	0.975372381461041	0.97347338436888	0.971455699958459	0.969378671888909	0.967182956501098	0.964927897454157	0.962613494748086	0.960180404723755	0.957687971040294	0.955136193697703	0.952525072695982	0.949913951694261	0.94724348703341	0.944573022372559	0.941902557711708	0.939172749391727	0.936442941071746	0.933713132751765	0.930864637113524	0.927956797816153	0.924989614859652	0.921963088244021	0.91887721796926	0.915791347694499	0.912646133760608
1	1	0.999672503384132	0.99903934326012	0.998078686520239	0.996856032487664	0.995436880485568	0.993755731190778	0.991834417711017	0.989694773154011	0.987358630627484	0.98484782323916	0.98216235098904	0.979280380769399	0.97626741190341	0.973057945067901	0.969673813370595	0.966158683026942	0.962578053360115	0.958844591939217	0.955001964979695	0.951050172481551	0.947011047552509	0.942906423300293	0.938736299724903	0.93450067682634	0.930265053927776	0.925963931706039	0.921597310161128	0.917143356185319	0.912667569101786	0.908148115802803	0.903606829396096	0.899043709881665	0.894415091044059	0.889786472206454	0.885092354045675	0.880398235884896	0.875638618400943	0.870835334701541	0.866010217894415	0.86114143487184	0.85625081874154	0.85136020261124	0.846404087157766	0.841426138596568	0.836426356927645	0.831426575258722	0.8264267935898	0.821405178813152
1	1	0.999518101319198	0.998626588759713	0.997313414854527	0.995626769471719	0.993566652611288	0.991229444009397	0.988603096199024	0.98573579904825	0.982579362688995	0.979218119390398	0.975652069152461	0.971941449310282	0.968001927594723	0.963917836274923	0.959653032949822	0.955243660020481	0.950689717486898	0.946027347750136	0.941208360942112	0.936256851996868	0.931221010782483	0.926100837298958	0.920896331546292	0.915607493524486	0.91024637070056	0.904837058008554	0.899355460514427	0.8938136256852	0.888247695921932	0.882633576290585	0.877007409192217	0.87135714715981	0.865670742726342	0.859972290825854	0.854225649057286	0.848479007288718	0.842696223119089	0.836913438949461	0.831106559845792	0.825287633275104	0.819468706704415	0.813637732666707	0.807806758628998	0.80199987952533	0.796205047888681	0.790398168785013	0.784591289681344	0.778820552978736
1	1	0.999458535415651	0.998398811871998	0.996874975827474	0.994917968115471	0.992581935194425	0.989874612272681	0.986834675391982	0.98347759496902	0.979842047045537	0.975958972454923	0.971828371197178	0.967465713688998	0.962878735138731	0.958098376379768	0.953132372620457	0.948034870319232	0.942774928642703	0.937383488424261	0.931899225705644	0.92629893486181	0.920605821517803	0.914819885673621	0.90895659774596	0.903023692943169	0.897036641681944	0.890979973545587	0.884876894159144	0.878719668314266	0.872531501635997	0.866335599749379	0.860108757029371	0.853858708684318	0.847569984297527	0.841258054285692	0.834915183440466	0.82857231259524	0.822221706541666	0.815878835696439	0.809535964851213	0.803193094005987	0.796850223160761	0.79052282273223	0.784203157512047	0.777891227500213	0.771587032696726	0.765298308309934	0.759040524756534	0.752805946828178
1	1	0.999849374905859	0.999472812170508	0.998945624341015	0.998248983280615	0.997382888989306	0.996347341467088	0.995142340713963	0.993843199277	0.992374604609128	0.990755384847116	0.988985539990963	0.987102726314204	0.985069287543305	0.982941708088568	0.980719987949992	0.978385298990812	0.975918813074258	0.973320530200331	0.970628106642567	0.967841542400964	0.964979665612291	0.962004820003013	0.958898177436361	0.955697394185871	0.952402470251544	0.949051061906914	0.945624341015213	0.942065823166139	0.938413164633228	0.934722849826781	0.930938394336496	0.927116282572677	0.923237686398554	0.919321433950896	0.915367525229703	0.911357132098207	0.907271426419642	0.90314806446754	0.898987046241904	0.8948071998795	0.890552040970026	0.886278053923784	0.881985238740774	0.877673595420997	0.873324295827685	0.868899683687302	0.864456243410152	0.859993974996234
0.825076669025714	0.825076669025714	0.825430526067469	0.826020287803727	0.826845954234489	0.828025477707007	0.829322953526775	0.830856334041048	0.832625619249823	0.834630809153102	0.836871903750885	0.839230950695919	0.841825902335457	0.844656758669498	0.84760556735079	0.850790280726587	0.854092946449634	0.857513564519934	0.860816230242982	0.864472753007785	0.868011323425336	0.871549893842888	0.875324368954942	0.879098844066997	0.882873319179052	0.886647794291106	0.890422269403161	0.894196744515216	0.897971219627271	0.901863647086577	0.905638122198632	0.909412597310687	0.913187072422741	0.916843595187544	0.920500117952347	0.924038688369899	0.92757725878745	0.93099787685775	0.934418494928049	0.937721160651097	0.940905874026893	0.944090587402689	0.947157348431234	0.95034206180703	0.953290870488323	0.956121726822364	0.958952583156405	0.961783439490446	0.964496343477235	0.967091295116773
0	0	0	0	0.000202880908906472	0.000405761817812944	0.000608642726719416	0.00101440454453236	0.00162304727125178	0.00243457090687766	0.00344897545141002	0.00466626090484885	0.00628930817610063	0.00811523635625888	0.0103469263542301	0.0129843781700142	0.0160275918036113	0.0192736863461148	0.0231284236153378	0.0273889227023737	0.0320551836072226	0.0369243254209779	0.0421992290525462	0.0480827754108338	0.054169202678028	0.0608642726719416	0.0677622235747616	0.0752688172043011	0.082978291742747	0.0912964090079123	0.100020288090891	0.108947048082775	0.118279569892473	0.127814972611077	0.137756137147494	0.147900182592818	0.158449989855955	0.169405558936904	0.18056400892676	0.192128220734429	0.203692432542098	0.21566240616758	0.227632379793061	0.23980523432745	0.252180969770745	0.264759586122946	0.277541083384054	0.290322580645161	0.303306958815175	0.316088456076283
0	0	0	0.000648298217179919	0.00129659643435984	0.00259319286871964	0.00388978930307944	0.00518638573743924	0.00713128038897896	0.00940032414910861	0.0116693679092383	0.0145867098865478	0.0178282009724473	0.0210696920583469	0.0246353322528363	0.0285251215559157	0.0327390599675851	0.0372771474878444	0.0421393841166937	0.047001620745543	0.0525121555915721	0.0580226904376013	0.0638573743922204	0.0700162074554295	0.0764991896272286	0.0833063209076175	0.0901134521880065	0.0972447325769854	0.104700162074554	0.112479740680713	0.120583468395462	0.128687196110211	0.137115072933549	0.145542949756888	0.154294975688817	0.163047001620746	0.172123176661264	0.181199351701783	0.190599675850891	0.19967585089141	0.209076175040519	0.218476499189627	0.228525121555916	0.238573743922204	0.248622366288493	0.258670988654781	0.26904376012966	0.279740680713128	0.290113452188006	0.300810372771475
0.0181815210819585	0.0181815210819585	0.0181851523024661	0.0182650391536351	0.0184338909072423	0.0186971543940492	0.0190639076653249	0.0195395975518311	0.020133302104837	0.0208577305961193	0.0217201454666935	0.0227241779370673	0.0238734592277483	0.0251770673900058	0.026642264864855	0.0282872077548345	0.0301155272804519	0.032139932713484	0.0343622396641847	0.0367897105735694	0.0394314234929073	0.0423055345247368	0.0454011500075348	0.0487327948233321	0.0522986533618747	0.0561205129462089	0.0601965579660808	0.0645358664727595	0.069127544804722	0.0739915646747606	0.0791279260828753	0.0845511539110968	0.0902594325491713	0.0962582088278602	0.10254566713691	0.109118176255812	0.11599570789736	0.123149212297491	0.130595029948491	0.138351316952898	0.146416257700457	0.154788036580915	0.163459391153257	0.172446661909768	0.181733508358162	0.191329008549709	0.201247687366439	0.211484097977592	0.222061843316466	0.232971845331794
0.0928951994773108	0.0928951994773108	0.0928632049736298	0.0929440331934556	0.0931477876642665	0.0934694166223234	0.0939240753588436	0.0945269191650445	0.0952813158834188	0.0961906333564592	0.0972599233479048	0.0984875019365094	0.0998885244134902	0.101471410385079	0.103237843772522	0.105199612024545	0.107353347298654	0.109710837043573	0.112272081259304	0.115050551315816	0.118054666819342	0.121286111691128	0.12475162161616	0.128447828751945	0.132391572310946	0.136586220135657	0.141019984777352	0.145701285842264	0.15064022685787	0.155836807824172	0.161304500111139	0.167048355482511	0.17309531667823	0.179416757037107	0.18600930871665	0.192878023480598	0.200039740541414	0.207501195584085	0.215253969002378	0.22331321608751	0.231668833312004	0.240330924203337	0.24929443699777	0.258569475222783	0.26815772279962	0.278049076200804	0.288262058560045	0.298779830664879	0.309631019176495	0.320802152724921
0.125728877455291	0.125728877455291	0.1256856847172	0.125765159355288	0.12597421220765	0.126316298693333	0.126794874231385	0.127423760497995	0.128202957493163	0.129134192926412	0.13022610534536	0.131482150169056	0.132910965945118	0.134514280383068	0.136293821192431	0.138272048597013	0.140454145725387	0.142838384868029	0.145424766024938	0.148220200034209	0.151221231476794	0.154434771190789	0.157872913142859	0.161530474204433	0.1654212760517	0.169540135556089	0.17390087439379	0.178508675693373	0.183358356326268	0.188468921097234	0.193842097715795	0.199489980148618	0.205395291300464	0.211571852847524	0.217997204565991	0.224697262098718	0.231680663993324	0.238937043992668	0.246466402096748	0.25430847562461	0.262440804352446	0.270872026827873	0.279602143050893	0.288620786764363	0.297934868806377	0.307570304819791	0.317535733352223	0.327817332727483	0.338387459593193	0.349259935625543
0	0	4.02193294097138e-06	3.21754635277711e-05	8.98231690150283e-05	0.000182327626657371	0.000317732702336743	0.000498719684680457	0.000733332439570458	0.00102827418857503	0.00139024815326246	0.00182461691088737	0.00233942432733172	0.00294807684573206	0.00364521188883377	0.00444557654408709	0.00535721467737395	0.006381466933008	0.00752637717687121	0.00879730798621818	0.0101982812939899	0.0117427035433229	0.0134332560228446	0.0152699387325549	0.0172648174712767	0.019421914171951	0.0217532946334008	0.0242576182113124	0.0269362255499993	0.0297931385824027	0.0328243353755815	0.036044563016986	0.0394645466611253	0.0430802643750587	0.0468943974474132	0.0509002426566208	0.0551098658015042	0.0595138823718679	0.0641337426767304	0.0689654247831508	0.0740075880468153	0.0792655950449786	0.0847528522207773	0.0904693595742114	0.0964057325950852	0.102572696437908	0.108959525948171	0.115566221125873	0.122384738105133	0.129424461396147
0	0	1.83350659970705e-06	1.83350659970701e-05	5.50051979912103e-05	0.000117344422381248	0.000218187285365134	0.000364867813341694	0.000566553539309465	0.000834245502866687	0.00118077825021131	0.00161715282094158	0.00215620376125544	0.00280893211075113	0.00358083838922778	0.00449209116928216	0.0055481909707134	0.00676013883311973	0.00814443631589852	0.00970658393884889	0.0114667502745676	0.0134304358428538	0.0156031411635066	0.0180032013025231	0.0206397837929018	0.0235238896742409	0.0266665199861387	0.030075008754994	0.0337585235138054	0.0377115637427737	0.0419579650276951	0.0464848928223717	0.0513125156994003	0.0564481676851796	0.0618991828061085	0.0676710615819861	0.0737766385590105	0.0802140802305818	0.0869797195835006	0.0941028927233623	0.101568931597369	0.109377836205521	0.117535107067618	0.126038910677059	0.134889247033845	0.144120952763369	0.153686356694041	0.163616628438054	0.173898933449211	0.184527771207712
0.104438915987645	0.104438915987645	0.104403974898321	0.104468266502676	0.104634586087856	0.104908524228151	0.10528868327999	0.105777858530518	0.106377447623307	0.107101426994088	0.107951194286433	0.108929544787488	0.110036478497254	0.111276188346448	0.112651469622217	0.114170708185998	0.115838096968511	0.11764664775189	0.119590769961844	0.121695621182686	0.123951417909405	0.126369341290584	0.128945198395505	0.131676193937022	0.13455533969727	0.137591021537687	0.140800011181149	0.144182308627654	0.147733720946484	0.151455645781213	0.155342492557548	0.159409635354792	0.163661267103663	0.168086206655579	0.172691442228403	0.177479769109282	0.182442801436778	0.187593118003047	0.192926525877371	0.198447217990468	0.204134229688745	0.209997344477211	0.216050538791597	0.222281233839746	0.228696417839523	0.235303079008791	0.242098422060406	0.249093628142951	0.256266334959259	0.263627723657913
0.010147955485439	0.010147955485439	0.0101537698220425	0.0102409848710962	0.010421229305807	0.0107022555749797	0.0110937542396204	0.011605415860735	0.0122488691115306	0.0130279902164096	0.0139563459607804	0.0150436269056488	0.0162956473876186	0.0177182217432932	0.0193326692068857	0.0211428660027986	0.0231585026920378	0.0253873317234081	0.0278312912091107	0.0304981335979503	0.0334072400119388	0.0365586104510762	0.0399638735885698	0.0436365962098278	0.0475709639782466	0.0517805436792347	0.0562789020982003	0.061062163010741	0.0661671505486796	0.0715686692534004	0.0772725334615072	0.0832864956218045	0.0896066795098902	0.0962466519111725	0.103212227162255	0.110509219599741	0.118151196009039	0.12612265149254	0.134446843396658	0.143137338506801	0.152190260598567	0.161592042886547	0.171362066492753	0.181480950295175	0.191954508630414	0.202788555835074	0.213983091909157	0.225580755321087	0.237538907602439	0.249896310997236
0.270256668344238	0.270256668344238	0.270130850528435	0.270147261547887	0.270307724849201	0.270617710772193	0.271088159996499	0.271711778735695	0.272510448349051	0.27348781572978	0.274636587091457	0.275954938987477	0.277451988650868	0.279136853314661	0.28102959089152	0.283124731041626	0.285427744104797	0.287953217653881	0.290706622028694	0.293682486889419	0.296888106022479	0.300316185641452	0.303983136765789	0.307870724929433	0.312000831491652	0.316371633005842	0.32098859981182	0.325840791229951	0.330946441726293	0.336320138873693	0.341954588885728	0.347869849675062	0.354042216435818	0.360486276740844	0.367214794716381	0.374227770362428	0.381514262999351	0.389081566413572	0.396916916478852	0.405023960088401	0.413422755154884	0.422107831338483	0.431088305872227	0.440355061523088	0.449915392077489	0.459774767875247	0.469914954450304	0.480354186268718	0.49108334609746	0.502089669810289
0.175245283973095	0.175245283973095	0.175189968644111	0.175281634046427	0.175520280180044	0.175910648358873	0.176452738582916	0.177165516107824	0.178047400495625	0.179098391746321	0.180326392049765	0.181726660092045	0.183324482880696	0.18510563647398	0.187098568755374	0.189298538410964	0.191702384564811	0.194314848530825	0.19715647600263	0.200228847418197	0.203530382339554	0.207076885146412	0.210844649269205	0.214863703029384	0.219119822485207	0.223630392454357	0.228404895564659	0.233433849188287	0.238721994639154	0.244293038486826	0.250145400293329	0.256264856116927	0.262659308147474	0.269344560764679	0.276339579224195	0.283625398270369	0.291202017903201	0.299069438122693	0.307233980680726	0.315709869519041	0.324495524199666	0.333598846912456	0.343007194153644	0.352723726799171	0.362759507914833	0.373098733120923	0.383761948111061	0.394749152885248	0.406047703939716	0.417644957770697
0.0732621159576878	0.0732621159576878	0.0732446891936636	0.0733405363957967	0.0735601136225014	0.0739016781973755	0.0743722008260286	0.0749751668612656	0.0757227750379032	0.0766324521199658	0.077702455431051	0.0789345276475611	0.0803408675043131	0.0819145042956973	0.0836850635205549	0.0856455744732761	0.0878117212414827	0.0901713050903578	0.0927417527839256	0.0955282923513933	0.0985448652039803	0.101793214018089	0.105294250910548	0.109053203910566	0.113080529076556	0.117377969084921	0.121950751964868	0.126790164334385	0.131899691546277	0.137270620218532	0.142930833173588	0.148876845058641	0.155110398550093	0.161648920411969	0.168504609379084	0.175653067981806	0.183118693689769	0.190885802415349	0.19898401965739	0.207401146681073	0.216128470104386	0.225178188662147	0.234545074325149	0.244248296533817	0.25427217120053	0.264639353118519	0.27536726905181	0.286414094766743	0.297798999703745	0.309511527804402
[truncated: 1,950 more columns]
